# Supplementary material for: HERVs establish a distinct molecular subtype in stage II/III colorectal cancer with poor outcome
Source: NPJ Genom Med. 2021 Feb 15;6:13. doi: 10.1038/s41525-021-00177-w (PMC7884730; doi:10.1038/s41525-021-00177-w)
Supplement: Supplementary file 2 — Supplementary Data 1 [file 41525_2021_177_MOESM2_ESM.xlsx]

## Sheet: Legend
Supplementary Data 1: summary of WTS assay sequencing analysis metrics

## Sheet: Sheet1
SampleID	total_reads	percent_aligned	percent_rrna_reads	percent_duplicates	insert_size_median	insert_size_stdev	percent_intron_reads	genes_above_threshold	gene_median_coverage	gene_median_coverage_dedup	gene_median_CV
CR245	407016566	95.35	12.86	64.99	134	61.6156	43.46	29816	16	12	0.831549
CR256	364120734	63.4264	7.92338	67.9638	157	89.7857	29.5322	26005	10	8	0.907951
CR308	329677614	96.3	18.38	80.77	128	63.8286	30.17	24015	8	7	1.0082
CR310	401481088	96.05	8.99	56.83	133	60.5439	43.85	30664	18	14	0.752324
CR318	401035568	97.57	6.71	66.8	122	63.65	31.86	28644	14	11	0.82
CR326	178984802	83.9438	7.25429	55.2447	170	99.5781	36.2742	24164	9	8	0.843556
CR330	255769260	96.0545	6.28576	52.3697	171	97.9179	37.5071	28227	12	11	0.785474
CR331	209280018	86.1206	3.97903	50.5913	164	96.5751	38.819	26192	9	9	0.795746
CR335	301731362	96.4624	4.6768	69.0947	171	114.989	21.7964	24699	10	9	0.83069
CR336	269801888	86.2111	3.82099	52.5854	156	87.428	38.0265	26856	11	10	0.82871
CR337	249436846	64.3703	7.42242	64.3627	153	80.1192	30.0911	23357	7	7	0.950107
CR339	242945766	95.7319	7.92042	56.5084	187	111.571	30.2348	25044	10	9	0.832935
CR340	267284676	82.4345	16.1405	57.7455	154	80.2662	36.2582	26942	8	8	0.80581
CR350	377602616	97.47	6.14	57.25	131	57.9599	40.63	31978	15	12	0.854469
CR353	136451126	93.65	5.53	42.97	119	54.986	44.13	24297	9	8	0.812402
CR354	222645584	71.6244	7.9975	86.7835	146	87.385	16.1091	14912	4	4	1.08621
CR359	489570900	97.14	3.73	56.86	122	62.93	39.86	31917	20	16.5	0.77
CR362	308085678	90.65	7.38	54.31	133	63.8721	43.03	26951	14	12	0.775776
CR366	392410574	94.91	4.56	61.65	125	61.51	40.56	27056	17	13	0.81
CR368	303345836	98.14	5.16	68.01	127	59.97	30.74	25524	12	10	0.91
CR371	416033122	93.59	4.82	57.95	121	56.74	46.84	30128	19	14	0.81
CR376	141572344	95.53	10.29	57.12	118	55.3428	37.45	21798	8	7	0.912598
CR379	181437680	97.51	6.12	45.36	119	54.1797	43.32	24814	10	10	0.803441
CR389	317582890	95.0443	5.72521	60.6879	161	94.9384	35.7922	28254	13	11	0.845066
CR390	291063990	93.962	3.28278	50.4992	191	110.713	38.0113	28059	13	11	0.759227
CR401	405975834	96.29	11.4	67.37	132	60.6563	35.91	30510	13	11	0.818828
CR407	381777596	97.16	6.81	62.71	123	57.12	43.43	30704	15	11	0.86
CR418	387965526	95.57	10.22	77.95	122	60.54	27.89	25634	12	9	0.99
CR421	214539794	74.55	16.6	82.03	113	50.1024	24.57	15283	5	4	1.15309
CR428	238058338	88.38	5.74	55.44	118	60.7573	34.02	27109	10	9	0.841109
CR431	383298656	97.97	9.3	75.95	123	58.08	32.68	27416	15	9	0.91
CR438	248534260	88.88	4.76	44.84	122	57.345	45.12	28370	12	11	0.791072
CR440	365101388	96.86	3.33	55.02	141	69.11	39.87	29155	16	13	0.77
CR446	214507348	96.97	3.36	46.08	123	64.1394	37.92	25322	11	11	0.820487
CR454	459146636	66.79	7.39	63.9	132	61.99	36.28	26913	13	11	0.85
CR455	292405814	82.74	3.95	46.09	124	61.7899	42.3	28454	12	11	0.785563
CR479	209604778	95.48	13.62	60.79	114	52.1406	38.37	24065	8	8	0.955522
CR512	407622824	95.88	13.69	85.35	130	60.23	34.86	25627	14	7	1.03
CR525	286019042	95.4452	4.37281	50.4638	165	100.056	45.2148	28956	12	11	0.790315
CR535	266805258	69.4812	4.8392	64.086	143	76.3925	29.7254	22616	9	8	0.985163
CR539	276559186	86.3328	6.82198	55.8112	161	108.395	39.2136	27956	12	10	0.801983
CR543	266847200	95.53	8.37	50.59	117	57.8441	41.52	27876	12.5	12	0.820249
CR559	216636364	94.5355	2.57662	45.0057	177	101.272	37.7015	26446	11	10	0.772592
CR560	216092802	91.64	16.84	66.87	111	50.6719	34.19	22768	7	7	1.06456
CR562	454118592	96.3	6.63	68.46	140	65.6757	31.72	28093	15	12	0.778531
CR563	236602656	84.65	11.3	63.2	115	53.3554	33.38	23410	8	7	0.972876
CR564	284864146	71.6334	4.82872	52.6277	167	99.0331	37.57	26113	10	9	0.819201
CR566	385851606	96.93	5	63.17	135	67.09	34.76	28972	16	12	0.84
CR567	278629806	96.12	4.91	43.46	120	60.7797	41.97	27908	14	13	0.786577
CR568	268682422	96.06	10.69	56.41	115	54.6561	39.05	26943	11	10	0.898728
CR574	386444074	97.04	4.15	68.7	133	65.17	27.52	27935	12	11	0.84
CR581	413582536	95.32	10.47	66.93	135	66.1995	35.17	27433	15	12	0.896763
CR585	319331982	97.22	4.8	56.23	131	60.39	41.04	29334	15	12	0.82
CR592	235801336	88.4226	5.08878	45.9786	168	95.4497	45.6452	26415	9	9	0.765942
CR593	215611696	87.5609	5.65754	54.025	171	99.5784	35.3929	24596	10	9	0.801461
CR600	302617892	96.0127	6.08189	60.2321	152	81.5555	36.4686	28196	13	10	0.861657
CR607	299138532	96.8098	6.17782	62.9076	150	85.5414	36.965	26849	12	10	0.881695
CR613	258569334	96.021	5.34204	50.7358	152	87.3869	44.444	28689	13	11	0.802396
CR616	245737322	94.7181	3.28563	56.1591	171	101.753	32.4146	25864	11	10	0.848384
CR617	299676332	90.5817	5.78269	65.9325	155	93.3525	28.4345	26690	10	9	0.869516
CR622	270069554	94.5157	4.97893	53.3853	156	93.256	40.9526	27512	14	12	0.83207
CR626	276156268	96.9619	3.34454	48.7296	154	85.5481	41.8902	28690	13	12	0.805646
CR631	203499684	87.22	11.13	69.18	116	50.5897	31.77	22502	7	6.5	0.935453
CR633	286738624	71.5	4	42.16	120	60.4339	46.18	25957	12	10	0.797489
CR643	257855276	96.44	7.92	56.89	119	64.6128	33.77	25071	11	10	0.833249
CR649	430408240	89.26	6.19	66.29	131	61.07	35.24	27904	15	12	0.85
CR655	255038590	92.95	5.18	48.46	119	65.1976	37.31	25930	13	12	0.806638
CR662	228203092	80.9698	4.05308	58.0021	168	99.7201	30.8565	23719	9	8	0.896852
CR663	223866662	95.8895	5.22186	62.1066	153	82.6048	37.068	25555	9.5	8	0.89634
CR666	342181070	98.24	4.6	57.51	133	65.39	41.38	29756	16	12	0.83
CR667	360438964	97.56	2.87	68.29	145	80.64	32.46	27416	14	10	0.83
CR671	245831820	95.5988	4.66923	53.7069	174	108.404	39.1406	27938	12	10	0.773256
CR674	439366258	93.45	15.59	78.16	130	56.7713	38.72	27768	14	9	0.91133
CR677	387248222	90.15	7.22	70.9	134	57.7	34.57	27482	14	10	0.88
CR678	370485980	97.71	6.2	70.44	130	61.32	40.51	26958	16	10	0.93
CR682	188094244	85.44	7.6	61.84	116	61.4409	35.05	20621	8	7	0.967233
CR694	384737694	96.38	12.82	74.16	127	51.36	41.34	26806	14	9	0.95
CR697	385884938	97.6	5.49	69.48	131	57.22	35.78	28773	15	10	0.85
CR698	300188588	28.6215	11.1908	75.6419	135	69.2144	23.6544	12304	5	4	1.17935
CR714	108677346	86.2	4.85	60.28	121	63.0841	26.47	16719	6	6	0.985425
CR719	249658360	80.7073	27.4939	94.719	120	66.2658	46.1641	8385	5	3	1.35439
CR722	385664362	95.01	11.38	77.66	127	59.63	42.1	26465	16	9	0.92
CR724	163343318	89.65	24.12	73.49	118	56.4298	36.77	19710	6	6	0.965978
CR725	190182402	83.22	27.77	78.07	115	54.3544	35.06	18803	6	5	1.02505
CR727	223128154	92.05	11.74	51.45	121	58.8779	42.03	25284	11	10	0.83232
CR728	372206384	92.9	23.75	87.24	136	66.6363	31.37	22929	9	5	1.01762
CR733	246382024	88.12	6.43	57.14	114	50.5903	39.42	26294	9	8	0.892396
CR735	163595586	93.68	6.24	51.98	120	62.3637	35.48	24796	9	8	0.843773
CR736	287597342	94.46	7.64	64.09	117	56.1225	30.97	24870	12	10	0.848645
CR741	237486546	96.02	3.24	46.03	125	63.671	43.16	27443	13	11	0.76399
CR745	267456028	55.8623	5.80104	53.6937	160	93.826	37.7983	24607	8	8	0.852949
CR747	382554576	92.55	3.04	70.57	135	69.33	30.14	26718	13	10	0.87
CR751	465758586	97.59	5.14	55.38	136	61.9432	41.59	31266	20	16	0.714822
CR758	374693316	96.01	10.4	69.48	132	58.3111	32.88	28153	12	10	0.838991
CR761	421467780	98.26	4.95	75.83	133	65.8	24.76	27184	13	10	0.86
CR764	283651248	89.09	12.05	50.73	119	54.1756	49.15	27945	14	12	0.784164
CR766	394934248	87.28	17.53	77.45	137	61.2273	33.01	26391	11	8	0.931623
CR781	360931462	97.14	2.94	46.14	137	61.7501	44.96	29879	18	16	0.723838
CR790	128077986	90.67	4.15	50.93	118	60.1499	34	23173	7	7	0.858035
CR791	704400418	96.52	11.39	73.48	136	66.9506	39.37	30843	24	15	0.80657
CR794	458580502	97.38	6.08	58.83	136	59.2563	41.95	32399	16	13	0.761998
CR798	340385570	97.11	5.65	59.94	132	63.3277	39.58	29809	15	12	0.79823
CR799	352845700	94.35	9.15	63.64	141	71.4805	34.11	27978	14	11	0.786074
CR800	399183656	96.31	2.97	47.83	144	73.2751	41.11	30933	17	14	0.721338
CR801	360967650	97.47	7.2	66.6	137	64.8261	36.31	28718	14.75	11	0.786495
CR802	241241240	94.08	13.2	62.37	116	59.7921	35.14	25119	10	9	0.876304
CR804	229830050	81.8822	2.27138	53.2045	188	103.37	37.179	25289	9	8	0.79997
CR808	194151438	96.74	4.08	40.89	118	57.7536	48.47	27975	11	10	0.779292
CR816	260659652	93.4502	2.00341	55.0057	164	91.0921	35.3547	27755	9	8	0.772015
CR818	320170790	95.9599	1.92706	44.2651	180	111.713	46.021	28896	16	14	0.728645
CR820	257848438	95.453	5.86309	46.7322	164	96.0742	45.4615	28660	13	12	0.792285
CR827	253805730	90.555	6.91085	58.0258	156	89.062	36.4803	26128	10	9	0.848894
CR836	243853734	95.1837	4.98598	55.0758	164	96.6471	38.7788	28192	10	10	0.827293
CR840	258297322	89.2204	2.99919	51.22	172	90.1921	30.6969	25625	11	10	0.831865
