# Supplementary material for: HERVs establish a distinct molecular subtype in stage II/III colorectal cancer with poor outcome
Source: NPJ Genom Med. 2021 Feb 15;6:13. doi: 10.1038/s41525-021-00177-w (PMC7884730; doi:10.1038/s41525-021-00177-w)
Supplement: Supplementary file 3 — Supplementary Data 2 [file 41525_2021_177_MOESM3_ESM.xlsx]

## Sheet: Legend
Supplementary Data 2: summary of WES assay sequencing analysis metrics

## Sheet: Sheet1
SampleID	TOTAL_PF_READS	PCT_READ_ENRICHMENT	MEDIAN_INSERT_SIZE	PCT_CHIMERIC_READS	PCT_PF_UQ_READS	PCT_ON_TARGET_BASES	MEAN_TARGET_COVERAGE	MEDIAN_TARGET_COVERAGE	CV_TARGET_COVERAGE	PCT_TARGET_100X	PCT_TARGET_150X	PCT_TARGET_200X	PCT_TARGET_250X	PCT_TARGET_0.2X_MEAN	PCT_TARGET_0.4X_MEAN	MEDIAN_EXON_COVERAGE	PCT_EXON_50X	PCT_EXON_100X	PCT_EXON_150X	PCT_EXON_200X	PCT_EXON_250X	PCT_ALIGNED_READS	Contamination
CR245.normal	389204858	76.8052	166	0.07806	65.588	51.3485	448.09	442	0.460797	95.5032	93.9711	91.3637	86.8264	95.7548	92.5929	442	96.7602	95.5032	93.9711	91.3637	86.8264	99.9143	0.0082
CR245.tumor	475628628	73.0423	166	0.0860999	65.5872	48.345	514.283	506	0.458641	95.9392	94.7911	93.0503	90.137	95.875	92.7756	506	97.0009	95.9392	94.7911	93.0503	90.137	99.8906	0.0002
CR256.normal	565748846	77.5045	167	0.083792	60.6241	51.2924	598.443	595	0.43531	96.1836	95.2495	94.1221	92.4923	95.8171	92.8781	595	97.1493	96.1836	95.2495	94.1221	92.4923	99.8982	0.0016
CR256.tumor	547616246	77.5091	173	0.0828738	59.1994	51.2201	572.97	569	0.440774	96.0852	95.1396	93.9288	92.0873	95.8061	92.9306	569	97.0671	96.0852	95.1396	93.9288	92.0873	99.9203	0.0003
CR308.normal	543742326	76.893	166	0.067148	62.5608	50.9822	592.154	585	0.450159	96.225	95.2892	94.0635	92.164	95.8769	92.7427	585	97.1586	96.225	95.2892	94.0635	92.164	99.9132	0.0002
CR308.tumor	472505490	77.1574	164	0.0753653	62.2754	51.3401	513.842	506	0.461026	95.9693	94.7306	92.793	89.5828	95.903	92.4855	506	97.028	95.9693	94.7306	92.793	89.5828	99.9128	0.0004
CR310.normal	508524796	72.7442	167	0.0788419	65.959	48.0532	549.561	544	0.447421	96.0676	95.0603	93.7261	91.574	95.8759	92.9954	544	97.0692	96.0676	95.0603	93.7261	91.574	99.8917	0.0005
CR310.tumor	474053434	76.7495	167	0.0692904	64.8603	51.171	538.57	529	0.465028	96.083	95.0083	93.3835	90.718	95.9246	92.6662	529	97.0857	96.083	95.0083	93.3835	90.718	99.912	0.0002
CR318.normal	569364880	75.6503	167	0.056422	63.8119	49.8736	617.521	611	0.45021	96.4861	95.5816	94.417	92.6443	96.0675	92.7298	611	97.3737	96.4861	95.5816	94.417	92.6443	99.8962	0.0009
CR318.tumor	453103090	76.7934	168	0.0729015	63.8579	50.9576	505.14	486	0.491213	95.8696	94.4799	92.2533	88.5397	95.8205	92.0776	486	97.0381	95.8696	94.4799	92.2533	88.5397	99.9131	0.002
CR326.normal	622740568	73.4181	132	0.0920944	22.0879	42.2898	181.909	152	0.542647	74.8686	51.4461	29.0314	13.3788	94.6504	87.8253	152	91.3777	74.8686	51.4461	29.0314	13.3788	99.888	0.0016
CR326.tumor	639325650	73.9845	130	0.12889	20.2456	42.4942	170.614	146	0.525755	73.8781	48.3981	24.9726	10.1572	94.8771	88.6073	146	91.4211	73.8781	48.3981	24.9726	10.1572	99.8749	0.0014
CR330.normal	868816990	70.7641	134	0.0871144	19.1535	39.4241	205.094	177	0.514469	81.7474	62.4306	40.1849	21.3394	94.8898	89.0853	177	93.2719	81.7474	62.4306	40.1849	21.3394	99.857	0.0009
CR330.tumor	1361798088	72.3636	130	0.0895334	16.294	39.4708	269.96	239	0.491706	89.3158	78.5106	63.5626	46.5594	95.3235	89.6465	239	95.2516	89.3158	78.5106	63.5626	46.5594	99.851	0.0017
CR331.normal	555279370	73.6855	125	0.0670029	24.0896	44.9797	181.119	158	0.567178	75.0537	53.5758	32.7994	17.2463	94.2109	86.6354	158	91.0739	75.0537	53.5758	32.7994	17.2463	99.7413	0.0015
CR331.tumor	481598820	74.5151	122	0.0829688	23.0071	44.0816	146.127	127	0.538442	65.936	37.7361	16.1417	5.20047	94.7594	87.924	127	88.9432	65.936	37.7361	16.1417	5.20047	99.8594	0.003
CR335.normal	526664126	67.5761	143	0.0773737	31.0707	36.4455	191.017	140	0.530047	71.6428	44.9335	22.0307	8.49075	95.1229	88.5732	140	91.1295	71.6428	44.9335	22.0307	8.49075	99.73	0.0011
CR335.tumor	466415372	69.0258	141	0.116365	22.9437	36.0813	122.978	90	0.562867	42.5493	14.0128	3.33182	0.834132	94.8382	87.4174	90	80.9271	42.5493	14.0128	3.33182	0.834132	99.6876	0.0104
CR336.normal	693996108	72.2225	124	0.0765292	23.2718	42.376	205.596	178	0.540759	80.8385	62.1133	41.3584	23.6948	94.6204	87.8996	178	92.9128	80.8385	62.1133	41.3584	23.6948	99.8327	0.001
CR336.tumor	579823690	74.0798	121	0.10446	25.3738	44.6688	196.006	166	0.556553	77.6792	57.0054	35.9524	19.4462	94.6582	87.398	166	92.1084	77.6792	57.0054	35.9524	19.4462	99.8442	0.0008
CR337.normal	396006660	74.4045	127	0.0971504	25.9223	45.193	141.815	111	0.582421	57.4801	28.7502	11.0624	3.5871	94.2621	86.561	111	85.71	57.4801	28.7502	11.0624	3.5871	99.8724	0.001
CR337.tumor	288488122	72.7789	128	0.101602	29.9682	44.054	116.089	89	0.578994	41.9297	14.1002	3.49737	0.87752	94.5714	87.0517	89	79.944	41.9297	14.1002	3.49737	0.87752	99.8008	0.0012
CR339.normal	579914104	65.7507	121	0.0728285	28.8607	35.8621	147.764	143	0.524764	72.7161	46.3333	23.0365	9.12961	95.1056	88.6049	143	91.291	72.7161	46.3333	23.0365	9.12961	99.4959	0.0012
CR339.tumor	824360730	66.5595	120	0.0888279	26.4398	35.7972	194.307	184	0.554282	81.459	63.3692	43.9887	27.4415	94.9614	87.7047	184	93.4172	81.459	63.3692	43.9887	27.4415	99.4876	0.0351
CR340.normal	428060218	75.0045	124	0.111161	25.2755	45.6818	148.695	117	0.574952	60.463	32.0365	13.1497	4.43861	94.4406	86.8158	117	86.8158	60.463	32.0365	13.1497	4.43861	99.8544	0.0008
CR340.tumor	539885252	66.7992	114	0.166138	27.856	39.7373	169.756	138	0.56977	69.3833	44.268	23.2565	10.1973	94.4733	86.8051	138	89.6699	69.3833	44.268	23.2565	10.1973	99.667	0.0011
CR350.normal	874603332	72.2728	106	0.0775356	40.8677	47.658	446.822	429	0.531189	94.5774	90.884	85.7932	79.402	95.1515	88.0939	429	96.958	94.5774	90.884	85.7932	79.402	99.7901	0.0004
CR350.tumor	1240255172	71.3134	109	0.107709	35.5441	45.4138	535.6	519	0.511084	95.7629	93.3829	90.0165	85.6799	95.4418	88.8166	519	97.3464	95.7629	93.3829	90.0165	85.6799	99.7744	0.0006
CR353.normal	441898732	70.4768	172	0.0668126	67.393	46.1995	475.131	468	0.457802	95.8765	94.4645	92.0864	88.087	95.9687	92.6127	468	97.0125	95.8765	94.4645	92.0864	88.087	99.8751	0.0002
CR353.tumor	457109814	75.2375	172	0.125532	66.4541	49.4807	519.969	495	0.50247	96.0331	94.6915	92.4846	88.8598	95.9406	92.0163	495	97.1227	96.0331	94.6915	92.4846	88.8598	99.9119	0.038
CR354.normal	496865906	73.033	173	0.0758081	65.052	47.6696	533.824	531	0.432018	96.1591	95.1876	93.7865	91.4201	96.0298	93.2426	531	97.1128	96.1591	95.1876	93.7865	91.4201	99.8935	0.0018
CR354.tumor	547047992	73.3097	177	0.0721911	65.6179	47.9269	599.716	591	0.448139	96.3295	95.4698	94.3307	92.5324	95.9923	92.9689	591	97.2101	96.3295	95.4698	94.3307	92.5324	99.8937	0.0012
CR359.normal	572042226	75.3326	151	0.0714772	58.3257	48.9935	547.001	544	0.462815	95.6066	94.2695	92.3374	89.5143	95.3636	91.388	544	96.767	95.6066	94.2695	92.3374	89.5143	99.9069	0.0009
CR359.tumor	392761680	75.9161	152	0.0929583	64.7705	50.4704	431.267	416	0.527469	94.5645	91.8412	87.4416	81.0996	95.0768	90.0533	416	96.3385	94.5645	91.8412	87.4416	81.0996	99.9118	0.0006
CR362.normal	491553452	76.8585	151	0.0738943	62.0508	50.8221	518.834	512	0.482146	95.4129	93.7771	91.377	87.8268	95.2994	90.8938	512	96.7029	95.4129	93.7771	91.377	87.8268	99.9003	0.0005
CR362.tumor	405303534	75.29	148	0.0595314	63.2751	49.7169	423.444	418	0.480768	94.6656	92.2467	88.3543	82.4631	95.2028	90.9095	418	96.3278	94.6656	92.2467	88.3543	82.4631	99.8952	0.0029
CR366.normal	490000870	74.8115	177	0.0769295	65.5022	48.9807	546.281	543	0.433058	96.208	95.277	94.0145	91.8986	96.0284	93.3312	543	97.1518	96.208	95.277	94.0145	91.8986	99.9043	0.0004
CR366.tumor	611381380	73.9626	180	0.0624693	62.1681	48.1154	636.758	617	0.474506	96.4214	95.5811	94.5263	92.8815	95.9635	92.6712	617	97.2817	96.4214	95.5811	94.5263	92.8815	99.8859	0.0142
CR368.normal	586267508	68.0572	178	0.0681815	67.1955	43.9538	599.795	595	0.440593	96.4501	95.5736	94.4415	92.6544	96.1117	93.08	595	97.3238	96.4501	95.5736	94.4415	92.6544	99.8881	0.0003
CR368.tumor	518568798	73.0555	178	0.0859991	66.0826	47.8149	568.354	546	0.48461	96.3246	95.3217	93.8274	91.3377	96.064	92.5966	546	97.2628	96.3246	95.3217	93.8274	91.3377	99.9064	0.0004
CR371.normal	1404034024	67.1251	108	0.0594381	36.3791	41.6662	565.57	554	0.492386	96.04	94.0653	91.2904	87.6716	95.5584	89.4426	554	97.4076	96.04	94.0653	91.2904	87.6716	99.7574	0.0009
CR371.tumor	931762380	72.7412	106	0.0949273	41.5567	47.2112	480.084	458	0.535817	95.1471	91.9335	87.4753	81.7803	95.3008	88.1712	458	97.1965	95.1471	91.9335	87.4753	81.7803	99.8282	0.0006
CR376.normal	493566004	75.9635	170	0.0714102	64.524	49.9742	547.979	545	0.431215	96.2107	95.2444	93.932	91.8284	96.0242	93.2182	545	97.1623	96.2107	95.2444	93.932	91.8284	99.904	0.0002
CR376.tumor	439081614	75.6406	176	0.0759464	67.1849	50.0159	513.303	499	0.480787	95.9884	94.7054	92.5666	88.9911	95.9237	92.2203	499	97.0368	95.9884	94.7054	92.5666	88.9911	99.9076	0.0083
CR379.normal	592312920	77.3009	169	0.0699953	59.6791	50.8623	614.312	614	0.42524	96.2834	95.4378	94.4608	93.0923	95.9003	93.2262	614	97.1815	96.2834	95.4378	94.4608	93.0923	99.9272	0.0002
CR379.tumor	723287670	76.2289	170	0.0972002	59.3644	49.9255	732.904	703	0.490335	96.5129	95.7325	94.8017	93.4885	95.7815	91.8453	703	97.3336	96.5129	95.7325	94.8017	93.4885	99.9018	0.0138
CR389.normal	534801486	64.2429	127	0.0700407	33.5964	37.5204	203.659	156	0.567506	74.9903	53.0842	32.1219	16.7212	94.6801	86.8426	156	91.4754	74.9903	53.0842	32.1219	16.7212	99.4845	0.0009
CR389.tumor	712888020	72.2904	131	0.145333	24.7092	40.3825	219.842	172	0.554083	79.7303	59.6917	38.451	21.2681	95.0929	88.0124	172	93.0801	79.7303	59.6917	38.451	21.2681	99.6812	0.0015
CR390.normal	854245944	74.8403	123	0.0842262	19.6703	41.531	208.404	180	0.495738	82.7501	63.7425	41.3332	22.2484	95.3494	89.5798	180	93.7848	82.7501	63.7425	41.3332	22.2484	99.7301	0.0011
CR390.tumor	931803336	71.4615	128	0.227375	22.7861	39.7078	256.988	202	0.597561	84.1521	68.7129	51.0479	34.6182	94.9667	87.3674	202	94.2011	84.1521	68.7129	51.0479	34.6182	99.6532	0.0228
CR401.normal	490311124	77.4686	166	0.0726312	61.2767	51.2683	525.797	523	0.44941	95.583	94.4304	92.8737	90.3844	95.4553	92.423	523	96.7125	95.583	94.4304	92.8737	90.3844	99.9293	0.0002
CR401.tumor	391602912	76.0792	169	0.0640553	64.5178	50.6006	439.748	432	0.478086	95.1085	93.4089	90.4254	85.3657	95.425	92.0747	432	96.4334	95.1085	93.4089	90.4254	85.3657	99.9336	0.0005
CR407.normal	641641710	75.1867	174	0.0577041	61.7763	48.8367	669.323	669	0.423147	96.6203	95.8986	95.0899	93.9693	96.1341	93.4394	669	97.3935	96.6203	95.8986	95.0899	93.9693	99.8887	0.0003
CR407.tumor	586156036	74.3377	175	0.0604011	63.6547	48.5605	627.001	620	0.4423	96.4369	95.6246	94.6344	93.1453	96.0161	93.1088	620	97.2853	96.4369	95.6246	94.6344	93.1453	99.8928	0.0013
CR418.normal	473104108	74.6734	177	0.0669148	66.8158	48.8763	537.25	533	0.434348	96.2482	95.2962	93.9438	91.671	96.102	93.3846	533	97.1788	96.2482	95.2962	93.9438	91.671	99.932	0.0004
CR418.tumor	516975486	74.2183	178	0.0537337	65.9491	48.3973	574.231	569	0.433774	96.3982	95.5334	94.403	92.5769	96.1498	93.4172	569	97.2825	96.3982	95.5334	94.403	92.5769	99.9278	0.0004
CR421.normal	508363652	74.5345	175	0.0760457	65.9636	48.8038	566.439	561	0.445202	96.451	95.4842	94.0807	91.8	96.1984	92.99	561	97.3557	96.451	95.4842	94.0807	91.8	99.9238	0.001
CR421.tumor	565143118	73.424	182	0.0841163	66.566	48.0466	632.457	624	0.455924	96.5653	95.7189	94.611	92.897	96.123	92.7676	624	97.3956	96.5653	95.7189	94.611	92.897	99.9212	0.0006
CR428.normal	497667426	74.2193	117	0.0752113	53.9102	50.272	389.621	373	0.54622	93.2009	88.3318	81.6736	73.4756	94.7727	87.6288	373	96.3294	93.2009	88.3318	81.6736	73.4756	99.7753	0.001
CR428.tumor	533962506	76.0422	121	0.0656855	53.1631	51.2311	431.851	414	0.540184	94.0733	90.3086	84.9901	78.2171	94.8139	88.0471	414	96.5361	94.0733	90.3086	84.9901	78.2171	99.894	0.0042
CR431.normal	496824738	76.8451	118	0.060259	52.6148	52.1327	396.979	380	0.552173	93.1432	88.4893	82.0879	74.2162	94.5342	87.4741	380	96.1977	93.1432	88.4893	82.0879	74.2162	99.8781	0.0011
CR431.tumor	551787532	75.7195	120	0.0961051	51.8599	51.3084	432.138	410	0.563609	93.6982	89.62	84.0177	77.0391	94.516	87.2322	410	96.3996	93.6982	89.62	84.0177	77.0391	99.8767	0.0006
CR438.normal	580682816	78.9192	116	0.0643838	44.0947	54.1842	397.527	383	0.534105	93.4918	89.1946	83.1065	75.3645	94.7571	88.121	383	96.275	93.4918	89.1946	83.1065	75.3645	99.8831	0.0005
CR438.tumor	1159257446	78.3104	120	0.0704049	36.422	52.2999	643.806	627	0.507064	96.0573	94.5354	92.4893	89.783	95.2236	89.2864	627	97.2466	96.0573	94.5354	92.4893	89.783	99.8388	0.0007
CR440.normal	517673066	73.9104	171	0.0574524	65.234	48.2036	561.421	559	0.434981	96.067	95.1023	93.8077	91.777	95.8273	92.9179	559	97.0468	96.067	95.1023	93.8077	91.777	99.9366	0.0006
CR440.tumor	469764924	74.0165	175	0.0633034	67.1588	48.4127	529.233	512	0.486536	95.9275	94.718	92.7913	89.5851	95.798	92.1556	512	96.9797	95.9275	94.718	92.7913	89.5851	99.9408	0.0002
CR446.normal	782808294	67.8645	105	0.0554017	39.1177	45.6774	358.62	341	0.555375	92.3124	86.4008	78.523	69.0612	94.6838	87.2174	341	96.1259	92.3124	86.4008	78.523	69.0612	99.615	0.0022
CR446.tumor	573085838	77.9133	105	0.0607756	44.7351	54.1771	358.532	336	0.580189	91.8522	85.4428	77.1344	67.5254	94.5153	86.3218	336	96.1153	91.8522	85.4428	77.1344	67.5254	99.8388	0.0015
CR454.normal	906120052	77.9472	108	0.0607483	34.0302	52.5632	432.571	416	0.533923	94.2637	90.3638	85.0116	78.2691	95.0435	87.9723	416	96.7921	94.2637	90.3638	85.0116	78.2691	99.8322	0.0005
CR454.tumor	978399938	77.0025	109	0.0638646	33.3727	51.7034	451.97	430	0.55558	94.3453	90.6682	85.6398	79.278	94.858	87.7066	430	96.7686	94.3453	90.6682	85.6398	79.278	99.8069	0.0047
CR455.normal	1153267200	73.9826	131	0.0573498	41.7555	46.655	695.241	692	0.459465	96.7124	95.658	94.2273	92.3063	95.8916	90.9108	692	97.6012	96.7124	95.658	94.2273	92.3063	99.8846	0.0007
CR455.tumor	809910260	70.8827	127	0.0551942	48.6417	46.2491	552.867	538	0.500312	96.0302	94.1209	91.3283	87.4984	95.6734	89.7727	538	97.3506	96.0302	94.1209	91.3283	87.4984	99.8147	0.0006
CR479.normal	1025363742	76.2073	133	0.0574929	42.1685	48.8871	660.778	656	0.466512	96.5676	95.383	93.758	91.5498	95.8299	90.7502	656	97.5309	96.5676	95.383	93.758	91.5498	99.9084	0.0008
CR479.tumor	1062288620	72.2095	130	0.146729	44.5565	46.462	676.861	667	0.477276	96.6523	95.5003	93.8942	91.7244	95.8584	90.6075	667	97.5846	96.6523	95.5003	93.8942	91.7244	99.8918	0.001
CR512.normal	531358744	78.3796	182	0.0835631	61.727	52.767	603.044	590	0.465552	96.3727	95.5436	94.4935	92.8379	96.0305	93.1632	590	97.2448	96.3727	95.5436	94.4935	92.8379	99.8933	0.0002
CR512.tumor	512252954	76.7853	180	0.0680831	64.8895	51.0902	590.587	577	0.462895	96.2799	95.4131	94.2739	92.4209	95.9567	93.0019	577	97.1766	96.2799	95.4131	94.2739	92.4209	99.888	0.0002
CR525.normal	478969766	74.6403	139	0.119077	23.8782	43.7142	160.149	135	0.535828	69.3896	41.9349	19.3379	6.96484	94.9176	88.3828	135	90.1653	69.3896	41.9349	19.3379	6.96484	99.7455	0.0012
CR525.tumor	782375784	72.5253	136	0.0720097	20.4048	41.4627	208.191	181	0.533946	81.9128	63.3668	42.3848	24.3998	95.1005	88.5045	181	93.5039	81.9128	63.3668	42.3848	24.3998	99.6359	0.0014
CR535.normal	520122368	71.4966	174	0.0928111	67.1564	46.6074	563.058	558	0.457281	96.1062	95.0375	93.4627	90.9757	95.8503	92.3077	558	97.1073	96.1062	95.0375	93.4627	90.9757	99.9157	0.0002
CR535.tumor	551976350	74.3235	172	0.0658808	65.5565	48.5409	606.19	602	0.447831	96.3945	95.4792	94.2325	92.3241	96.0116	92.6461	602	97.2982	96.3945	95.4792	94.2325	92.3241	99.9251	0.0003
CR539.normal	481582386	70.2382	131	0.0605763	31.7717	40.4072	192.744	174	0.536065	79.4835	60.1857	39.3145	21.8213	94.6997	87.7817	174	92.5253	79.4835	60.1857	39.3145	21.8213	99.7372	0.001
CR539.tumor	591648146	74.3206	137	0.0696198	25.1204	42.7395	202.785	185	0.518407	82.6977	64.7464	43.8612	25.3027	94.9786	88.7046	185	93.6053	82.6977	64.7464	43.8612	25.3027	99.9017	0.0011
CR543.normal	524369932	74.3544	180	0.0858177	66.153	48.7925	589.892	584	0.435556	96.3457	95.5244	94.5152	92.9392	96.0547	93.4681	584	97.2242	96.3457	95.5244	94.5152	92.9392	99.8722	0.0004
CR543.tumor	553385314	73.2697	175	0.0537559	67.5407	48.0258	615.549	611	0.437516	96.5077	95.7091	94.7201	93.1918	96.1303	93.3059	611	97.3446	96.5077	95.7091	94.7201	93.1918	99.8888	0.0004
CR559.normal	479418382	74.9364	129	0.0794534	26.5766	45.6807	179.576	142	0.567186	71.0731	46.2073	24.748	11.1239	94.685	87.3502	142	90.3183	71.0731	46.2073	24.748	11.1239	99.8645	0.0013
CR559.tumor	816875860	67.0224	123	0.136621	22.3159	38.046	206.212	165	0.538277	78.4272	57.1957	35.3315	18.4398	95.0761	88.4201	165	92.6981	78.4272	57.1957	35.3315	18.4398	99.7378	0.0012
CR560.normal	483391760	75.0756	168	0.0758789	64.3342	49.7512	527.99	522	0.445998	95.9445	94.8772	93.3791	90.9151	95.826	92.9007	522	96.9899	95.9445	94.8772	93.3791	90.9151	99.9258	0.0003
CR560.tumor	424735972	77.7049	169	0.0751143	65.734	51.943	496.175	488	0.458464	95.8428	94.6132	92.6899	89.3927	95.8428	92.7392	488	96.9535	95.8428	94.6132	92.6899	89.3927	99.9387	0.0005
CR562.normal	424744654	71.7285	123	0.0499134	52.4338	48.8752	325.161	313	0.543336	91.7717	85.4761	76.4788	65.3314	94.557	88.2082	313	95.5591	91.7717	85.4761	76.4788	65.3314	99.8699	0.0003
CR562.tumor	359825696	79.0346	125	0.0649949	53.0764	54.8154	316.95	297	0.584767	90.6299	83.1854	73.0985	61.395	94.1849	86.967	297	95.2221	90.6299	83.1854	73.0985	61.395	99.9273	0.0007
CR563.normal	552791090	74.2797	125	0.0558966	49.1367	50.241	411.983	399	0.528862	93.8742	90.2219	84.8565	77.7341	94.7846	88.8017	399	96.2607	93.8742	90.2219	84.8565	77.7341	99.8843	0.0006
CR563.tumor	528610732	75.959	124	0.0826241	48.4607	51.5368	396.15	384	0.521076	93.791	89.9238	84.189	76.5628	94.9076	89.0424	384	96.2636	93.791	89.9238	84.189	76.5628	99.8987	0.0005
CR564.normal	448920570	72.7036	181	0.0647773	70.5207	47.8239	528.182	523	0.445875	96.4352	95.3873	93.7268	90.9196	96.3229	93.1787	523	97.3595	96.4352	95.3873	93.7268	90.9196	99.8385	0.0003
CR564.tumor	558047548	73.8721	170	0.0697455	65.4344	48.2623	600.212	598	0.430667	96.6094	95.7523	94.6339	92.8604	96.2644	93.2377	598	97.4697	96.6094	95.7523	94.6339	92.8604	99.8458	0.0111
CR566.normal	938618402	78.3283	123	0.0586712	37.7671	53.121	559.361	547	0.501464	95.6825	93.8924	91.3724	87.9174	95.3036	89.8335	547	97.0449	95.6825	93.8924	91.3724	87.9174	99.8796	0.0006
CR566.tumor	655813160	80.3453	122	0.0664163	42.84	55.6266	463.267	438	0.561669	94.4537	91.2105	86.5764	80.5283	94.8053	88.0182	438	96.5991	94.4537	91.2105	86.5764	80.5283	99.891	0.001
CR567.normal	473517922	73.6467	181	0.07253	69.8722	48.5508	560.594	554	0.437086	96.4571	95.6043	94.4175	92.3899	96.249	93.5459	554	97.3141	96.4571	95.6043	94.4175	92.3899	99.8556	0.0005
CR567.tumor	594807616	75.4022	171	0.0677272	64.7954	49.4672	650.395	641	0.439935	96.654	95.932	95.0728	93.7858	96.2051	93.4117	641	97.4404	96.654	95.932	95.0728	93.7858	99.8749	0.007
CR568.normal	613047476	71.8808	182	0.0775776	65.5862	46.8819	657.58	649	0.448642	96.4886	95.7457	94.896	93.6389	96.013	93.1758	649	97.2923	96.4886	95.7457	94.896	93.6389	99.865	0.0001
CR568.tumor	584137696	72.3644	175	0.0726662	68.5855	47.4242	650.802	643	0.441684	96.6376	95.8974	95.0214	93.7034	96.1825	93.3201	643	97.4256	96.6376	95.8974	95.0214	93.7034	99.8597	0.0004
CR574.normal	818625424	81.7572	123	0.0656215	39.9096	56.3478	547.375	533	0.507916	95.5404	93.5836	90.8144	87.0743	95.2007	89.5154	533	97.0031	95.5404	93.5836	90.8144	87.0743	99.8926	0.0007
CR574.tumor	700281886	78.0316	120	0.0643972	42.9282	53.3237	470.54	440	0.578201	94.4472	91.198	86.5418	80.51	94.7034	87.6814	440	96.5945	94.4472	91.198	86.5418	80.51	99.8529	0.0273
CR581.normal	480097238	76.7104	183	0.0735255	66.0048	51.7009	570.689	555	0.482218	96.233	95.3416	94.1254	92.0589	95.9728	93.0624	555	97.1602	96.233	95.3416	94.1254	92.0589	99.8754	0.0003
CR581.tumor	522276012	76.8266	179	0.153117	64.8707	51.0824	601.213	583	0.478534	96.2804	95.4028	94.2199	92.3018	95.9217	92.718	583	97.1773	96.2804	95.4028	94.2199	92.3018	99.8811	0.0006
CR585.normal	638444554	77.4747	182	0.064966	58.4799	51.7291	672.195	662	0.459475	96.5803	95.8092	94.9087	93.6405	96.0449	93.0136	662	97.4157	96.5803	95.8092	94.9087	93.6405	99.94	0.0004
CR585.tumor	485416780	76.3111	181	0.0733984	66.0648	50.7711	567.001	552	0.474439	96.2227	95.2606	93.8941	91.6196	95.9675	92.8185	552	97.1825	96.2227	95.2606	93.8941	91.6196	99.924	0.0002
CR592.normal	848024606	73.406	131	0.0923078	19.8835	42.6215	221.737	177	0.535894	80.7493	61.5883	40.755	23.2411	95.056	88.2934	177	93.2295	80.7493	61.5883	40.755	23.2411	99.8261	0.0014
CR592.tumor	837950298	74.7257	130	0.139439	20.598	43.2658	229.353	183	0.518823	82.5153	64.1251	43.288	24.9918	95.5023	89.0729	183	93.9752	82.5153	64.1251	43.288	24.9918	99.8379	0.0042
CR593.normal	608902696	74.2376	134	0.0916383	20.5481	42.941	167.76	142	0.533044	72.2421	46.0954	22.9665	8.93217	94.9548	88.5618	142	91.0094	72.2421	46.0954	22.9665	8.93217	99.8219	0.0008
CR593.tumor	755759984	75.7358	130	0.12662	17.1918	43.7527	175.63	156	0.514847	77.0027	53.1358	29.1893	12.5465	95.3807	89.3457	156	92.5429	77.0027	53.1358	29.1893	12.5465	99.8698	0.0012
CR600.normal	739167564	77.0222	127	0.0678205	48.7252	51.1524	568.113	557	0.459172	96.1116	94.733	92.7665	89.9289	95.7917	91.4785	557	97.2146	96.1116	94.733	92.7665	89.9289	99.8063	0.0009
CR600.tumor	644167542	78.8342	122	0.0968805	49.2739	52.9978	507.855	494	0.461477	95.8444	94.1364	91.5123	87.6558	95.8135	91.4475	494	97.1189	95.8444	94.1364	91.5123	87.6558	99.8141	0.0013
CR607.normal	657876648	78.4361	127	0.050954	50.8952	52.7623	545.766	533	0.468149	95.9683	94.3592	92.0109	88.6433	95.7437	91.0527	533	97.1925	95.9683	94.3592	92.0109	88.6433	99.8301	0.0006
CR607.tumor	936931932	77.5372	114	0.0855412	33.361	51.4073	459.815	442	0.483546	95.0555	92.3826	88.3771	82.823	95.4683	90.156	442	96.8675	95.0555	92.3826	88.3771	82.823	99.8437	0.0008
CR613.normal	973960374	78.6739	115	0.0666085	34.0025	52.8867	508.309	489	0.488783	95.4363	93.2052	89.939	85.441	95.4363	89.939	489	97.0367	95.4363	93.2052	89.939	85.441	99.8382	0.001
CR613.tumor	1085446060	73.9674	113	0.0919805	37.0467	48.4269	553.753	520	0.51848	95.7821	93.7446	90.7723	86.743	95.4658	89.4527	520	97.2207	95.7821	93.7446	90.7723	86.743	99.75	0.0023
CR616.normal	924004860	61.0889	122	0.092737	21.6525	32.6082	191.298	167	0.506233	80.0746	58.3323	34.5418	16.3533	95.2431	89.4045	167	93.1878	80.0746	58.3323	34.5418	16.3533	99.6659	0.0005
CR616.tumor	1264698978	57.1459	118	0.152128	20.6637	28.5847	215.008	191	0.500049	84.2502	67.2466	46.3676	26.9901	95.4202	89.583	191	94.2032	84.2502	67.2466	46.3676	26.9901	99.6145	0.0006
CR617.normal	675379202	77.9475	112	0.0687985	39.3418	52.4645	396.295	380	0.500994	94.0768	89.9411	83.8911	75.9762	95.3752	89.3231	380	96.6534	94.0768	89.9411	83.8911	75.9762	99.8438	0.001
CR617.tumor	923188648	72.8602	113	0.0983318	37.6001	47.4581	468.985	444	0.515409	95.1109	92.1406	87.8023	82.016	95.4736	89.3503	444	97.0309	95.1109	92.1406	87.8023	82.016	99.7468	0.0016
CR622.normal	1253047342	76.4859	117	0.0767049	34.5999	50.22	635.656	612	0.486227	96.2628	94.7563	92.6868	89.9046	95.5755	89.9677	612	97.4018	96.2628	94.7563	92.6868	89.9046	99.8089	0.0015
CR622.tumor	298748328	72.4964	159	0.0883387	67.8988	49.0246	317.79	295	0.486672	96.1818	91.138	80.4866	65.1953	97.6176	94.1708	295	97.9375	96.1818	91.138	80.4866	65.1953	99.6601	0.0036
CR626.normal	533539546	75.386	127	0.0759551	25.3534	45.7085	190.107	165	0.555694	77.4051	56.8779	35.9074	19.4143	94.4059	87.0434	165	91.7878	77.4051	56.8779	35.9074	19.4143	99.8637	0.0005
CR626.tumor	574870164	74.1921	123	0.1002	21.797	42.4063	159.356	142	0.511991	72.6088	45.7376	21.6951	7.599	95.0868	88.8049	142	91.2263	72.6088	45.7376	21.6951	7.599	99.8447	0.0037
CR631.normal	561873614	77.3307	169	0.0650772	61.5813	51.216	605.573	602	0.438172	96.2319	95.3555	94.3095	92.7903	95.8512	93.0468	602	97.17	96.2319	95.3555	94.3095	92.7903	99.9331	0.0003
CR631.tumor	652283986	76.4796	177	0.0699371	61.7214	50.4626	701.369	689	0.460881	96.4588	95.6933	94.8432	93.6831	95.8302	92.6969	689	97.29	96.4588	95.6933	94.8432	93.6831	99.9273	0.0001
CR633.normal	497027988	77.2619	183	0.0586289	63.5023	52.0362	569.844	558	0.465493	96.3069	95.4225	94.2303	92.2301	96.0674	93.2407	558	97.2275	96.3069	95.4225	94.2303	92.2301	99.8666	0.0041
CR633.tumor	605467906	77.4394	199	0.0731321	64.3529	52.1843	714.511	684	0.515634	96.6671	95.9178	94.9682	93.4994	96.0286	91.9621	684	97.4683	96.6671	95.9178	94.9682	93.4994	99.8377	0.0036
CR643.normal	546011524	76.4918	184	0.0693149	63.5019	51.4651	619.15	605	0.476372	96.5554	95.6915	94.5303	92.6952	96.158	92.7848	605	97.4321	96.5554	95.6915	94.5303	92.6952	99.8768	0.0021
CR643.tumor	585746102	78.2759	182	0.0639674	59.6253	52.5841	635.899	626	0.457976	96.6541	95.8368	94.8133	93.2578	96.2047	93.0604	626	97.4946	96.6541	95.8368	94.8133	93.2578	99.8859	0.0002
CR649.normal	543568366	77.2496	171	0.073465	59.8621	51.7578	575.406	567	0.447287	96.5217	95.6668	94.5207	92.6409	96.2597	93.4764	567	97.3897	96.5217	95.6668	94.5207	92.6409	99.8958	0.0028
CR649.tumor	525025290	74.8171	177	0.062957	63.0661	50.0537	569.416	545	0.502917	96.2981	95.3014	93.7839	91.1933	96.0433	92.508	545	97.2342	96.2981	95.3014	93.7839	91.1933	99.8275	0.0001
CR655.normal	610399978	78.7916	180	0.0661803	60.5623	53.0735	677.647	666	0.456001	96.6491	95.9213	95.1105	93.9919	96.126	93.3183	666	97.4541	96.6491	95.9213	95.1105	93.9919	99.869	0.0003
CR655.tumor	525369696	78.5267	186	0.0654107	63.7126	53.0131	617.819	604	0.470411	96.4956	95.6816	94.6383	92.9945	96.1106	93.0764	604	97.352	96.4956	95.6816	94.6383	92.9945	99.8816	0.0003
CR662.normal	568306784	74.1346	182	0.078758	65.4186	48.6081	630.575	625	0.441836	96.5709	95.7586	94.7472	93.2096	96.143	93.0919	625	97.408	96.5709	95.7586	94.7472	93.2096	99.8608	0.0004
CR662.tumor	454655404	74.4701	182	0.0572374	70.2394	49.0858	548.141	540	0.448813	96.5434	95.5459	93.9687	91.2975	96.3665	93.0554	540	97.4162	96.5434	95.5459	93.9687	91.2975	99.9114	0.0004
CR663.normal	496837950	73.799	178	0.0889469	66.3178	48.3386	553.398	550	0.426812	96.2352	95.357	94.2498	92.4525	96.0444	93.5744	550	97.1644	96.2352	95.357	94.2498	92.4525	99.8737	0.0002
CR663.tumor	592488008	74.6144	180	0.0705057	65.5754	48.6439	658.37	653	0.426913	96.8336	96.1585	95.3699	94.1764	96.4024	93.7297	653	97.5607	96.8336	96.1585	95.3699	94.1764	99.8767	0.0055
CR666.normal	404483572	77.1954	175	0.0773829	66.8784	51.2353	482.567	478	0.445509	95.7793	94.5777	92.651	89.2707	95.8418	92.9449	478	96.8743	95.7793	94.5777	92.651	89.2707	99.9334	0.0009
CR666.tumor	411258300	77.2632	178	0.0915158	67.6607	51.2896	498.111	475	0.518304	95.7322	94.1864	91.4582	87.0378	95.7322	91.4582	475	96.8688	95.7322	94.1864	91.4582	87.0378	99.9239	0.0002
CR667.normal	512621806	78.5873	176	0.0859349	62.2789	53.1183	585.654	574	0.466954	96.5199	95.6039	94.3434	92.3276	96.2081	93.0353	574	97.4127	96.5199	95.6039	94.3434	92.3276	99.8837	0.0003
CR667.tumor	539968416	75.5673	175	0.163093	64.1208	50.175	596.16	555	0.53959	96.3575	95.362	93.8165	91.2136	95.9876	91.8989	555	97.2947	96.3575	95.362	93.8165	91.2136	99.8478	0.0072
CR671.normal	267862080	72.2206	152	0.119727	68.6016	49.2631	284.578	267	0.483187	94.8887	87.1977	73.5581	56.304	97.4772	93.4873	267	97.7227	94.8887	87.1977	73.5581	56.304	99.5213	0.0021
CR671.tumor	340629662	71.6608	163	0.0865237	65.9401	48.3023	346.707	321	0.504795	96.5604	92.412	83.7796	71.0291	97.6656	93.7817	321	98.1075	96.5604	92.412	83.7796	71.0291	99.7012	0.0007
CR674.normal	450504442	69.4585	178	0.0721756	70.1483	45.8498	503.663	495	0.466003	95.7436	94.5527	92.6699	89.4475	95.7223	92.5712	495	96.8151	95.7436	94.5527	92.6699	89.4475	99.8886	0.0004
CR674.tumor	521381080	72.1088	174	0.0930155	66.0526	47.3065	563.233	555	0.45284	96.1151	95.1655	93.8438	91.6551	95.8806	92.8462	555	97.06	96.1151	95.1655	93.8438	91.6551	99.9084	0.0005
CR677.normal	620034198	78.5889	177	0.097184	57.9272	52.7399	654.744	644	0.445861	96.5065	95.7396	94.898	93.7399	96.0328	93.3761	644	97.3503	96.5065	95.7396	94.898	93.7399	99.8708	0.0003
CR677.tumor	537315392	77.3551	181	0.0861512	62.8515	52.0164	608.627	589	0.482883	96.3664	95.5114	94.4027	92.6005	96.0009	92.8693	589	97.2492	96.3664	95.5114	94.4027	92.6005	99.8692	0.0007
CR678.normal	584516158	77.8299	179	0.0652744	60.4121	52.1004	637.682	629	0.446112	96.5356	95.7771	94.9207	93.6757	96.1132	93.4832	629	97.3553	96.5356	95.7771	94.9207	93.6757	99.8818	0.0018
CR678.tumor	580910586	77.8982	182	0.0751184	61.972	52.0006	649.383	613	0.535421	96.4319	95.5341	94.2622	92.2398	95.9197	91.7124	613	97.3068	96.4319	95.5341	94.2622	92.2398	99.8568	0.0245
CR682.normal	504946476	78.837	182	0.0680492	61.6338	53.1886	573.551	562	0.461073	96.3436	95.4609	94.2881	92.3451	96.084	93.2473	562	97.2565	96.3436	95.4609	94.2881	92.3451	99.8954	0.0001
CR682.tumor	462809176	77.405	184	0.0592417	65.4601	52.1439	548.011	535	0.470696	96.2698	95.3022	93.8718	91.4117	96.0901	93.0453	535	97.221	96.2698	95.3022	93.8718	91.4117	99.8577	0.0037
CR694.normal	589635736	74.3697	171	0.0660304	62.4595	48.551	614.855	611	0.438191	96.4125	95.5302	94.4423	92.809	96.0197	92.9682	611	97.3192	96.4125	95.5302	94.4423	92.809	99.885	0.0289
CR694.tumor	479808512	76.773	167	0.0893105	63.2001	50.4914	522.983	501	0.501187	95.9574	94.5481	92.189	88.4368	95.8407	91.5661	501	97.0491	95.9574	94.5481	92.189	88.4368	99.9065	0.035
CR697.normal	400911144	75.2169	172	0.0627205	67.5708	49.9617	467.7	459	0.472476	95.6879	94.1503	91.5328	87.2169	95.8388	92.3003	459	96.8976	95.6879	94.1503	91.5328	87.2169	99.912	0.0001
CR697.tumor	446690746	75.4208	173	0.0899029	65.5876	49.9741	505.771	497	0.465647	95.9338	94.6749	92.6673	89.3394	95.89	92.5092	497	97.0322	95.9338	94.6749	92.6673	89.3394	99.9188	0.0003
CR698.normal	552351834	76.0885	169	0.0718998	62.3274	50.041	592.075	587	0.452701	96.2607	95.2768	93.9466	91.8982	95.9003	92.5174	587	97.2125	96.2607	95.2768	93.9466	91.8982	99.9127	0.0006
CR698.tumor	487459952	76.9183	168	0.108388	63.9041	50.9081	542.114	537	0.454133	96.1284	94.9953	93.3094	90.6362	95.9434	92.5289	537	97.1591	96.1284	94.9953	93.3094	90.6362	99.876	0.0004
CR714.normal	600781384	77.8645	166	0.0693774	58.6258	52.2684	626.684	618	0.460906	96.3527	95.4477	94.2852	92.5635	95.8972	92.5219	618	97.2708	96.3527	95.4477	94.2852	92.5635	99.8646	0.0003
CR714.tumor	511424304	78.2118	182	0.08493	61.9869	52.7391	579.827	558	0.494195	96.4896	95.5156	94.0495	91.6042	96.2042	92.6223	558	97.397	96.4896	95.5156	94.0495	91.6042	99.8956	0.0001
CR719.normal	466945066	77.4815	179	0.0647344	65.425	52.312	553.098	539	0.480474	96.3344	95.3251	93.7717	91.1336	96.1332	92.774	539	97.2533	96.3344	95.3251	93.7717	91.1336	99.8902	0.0004
CR719.tumor	486021236	78.0586	183	0.0876207	66.6598	52.8323	593.823	574	0.49158	96.344	95.422	94.0834	91.878	96.0147	92.5137	574	97.2493	96.344	95.422	94.0834	91.878	99.8691	0.0007
CR722.normal	539572072	71.6128	171	0.0777331	67.1217	46.9215	581.52	575	0.444286	96.2895	95.3967	94.2691	92.4919	95.9933	93.1931	575	97.1988	96.2895	95.3967	94.2691	92.4919	99.8442	0.0017
CR722.tumor	510341830	75.8379	169	0.127469	65.1213	50.1391	568.554	537	0.50972	96.2494	95.1895	93.5605	90.8335	95.9838	92.2093	537	97.2131	96.2494	95.1895	93.5605	90.8335	99.8939	0.0065
CR724.normal	445233512	75.9497	165	0.114751	66.8006	50.6098	511.28	504	0.450708	95.9937	94.8429	93.1402	90.2618	95.9296	92.9192	504	97.0622	95.9937	94.8429	93.1402	90.2618	99.8779	0.0003
CR724.tumor	445148354	72.1501	168	0.111478	68.225	47.5557	492.477	485	0.446619	96.0205	94.8875	93.1188	89.9457	96.0396	93.2564	485	97.0594	96.0205	94.8875	93.1188	89.9457	99.8776	0.0012
CR725.normal	434348614	72.8985	169	0.0496311	67.525	47.6959	480.216	479	0.436673	95.9064	94.6209	92.5255	88.9796	95.9706	92.8898	479	96.9953	95.9064	94.6209	92.5255	88.9796	99.9014	0.0006
CR725.tumor	827422304	70.6974	169	0.138297	61.7468	44.8618	780.706	787	0.406477	96.8201	96.1762	95.5207	94.7635	96.086	93.4338	787	97.5645	96.8201	96.1762	95.5207	94.7635	99.8408	0.0008
CR727.normal	607347362	75.6878	171	0.064019	63.6684	49.8286	663.54	657	0.445923	96.4268	95.6209	94.6656	93.2997	95.8966	92.7266	657	97.2788	96.4268	95.6209	94.6656	93.2997	99.9343	0.0002
CR727.tumor	559495034	76.5219	171	0.051045	63.2909	50.4069	615.14	610	0.44262	96.3061	95.4382	94.3484	92.698	95.8989	92.8174	610	97.194	96.3061	95.4382	94.3484	92.698	99.9245	0.0004
CR728.normal	455281204	68.8864	172	0.109033	70.0507	45.0025	494.164	490	0.441812	95.8776	94.7711	93.0321	90.0009	95.8966	93.1221	490	96.9285	95.8776	94.7711	93.0321	90.0009	99.8968	0.0003
CR728.tumor	360832238	73.3969	169	0.103316	69.8875	48.4812	420.373	408	0.481331	95.3677	93.427	89.7507	83.5689	95.7818	92.2898	408	96.6941	95.3677	93.427	89.7507	83.5689	99.9208	0.0007
CR733.normal	600764456	77.6651	184	0.0565245	61.6349	52.3261	673.246	659	0.474979	96.5091	95.7519	94.8507	93.5303	95.9823	92.8144	659	97.3403	96.5091	95.7519	94.8507	93.5303	99.8729	0.0031
CR733.tumor	623900162	77.2101	190	0.0562836	61.1388	51.7659	690.854	676	0.465536	96.6288	95.9177	95.1307	94.0434	96.0728	93.2175	676	97.4282	96.6288	95.9177	95.1307	94.0434	99.8549	0.0001
CR735.normal	599345668	78.7432	183	0.0535335	59.7855	52.9464	659.075	646	0.469557	96.506	95.7349	94.8002	93.4134	96.0156	92.9033	646	97.3427	96.506	95.7349	94.8002	93.4134	99.8755	0.0002
CR735.tumor	489546032	78.1718	188	0.050263	64.1058	52.6269	578.288	565	0.471988	96.3554	95.4888	94.2931	92.2957	96.0859	93.1408	565	97.258	96.3554	95.4888	94.2931	92.2957	99.916	0.0001
CR736.normal	648641214	79.2803	181	0.0670637	59.7361	53.3485	715.875	704	0.460652	96.6355	95.9227	95.1501	94.0834	96.007	92.9615	704	97.4248	96.6355	95.9227	95.1501	94.0834	99.8605	0.0021
CR736.tumor	457384574	78.0489	187	0.0736389	65.2594	52.6427	549.105	535	0.474541	96.2626	95.3234	93.9327	91.5036	96.0845	93.113	535	97.2014	96.2626	95.3234	93.9327	91.5036	99.8981	0.0002
CR741.normal	516930302	73.8286	165	0.0573087	64.8076	48.3913	552.76	549	0.44787	96.1084	95.022	93.458	90.9712	95.8886	92.5024	549	97.1125	96.1084	95.022	93.458	90.9712	99.8964	0.0006
CR741.tumor	545613486	74.6812	168	0.0693339	64.4962	48.7371	587.752	584	0.44598	96.2229	95.2499	93.917	91.8668	95.8868	92.5349	584	97.1755	96.2229	95.2499	93.917	91.8668	99.9088	0.0021
CR745.normal	532493744	76.3194	164	0.0604055	62.8741	50.0546	570.833	569	0.436127	96.0959	95.1148	93.8378	91.8637	95.8123	92.806	569	97.0677	96.0959	95.1148	93.8378	91.8637	99.9023	0.0001
CR745.tumor	471424674	75.5913	167	0.0609803	64.6655	49.8654	519.855	515	0.447962	95.9151	94.7855	93.0895	90.2889	95.8349	92.7311	515	96.9601	95.9151	94.7855	93.0895	90.2889	99.8879	0.0008
CR747.normal	534070392	77.9174	169	0.0485261	59.2067	52.09	560.259	555	0.442106	96.5319	95.5827	94.2322	92.0306	96.3006	93.2677	555	97.4395	96.5319	95.5827	94.2322	92.0306	99.8528	0.0001
CR747.tumor	571636222	76.4341	177	0.0615073	61.8733	51.0334	621.188	604	0.478289	96.5916	95.6733	94.4181	92.4376	96.1561	92.487	604	97.4772	96.5916	95.6733	94.4181	92.4376	99.8819	0.0107
CR751.normal	657393810	78.1753	175	0.0535295	59.0694	52.3598	697.204	689	0.443156	96.724	96.0139	95.2594	94.275	96.1531	93.4967	689	97.5122	96.724	96.0139	95.2594	94.275	99.8269	0.0004
CR751.tumor	583022286	76.0274	178	0.0627444	61.996	50.6616	630.239	604	0.506361	96.5356	95.669	94.4586	92.4987	96.0891	92.3503	604	97.39	96.5356	95.669	94.4586	92.4987	99.8467	0.0007
CR758.normal	584757382	69.782	167	0.0811526	63.7131	45.5412	577.757	572	0.445771	96.065	95.1361	93.9514	92.1493	95.7736	92.8984	572	97.0251	96.065	95.1361	93.9514	92.1493	99.8579	0.0003
CR758.tumor	443586594	77.4998	167	0.0637302	64.1967	51.3823	500.616	488	0.469024	95.7437	94.4754	92.5095	89.1283	95.7202	92.4567	488	96.8605	95.7437	94.4754	92.5095	89.1283	99.9164	0.0006
CR761.normal	418509006	76.7514	171	0.0496609	64.0877	50.9492	471.607	466	0.452326	95.5712	94.273	92.2167	88.6061	95.683	92.7672	466	96.7455	95.5712	94.273	92.2167	88.6061	99.9148	0.0002
CR761.tumor	459255996	76.3609	171	0.0593191	63.354	50.5194	506.55	500	0.45328	95.8335	94.6861	92.9676	90.0045	95.7919	92.8302	500	96.901	95.8335	94.6861	92.9676	90.0045	99.9025	0.0007
CR764.normal	437008940	75.2175	168	0.0609864	66.4586	50.0951	497.346	490	0.45854	95.7577	94.5399	92.6864	89.5203	95.7577	92.7339	490	96.8721	95.7577	94.5399	92.6864	89.5203	99.8921	0.0003
CR764.tumor	394873526	71.9958	166	0.0606108	68.2571	47.9656	439.278	432	0.467739	95.4553	93.8601	91.0219	86.1108	95.7583	92.5995	432	96.7113	95.4553	93.8601	91.0219	86.1108	99.8832	0.0005
CR766.normal	465449810	77.1373	167	0.060591	64.5804	51.1506	524.967	519	0.459342	95.9773	94.786	93.0125	90.1315	95.8692	92.5402	519	97.059	95.9773	94.786	93.0125	90.1315	99.91	0.0003
CR766.tumor	501744596	72.8533	167	0.0612279	65.0544	47.8924	531.834	525	0.462231	95.9629	94.782	93.0658	90.2983	95.8112	92.467	525	97.0439	95.9629	94.782	93.0658	90.2983	99.8945	0.0003
CR781.normal	507523900	78.0195	178	0.0601227	63.1657	52.4847	581.217	568	0.476589	96.5501	95.5523	94.0376	91.6145	96.2402	92.5575	568	97.4505	96.5501	95.5523	94.0376	91.6145	99.8771	0.0002
CR781.tumor	578120690	78.4598	180	0.0855354	61.1372	52.5147	642.324	622	0.49206	96.5276	95.5721	94.2622	92.234	95.9967	91.8733	622	97.4498	96.5276	95.5721	94.2622	92.234	99.8731	0.0073
CR790.normal	504143376	79.0588	166	0.0555513	62.1849	53.4754	570.99	559	0.479338	96.2224	95.1396	93.5181	90.9295	95.9259	92.1579	559	97.2087	96.2224	95.1396	93.5181	90.9295	99.865	0.0002
CR790.tumor	517731574	76.7021	188	0.0558111	63.8899	51.5054	594.738	580	0.47839	96.4893	95.5629	94.2431	92.1309	96.1596	92.7294	580	97.3886	96.4893	95.5629	94.2431	92.1309	99.8895	0.0004
CR791.normal	697250822	78.42	170	0.0685112	55.7471	52.5893	695.896	684	0.462857	96.8612	96.1119	95.1788	93.8153	96.2715	92.7398	684	97.6375	96.8612	96.1119	95.1788	93.8153	99.8198	0.0003
CR791.tumor	460398376	75.1747	174	0.0574505	66.498	50.4911	528.35	511	0.504554	96.0335	94.7102	92.5349	88.9998	95.9013	91.8221	511	97.1139	96.0335	94.7102	92.5349	88.9998	99.8768	0.0002
CR794.normal	540165216	78.51	169	0.0569078	61.0359	53.1308	597.235	583	0.482199	96.5646	95.5644	94.0833	91.7386	96.1947	92.3486	583	97.4637	96.5646	95.5644	94.0833	91.7386	99.8707	0.0001
CR794.tumor	535066818	76.6344	176	0.0548881	64.4565	51.4078	607.941	596	0.477093	96.3428	95.3796	94.0202	91.8939	95.9406	92.2019	596	97.2741	96.3428	95.3796	94.0202	91.8939	99.8706	0.0011
CR798.normal	479743872	77.7622	162	0.0580632	60.4223	52.5009	512.539	504	0.455842	96.3006	95.1923	93.4309	90.3971	96.2412	93.1472	504	97.2689	96.3006	95.1923	93.4309	90.3971	99.8947	0.0025
CR798.tumor	531141080	75.7192	175	0.0824675	64.4297	50.7833	594.464	576	0.488752	96.2148	95.2794	93.983	91.8776	95.8745	92.4787	576	97.1587	96.2148	95.2794	93.983	91.8776	99.9142	0.0013
CR799.normal	556727016	73.3241	167	0.061171	62.5575	49.097	577.633	565	0.475153	96.498	95.4796	93.9693	91.547	96.1973	92.5541	565	97.4213	96.498	95.4796	93.9693	91.547	99.838	0.0001
CR799.tumor	583604630	77.9012	177	0.0703445	63.4922	52.1367	663.185	653	0.466562	96.5045	95.6717	94.6358	93.0776	95.9621	92.435	653	97.3859	96.5045	95.6717	94.6358	93.0776	99.8758	0.0012
CR800.normal	501981800	79.3343	171	0.0759261	62.6276	53.502	574.78	564	0.463661	96.5531	95.5853	94.1703	91.8629	96.2828	92.9182	564	97.4463	96.5531	95.5853	94.1703	91.8629	99.8784	0.0002
CR800.tumor	536526150	77.5055	179	0.0659408	64.5561	52.0488	622.896	594	0.537376	96.4804	95.4955	94.0638	91.7832	96.0171	91.7832	594	97.4164	96.4804	95.4955	94.0638	91.7832	99.8765	0.0058
CR801.normal	546610726	78.9366	172	0.0624909	60.6665	53.2405	603.812	595	0.449399	96.4498	95.6005	94.5788	93.0213	96.1004	93.3226	595	97.3409	96.4498	95.6005	94.5788	93.0213	99.8696	0.0002
CR801.tumor	583074578	74.1149	178	0.0514102	63.4548	49.4021	629.451	616	0.467221	96.5075	95.7028	94.6789	93.0667	96.0957	92.9856	616	97.3553	96.5075	95.7028	94.6789	93.0667	99.857	0.0013
CR802.normal	450180644	79.6452	163	0.0565806	62.8765	53.9187	517.667	508	0.475385	96.0145	94.7346	92.6693	89.3061	95.9267	92.2276	508	97.09	96.0145	94.7346	92.6693	89.3061	99.9138	0.0002
CR802.tumor	590975646	78.0714	187	0.058359	59.9383	52.3393	647.238	634	0.469422	96.614	95.8061	94.7808	93.2204	96.1426	92.8584	634	97.4518	96.614	95.8061	94.7808	93.2204	99.8841	0.0001
CR804.normal	484019464	75.6589	167	0.060294	64.3909	50.9193	541.016	530	0.474883	96.0252	94.9528	93.39	90.7687	95.8508	92.6385	530	97.0256	96.0252	94.9528	93.39	90.7687	99.8625	0.0002
CR804.tumor	573688332	77.4485	190	0.0566678	63.0379	52.0921	658.783	644	0.469431	96.564	95.8218	94.9559	93.6622	96.0898	93.1782	644	97.3977	96.564	95.8218	94.9559	93.6622	99.8598	0.0003
CR808.normal	490768286	78.5488	179	0.0653931	62.2609	52.9944	559.704	549	0.466538	96.2666	95.3357	94.0072	91.7731	96.0546	93.086	549	97.2016	96.2666	95.3357	94.0072	91.7731	99.9	0.0002
CR808.tumor	541183776	78.1533	190	0.0644838	63.5649	52.6337	634.466	619	0.476491	96.5098	95.735	94.7589	93.2269	96.0924	93.0716	619	97.3491	96.5098	95.735	94.7589	93.2269	99.8892	0.0003
CR816.normal	564373682	74.2874	127	0.0955874	23.1679	43.0586	172.319	150	0.540158	73.9212	50.2727	27.7616	12.4569	94.4734	87.446	150	90.9157	73.9212	50.2727	27.7616	12.4569	99.8473	0.003
CR816.tumor	565018572	73.5845	124	0.148244	25.809	43.8338	193.393	169	0.544267	78.5036	58.4668	37.5011	20.5387	94.6172	87.532	169	92.2979	78.5036	58.4668	37.5011	20.5387	99.8807	0.0031
CR818.normal	983976078	67.4709	112	0.0624203	42.0455	43.2509	506.18	489	0.475407	95.7111	93.6599	90.5902	86.2426	95.7111	90.6638	489	97.1409	95.7111	93.6599	90.5902	86.2426	99.7347	0.0013
CR818.tumor	1200276114	63.0834	111	0.0923512	42.7101	38.8242	557.149	534	0.488389	95.9737	94.2042	91.5818	87.9456	95.6752	90.3294	534	97.2363	95.9737	94.2042	91.5818	87.9456	99.6214	0.0103
CR820.normal	883155616	77.7747	117	0.0520074	36.8917	50.8686	485.706	474	0.461297	95.575	93.3994	90.1402	85.5233	95.7146	90.8199	474	97.0986	95.575	93.3994	90.1402	85.5233	99.8353	0.001
CR820.tumor	1007569928	76.6698	122	0.0785253	38.0227	50.0244	575.845	559	0.469292	96.1026	94.5639	92.3722	89.2746	95.7216	90.8181	559	97.2818	96.1026	94.5639	92.3722	89.2746	99.8251	0.0043
CR827.normal	490550304	74.6228	138	0.0734508	21.3573	43.2338	145.041	132	0.516821	69.1857	39.9281	16.5883	5.12825	94.8486	88.797	132	90.2385	69.1857	39.9281	16.5883	5.12825	99.9074	0.0003
CR827.tumor	686899266	74.221	136	0.174962	20.9014	41.4531	188.539	173	0.490519	81.7955	61.1926	37.2653	18.0162	95.3889	89.8639	173	93.6703	81.7955	61.1926	37.2653	18.0162	99.8746	0.0005
CR836.normal	981797060	77.4279	122	0.0857912	40.4634	51.2745	614.265	597	0.468361	96.1188	94.7591	92.9106	90.3589	95.5865	90.8256	597	97.2254	96.1188	94.7591	92.9106	90.3589	99.8755	0.0013
CR836.tumor	894996602	76.9745	119	0.0648027	38.5848	50.0127	514.763	501	0.460093	95.8042	94.0072	91.3478	87.5153	95.7442	91.1538	501	97.1218	95.8042	94.0072	91.3478	87.5153	99.8927	0.0011
CR840.normal	646326298	72.3716	135	0.0828925	20.5123	39.2933	163.903	149	0.503025	75.3424	49.5439	24.6935	9.0844	95.3231	89.5176	149	92.1468	75.3424	49.5439	24.6935	9.0844	99.874	0.0007
CR840.tumor	1022594232	73.6902	135	0.092821	21.6313	42.7804	298.444	269	0.565252	89.1571	79.4064	67.541	54.8853	94.7475	86.7316	269	95.392	89.1571	79.4064	67.541	54.8853	99.8682	0.0005
