# Supplementary material for: HERVs establish a distinct molecular subtype in stage II/III colorectal cancer with poor outcome
Source: NPJ Genom Med. 2021 Feb 15;6:13. doi: 10.1038/s41525-021-00177-w (PMC7884730; doi:10.1038/s41525-021-00177-w)
Supplement: Supplementary file 4 — Supplementary Data 3 [file 41525_2021_177_MOESM4_ESM.xlsx]

## Sheet: Sheet1
Supplementary Data 3: normalized hERV expression for each patient

## Sheet: Sheet2
transcript	CR245	CR256	CR305	CR308	CR310	CR318	CR326	CR330	CR331	CR335	CR336	CR337	CR339	CR340	CR350	CR353	CR354	CR355	CR359	CR362	CR366	CR368	CR371	CR376	CR379	CR389	CR390	CR401	CR407	CR418	CR421	CR428	CR431	CR438	CR440	CR446	CR454	CR455	CR479	CR512	CR525	CR535	CR539	CR542	CR543	CR559	CR560	CR562	CR563
191_409	0	0	0	0	0	0	0	0	0	0	0	0	0	0	0	0	0	0	0	0	0	0	0	0	0	0	0	0	0	0	0	0	0	0	0	0	0	0	0	0	0	0	0	0	0	0	0	0	0
191_526	0	0	0	0	0	0	0	0	0	0	0	0	0	0	0	0	0	0	0	0	0	0	0	0	0	0	0	0	0	0	0	0	0	0	0	0	0	0	0	0	0	0	0	0	0	0	0	0	0
191_742	0	0	0	0	0	0	0	0	0	0	0	0	0	0	0	0	0	0	0	0	0	0	0	0	0	0	0	0	0	0	0	0	0	0	0	0	0	0	0	0	0	0	0	0	0	0	0	0	0
221_409	0	0	0	0	0	0	0	0	0	0	0	0	0	0	0	0	0	0	0	0	0	0	0	0	0	0	0	0	0	0	0	0	0	0	0	0	0	0	0	0	0	0	0	0	0	0	0	0	0
221_526	0	0	0	0	0	0	0	0	0	0	0	0	0	0	0	0	0	0	0	0	0	0	0	0	0	0	0	0	0	0	0	0	0	0	0	0	0	0	0	0	0	0	0	0	0	0	0	0	0
221_742	0	0	0	0	0	0	0	0	0	0	0	0	0	0	0	0	0	0	0	0	0	0	0	0	0	0	0	0	0	0	0	0	0	0	0	0	0	0	0	0	0	0	0	0	0	0	0	0	0
226_409	0	0	0	0	0	0	0	0	0	0	0	0	0	0	0	0	0	0	0	0	0	0	0	0	0	0	0	0	0	0	0	0	0	0	0	0	0	0	0	0	0	0	0	0	0	0	0	0	0
226_526	0	0	0	0	0	0	0	0	0	0	0	0	0	0	0	0	0	0	0	0	0	0	0	0	0	0	0	0	0	0	0	0	0	0	0	0	0	0	0	0	0	0	0	0	0	0	0	0	0
226_742	0	0	0	0	0	0	0	0	0	0	0	0	0	0	0	0	0	0	0	0	0	0	0	0	0	0	0	0	0	0	0	0	0	0	0	0	0	0	0	0	0	0	0	0	0	0	0	0	0
E6_E7	0	0	0	0	0	0	0	0	0	0	0	0	0	0	0	0	0	0	0	0	0	0	0	0	0	0	0	0	0	0	0	0	0	0	0	0	0	0	0	0	0	0	0	0	0	0	0	0	0
233_416	0	0	0	0	0	0	0	0	0	0	0	0	0	0	0	0	0	0	0	0	0	0	0	0	0	0	0	0	0	0	0	0	0	0	0	0	0	0	0	0	0	0	0	0	0	0	0	0	0
233^731	0	0	0	0	0	0	0	0	0	0	0	0	0	0	0	0	0	0	0	0	0	0	0	0	0	0	0	0	0	0	0	0	0	0	0	0	0	0	0	0	0	0	0	0	0	0	0	0	0
E6_E7_2	0	0	0	0	0	0	0	0	0	0	0	0	0	0	0	0	0	0	0	0	0	0	0	0	0	0	0	0	0	0	0	0	0	0	0	0	0	0	0	0	0	0	0	0	0	0	0	0	0
HPV16_1	0.0114899	0.101615	0.154547	0.00295785	0.0237329	0.0423903	0.273766	0.187669	0.162462	0.0364563	0.10378	0.0561264	0.0493937	0.11224	0.0138349	0.0146573	0.0224572	0	0.0653634	0.0371321	0.094289	0.0263725	0.0288439	0.0141271	0.0496038	0.0629757	0.0927631	0.0141569	0.0288126	0.0103102	0	0.0294046	0.039134	0.0321887	0.0082169	0.0233092	0.112341	0.0273592	0	0.00245325	0.35662	0.0787091	0.0470062	0.107709	0.0112424	0.198489	0.00925528	0.0168762	0.0211325
HPV16_2	0.0114899	0.0851366	0.00429296	0.00887355	0.010548	0.00748063	0	0.0312782	0.367928	0.016571	0.0481835	0.00801806	0.00823229	0.0748266	0.0193688	0.0219859	0.0179658	0.0115831	0.010213	0.0257069	0.0101934	0.0494485	0.0168256	0.0211906	0.0385807	0.00629757	0	0.00707844	0.015716	0.0747489	0.0139834	0.0084013	0.0208715	0.020118	0.0109559	0.0139855	0.00468086	0.0170995	0.0333962	0.0049065	0.0104888	0.0112442	0.00361586	0.00718057	0	0	0.0138829	0	0.0042265
HPV16_3	0	0	0	0	0	0	0	0	0	0	0	0	0.00411615	0.022448	0	0	0	0	0	0	0	0	0	0	0	0.0125951	0	0	0	0	0	0	0	0	0	0	0	0	0	0	0.00349627	0	0	0.00359028	0	0	0	0	0
HPV16_4	0.221181	0.249917	0.0686874	0.0857777	0.408734	0.982456	0.692796	0.707669	0.272362	0.77221	0.218679	0.148334	0.650351	0.0823092	0.284998	1.37045	0.00449144	0.250968	0.757806	0.242787	1.20537	0.801066	0.817243	0.339049	0.837753	0.654947	1.67661	0.335046	0.371944	0.639232	0.0792394	0.520881	0.837467	0.454666	2.04327	0.680629	0.196596	0.379609	0.124043	0.304203	0.423049	0.127434	0.62916	0.725237	0.303545	0.835501	0.148085	0.340336	0.0929829
HPV16_5_transcript1	0.0114899	0.00274634	0.0515155	0	0.00527398	0.00249354	0	0	0.00477829	0.016571	0.00370642	0	0.00823229	0.022448	0	0.0219859	0.00898289	0	0.0122556	0.0371321	0.00254835	0.0131863	0.0240365	0.00706353	0.0385807	0.00629757	0.010307	0	0.00785798	0.0051551	0	0	0	0	0.0082169	0	0.00468086	0.0102597	0.00477088	0.00245325	0.0349627	0.0112442	0.0108476	0.0430834	0.00749493	0.0138481	0	0.0168762	0.016906
HPV16_5_transcript2	0	0	0	0	0	0	0	0.00781955	0.00955657	0	0.00370642	0	0	0.00374133	0	0	0	0	0	0	0	0	0	0	0	0.00314878	0	0.00471896	0	0	0	0	0	0	0	0	0	0	0	0	0	0	0.00361586	0	0	0	0	0	0
HPV16_9	0	0	0	0.0118314	0	0.00498709	0	0.00390977	0.00477829	0	0	0	0	0.00374133	0.00830091	0	0	0	0.00817042	0	0.00254835	0	0.00480731	0.0141271	0	0	0	0.00235948	0	0.0051551	0	0	0.00782679	0.00402359	0.00273897	0.00466184	0.00468086	0.00683981	0	0	0.00699254	0	0	0	0	0	0	0	0.0126795
HPV16_12	0.0229799	0.0109854	0.0257578	0	0.0685618	0.0149613	0.0223483	0.00390977	0.033448	0.0265137	0.0111193	0.00801806	0.0452776	0.0187066	0.0221358	0.0879436	0.0179658	0.0386104	0.0898746	0.0257069	0.0050967	0.0164828	0.0745133	0.0141271	0.0110231	0.0346366	0.0515351	0.0188758	0.0104773	0.0128877	0	0.0210033	0.0156536	0.00402359	0.0109559	0	0.0140426	0.0512986	0.0190835	0	0.0279702	0.00374805	0.0108476	0.0646251	0.0299797	0.00923206	0	0.0253143	0
CaSki	0	0	0	0	0	0	0	0	0	0	0	0	0	0.0187066	0	0	0	0	0	0	0	0	0	0	0	0	0.00687134	0	0	0	0	0	0	0	0	0	0	0	0	0	0.0104888	0	0	0	0	0	0	0	0
HPV18_1	0.00574497	0.0109854	0	0	0.015822	0.00249354	0.0223483	0.0195489	0.0286697	0.00331421	0.0111193	0.0200452	0.00823229	0.0149653	0.00276697	0.0146573	0.0134743	0.00386104	0.0347243	0	0	0	0.00240365	0.0211906	0	0.00944635	0.00343567	0.00471896	0.00785798	0.0051551	0	0.0168026	0	0.0120708	0.0219117	0.0466184	0	0.034199	0.00954177	0	0.0139851	0.00374805	0.0108476	0.00359028	0.0637069	0.0323122	0.0323935	0.00843809	0.016906
HPV18_2	0.0430872	0.0137317	0.0214648	0.0266207	0.0395549	0	0.0335224	0.0312782	0.191131	0.00994262	0.00370642	0.00801806	0.0123484	0.0823092	0.0276697	0	0	0.0347494	0.0347243	0.19423	0.0050967	0	0.0168256	0.0141271	0	0.00944635	0.0240497	0.00943792	0.0235739	0.0128877	0.0186446	0.424266	0.0130447	0.00804718	0.00547793	0.335653	0.0140426	0.129956	0.0238544	0.0343455	0.300679	0.0262364	0.0397745	0.0287223	0.29605	0.101553	0.0231382	0.0196889	0.0042265
HPV18_4	0.00574497	0	0.0128789	0.0147893	0.0342809	0.0174548	0.0446965	0.0195489	0.00955657	0	0.0296514	0.00400903	0	0.00374133	0.0581064	0.37376	0	0.0308883	0.010213	0.0171379	0.00764505	0.00659313	0.00961462	0	0.0110231	0.00944635	0.0171784	0.00943792	0.0497672	0.221669	0	0.0252039	0.0156536	0.0120708	0.0931248	0.0139855	0	0.0170995	0	0.049065	0.0104888	0.0112442	0	0.00718057	0.00374746	0.00923206	0.00925528	0.0028127	0.0042265
HPV18_5	0.0287248	0.0192244	0.00429296	0	0.0184589	0.00748063	0.0446965	0.00781955	0.0191131	0.0132568	0.0222385	0.0240542	0.0493937	0.0411546	0	0.0146573	0.00449144	0	0.0612782	0.0171379	0.00254835	0.0098897	0.0120183	0	0.00551153	0.0377854	0.00687134	0.0141569	0.0419092	0.00257755	0	0.0084013	0.00782679	0.00402359	0.0109559	0.0512803	0.00936172	0.109437	0.0143127	0	0.0174814	0.0112442	0.0180793	0.0215417	0.0449696	0.00923206	0.00462764	0.00843809	0.016906
HPV18_6	0	0	0	0	0	0	0	0	0	0	0	0	0	0.0149653	0	0	0	0	0.00204261	0	0	0	0	0	0	0.00314878	0	0	0.00261933	0	0	0	0	0	0	0	0	0	0	0	0	0	0	0	0	0	0	0	0
HPV18_7	0.0258523	0.00274634	0	0.00295785	0.0210959	0.00748063	0.00558707	0.0156391	0.0143349	0.00662841	0.0222385	0.0120271	0.00411615	0.0261893	0.0193688	0.00732863	0	0	0.0204261	0.00856895	0.0152901	0.0263725	0.0240365	0	0.0165346	0.0188927	0.00343567	0.0235948	0.0104773	0	0	0.0210033	0.00521786	0.0241415	0.0328676	0.0186474	0.00468086	0.0170995	0.00954177	0.0049065	0.00699254	0.0074961	0.00361586	0.025132	0.0599594	0.00923206	0	0.0168762	0.00845299
HPV18_8	2.36118	1.36219	1.09041	0.931723	1.26576	2.1644	2.57005	2.67429	1.32359	1.56762	2.26833	1.05037	2.74958	0.867988	1.43883	1.77353	0.327875	2.75678	2.3061	1.58811	2.56874	2.79219	2.32193	1.11604	1.73062	1.36657	1.67317	0.660655	1.9252	1.39188	0.344924	1.70126	1.40361	3.27923	2.09531	3.56631	0.800427	1.21065	0.815821	2.27661	1.47892	0.416034	0.98713	1.21711	1.05304	3.1112	0.828348	1.25728	1.33135
HPV18_9	0.00287248	0.0109854	0	0.0266207	0	0.00249354	0	0	0.00477829	0	0	0	0	0.00374133	0.00830091	0	0	0.00772208	0	0.322764	0	0.00329657	0	0	0.0165346	0.00314878	0	0.00471896	0.0785798	0	0.00466114	0.012602	0	0.00402359	0	0.0186474	0.00468086	0	0.00477088	0.0245325	0	0.0112442	0	0.00359028	0	0	0	0.0140635	0
HPV18_10_transcript1	0	0	0	0	0	0	0	0	0	0	0.00741285	0.00400903	0	0.00374133	0	0	0	0.00772208	0.00204261	0	0	0	0	0	0	0.00314878	0	0	0.00523865	0	0	0	0	0	0	0	0	0	0	0	0	0.00374805	0.00361586	0	0	0	0	0	0
HPV18_10_transcript2	0.0114899	0.00274634	0	0	0	0.0174548	0.0167612	0	0.00955657	0.00994262	0	0	0	0.00374133	0	0	0	0.0656377	0	0	0	0	0.00961462	0	0	0.00944635	0	0.0235948	0	0	0	0.012602	0	0	0	0.0139855	0	0.0034199	0.00954177	0	0.0244739	0.00374805	0.00361586	0	0	0	0.00462764	0	0
3301_chr10:81864457-81875930	2.7873	0.645316	0.867152	3.02678	2.78407	2.21331	0.586893	0.621986	0.957784	0.265498	0.833827	0.681158	0.258975	0.744352	4.51243	2.37846	0.419609	3.13677	2.96072	2.68877	2.53879	2.98942	2.79578	4.18709	2.98725	0.705605	0.305318	2.09622	3.97482	2.97785	2.25583	2.9195	2.56471	3.1983	1.76295	2.33208	0.945763	2.6001	4.66692	3.03026	0.761872	1.10127	0.628097	0.60367	3.7304	0.632996	4.51728	1.76372	3.47778
5149_chrY:19061760-19071747	0.428537	0.148583	0.180317	0.176241	0.51304	0.384771	0.252016	0.38471	0.353966	0.20562	0.271907	0.181605	0.229376	0.324508	0.433507	0.624465	0.0583888	0.185577	0.619967	0.474166	0.480132	0.36254	0.713919	0.296061	0.66247	0.312432	0.382479	0.214116	0.633246	0.209954	0.0563299	0.336245	0.383925	0.654554	0.561009	0.575952	0.22411	0.559469	0.364543	0.191699	0.387086	0.136294	0.315726	0.428335	0.622004	0.249806	0.199942	0.377979	0.260006
2568_chr7:94971158-94981747	0.601081	0.1543	0.154547	0.257475	2.88352	0.510832	0.503791	0.356255	0.238919	0.141086	0.394493	0.132647	0.341146	0.553758	0.80961	0.830033	0.213469	0.355702	0.593734	1.23531	0.487438	0.552851	0.701975	0.455908	0.82301	0.230841	0.275427	0.320882	0.837577	0.429327	0.0990073	0.638495	0.553198	0.716074	1.45111	2.65888	0.394859	0.954386	0.397343	0.430319	0.527283	0.560499	0.249845	0.714549	0.42226	0.277216	0.363386	0.370331	0.384193
1313_chr4:9640061-9648771	0.858643	0.583746	0.365249	0.744275	1.80017	1.10378	0.779111	0.737559	0.593836	0.332882	1.07859	0.538321	0.328917	0.459106	1.30712	3.19624	0.251117	1.13191	0.886589	1.07754	1.04018	1.42933	1.54596	0.798178	1.17498	1.23441	0.930582	0.698295	1.57558	1.17848	0.549525	1.06179	1.23626	1.3335	1.04651	0.928849	1.03473	0.63521	1.09657	0.673287	1.28471	0.299503	1.21621	1.11791	1.11461	0.612109	0.832082	1.09001	0.842011
5574_chrX:89945833-89961479	0.829231	0.272253	0.31986	0.284208	0.782095	0.818541	0.546778	0.609956	0.858004	0.493446	0.699865	0.30979	0.301438	0.67296	0.829776	0.89561	0.0999391	0.500356	0.836134	0.744711	0.865226	0.609176	0.855776	0.711707	1.48032	0.627128	0.637413	0.400984	0.765199	0.374647	0.146966	0.510988	0.470576	1.08113	1.61215	0.805725	0.627488	0.663663	0.940389	0.344331	1.71491	0.246716	0.665839	1.29637	0.937166	0.488168	0.409171	0.639756	0.423491
5234_chrY:25083151-25090545	1.05854	8.24e-06	0.250396	0.608537	0.762441	0.515341	0.0546303	0.191438	0	0.0329863	0.264383	0	0.0798903	0.0210824	1.19775	0	0	0.231114	0.610776	0.52488	0	0.801353	0.62621	1.32142	0.447162	0.172427	0.203825	0.4812	0.569004	0.292168	0.270598	0.651618	0.580472	0.782367	0.240665	0.353014	0.184679	0	0.311854	0.713059	0	0.428331	0.191254	0	0.606827	0.146817	0.634158	0.330391	0.166739
3820_chr12:63704115-63712689	0	0	0	0.0118314	0.015822	0.00748063	0.00558707	0.0117293	0	0.016571	0.0148257	0	0.00823229	0.0374133	0.0221358	0.0366432	0	0.0270273	0.0231202	0.0171379	0.0050967	0.0296691	0.0216329	0.00706353	0.0110231	0.0188927	0.00687134	0.00707844	0.00785798	0.00840023	0	0.0084013	0.00522047	0.0241415	0.0328676	0.0186474	0.0374469	0.0171132	0.0333962	0.0049065	0.0349627	0.0074961	0.0108476	0.00718057	0.0149899	0.00461603	0.00925528	0.0225016	0.016906
1641_chr4:142859323-142861993	0.0143624	0	0	0	0.011703	0.0100041	0.0111741	0.00781955	0	0.00366883	0.0111193	0.00400903	0.00915431	0.0151449	0.00556991	0.0293145	0	0.00772208	0.0245113	0	0.0101934	0.00659313	0.0072374	0	0.0110231	0.015851	0	0.00713507	0.00785798	0	0.00932228	0	0.00260893	0.00402359	0.0219117	0.00947753	0.0280852	0.023293	0.00954177	0	0.0139851	0.00387174	0.0216952	0.0143611	0.0112424	0.0292149	0	0	0
4846_chr20:44211312-44217224	0.0202625	0.0109854	0	0.00296081	0.0146775	0.0262595	0.00558707	0.0156743	0.0191131	0.0138169	0.00780573	0	0.00411615	0.0249434	0.0201214	0	0	0.00386104	0.0102498	0.0377891	0.0025509	0.0164828	0.00959539	0.0208798	0.0578766	0.0157439	0.00351469	0.00954646	0	0.0181253	0	0.0239185	0.0104357	0.0242864	0.00841958	0.0190669	0.00467618	0.0205297	0.00954177	0	0.00359067	0	0.0147889	0.00378775	0.0188797	0.0121494	0.00462764	0.00845778	0.00865164
1061_chr3:111242241-111249760	0.395047	0.276727	0.163545	0.213489	0.488447	0.518907	0.521687	0.60119	0.474713	0.416135	0.641797	0.218264	0.342126	0.41427	0.598214	0.889029	0.0673716	0.305775	0.821787	0.65753	0.801637	0.408333	0.799347	0.651194	0.941971	0.650416	0.538143	0.270434	0.669869	0.182408	0.131029	0.471393	0.305759	0.928315	0.703911	0.853672	0.42498	0.654211	0.574562	0.390807	0.813131	0.22862	0.600804	0.762839	0.689544	0.498605	0.245098	0.499943	0.34683
1885_chr5:76205053-76208801	0.0166949	0	0.014991	0.0142066	0.0105638	0.016041	0.0137274	0.0207179	0.013556	0.0110197	0.0160711	0.0082105	0.00411615	0.0379446	0.00369114	0.0502817	0	0.0181006	0.0445737	0.0249271	0.0406691	0.0146697	0.0603101	0.0236981	0.0394626	0.0135492	0.0190748	0	0.0188539	0	0	0.0390829	0.0032716	0.0207537	0.0186304	0.0140182	0	0.0181323	0.00990435	0.00983017	0.0245683	0.0074961	0.028945	0.0337343	0.0213643	0.0260806	0.00462764	0.0111664	0.0042265
1205_chr3:163409748-163416770	0.0283428	0.0100928	0.0122221	0.0148307	0.0159301	0.0207812	0.0168841	0.0117293	0.00956135	0.0271135	0.00741655	0.00798198	0.00826522	0.0449521	0.0149915	0.0223157	0.00898289	0.0151469	0.0243622	0.00860037	0.030491	0.0098897	0.0307043	0.0162461	0.0275356	0.0158037	0.0145741	0.0143716	0.0078606	0.00516025	0.00466114	0.0084097	0.00260893	0.0565958	0.0440398	0.0274723	0.00468086	0.0206254	0.0221417	0	0.00699254	0.0113154	0.0331249	0.0335476	0.0297923	0.0355665	0.0138829	0.0141816	0.0127851
4126_chr14:43470888-43478536	0.0430872	0.00549268	0	0.118314	0.485207	0.466293	0	0.00390977	0.0812309	0.0132568	0.0148257	0.112253	0.391034	0.033672	0.00276697	1.09197	0	0.00772208	0.0142982	0.125678	0.0789989	0.692279	0.0336512	0.0494447	0.0220461	0.0125951	0.632163	0.167523	1.8021	0.0644387	0	0	0.213932	0.0724246	0.139687	0	0.355745	0.960993	0.00477088	0	0.0804142	0	0.542379	0.599578	0	0	0.106436	0.0450032	0.00845299
5036_chrY:6005031-6012488	0	0	0	0	0	0	0	0.0163624	0.00651758	0.00331421	0	0.00401705	0	0.00991078	0.00276697	0.00735062	0	0	0	0	0	0.0217145	0	0	0	0	0	0.00471896	0	0	0	0	0	0	0.0027417	0	0.00941789	0	0.0220081	0	0.0142123	0	0	0	0	0.00923206	0.00467392	0	0
5031_chrY:5190096-5198468	0.435075	0.0663873	0.0961108	0.417063	0.34192	0.307821	0.0622399	0.13866	0.0999809	0.0563183	0.109573	0.0814395	0.0416307	0.0811232	0.388552	0.400986	0.0224572	0.328972	0.349876	0.410633	0.37289	0.409757	0.38252	0.490873	0.421913	0.0878133	0.0239466	0.181937	0.462997	0.206075	0.259952	0.27734	0.263416	0.535061	0.200616	0.297738	0.102239	0.306478	0.450219	0.33609	0.123513	0.123686	0.0770902	0.105637	0.488549	0.0370575	0.351511	0.176199	0.600116
2970_chr8:138295368-138299167	0.0143624	0	0	0.00295785	0.00860978	0.00748063	0.00550326	0	0.00477829	0.00662841	0.00741285	0.0120271	0.00823229	0.0261893	0.00912824	0.00732863	0	0	0.0102008	0.0043873	0.00764505	0.00329657	0.00727106	0.00706353	0.0110231	0.00944635	0.00687134	0.00546456	0.00785798	0	0	0	0.00782679	0.0241415	0.0082169	0	0	0.0136796	0.00477088	0.00981299	0.0104888	0.00374805	0.00361586	0.0111694	0.0187373	0.00923206	0	0.0028127	0.016906
4884_chr21:29094154-29099953	0.0114899	0.00274634	0.00429296	0.00295785	0	0.0748063	0.00558707	0.0390977	0.0143349	0.169025	0	0.00400903	0.0205807	0.0187066	0.00830091	0.0732863	0	0.00386104	0.0245113	0.00856895	0.0280319	0.00659313	0.0528804	0.0353176	0.0110231	0.0157439	0.010307	0.00943792	0.0209546	0.028353	0.00466114	0.0168026	0.0104357	0.0160944	0.487536	0.00466184	0	0.0239393	0.0381671	0.0200725	0.0174814	0.0074961	0.0216952	0.0466737	0.0149899	0	0.0138922	0	0.025359
4762_chr19:52964142-52969599	0.0258523	0.00274634	0	0.00887355	0.0316439	0.0423903	0.128503	0.0469173	0.033448	0	0.0333578	0.0120271	0.028813	0.0486373	0.0415046	0.0366432	0.00449144	0.0270273	0.0531077	0.0228505	0.0305802	0.023076	0.0288439	0.0211906	0.0440923	0.0220415	0.010307	0.0330327	0.015716	0.00257755	0	0.0252039	0.039134	0.0321887	0.0164338	0.0652658	0.0374469	0.034199	0.0524797	0.0318922	0.0419552	0.0149922	0.0506221	0.0287223	0.0224848	0.0230802	0.0138829	0.0140635	0.0464914
3761_chr12:34674505-34683626	0.0747104	0.0580989	0.0470079	0.0266236	0.161431	0.230663	0.226343	0.0891585	0.139235	0.0437111	0.130173	0.0721345	0.1012	0.200225	0.096357	0.285795	0.0269487	0.0617844	0.17836	0.126124	0.570084	0.089393	0.147866	0.142401	0.129769	0.109817	0.0832051	0.167459	0.24454	0.0730864	0.0189755	0.103294	0.0808691	0.178623	0.213858	0.0824074	0.233416	0.133407	0.14077	0.100583	0.293571	0.055756	0.174209	0.132219	0.142422	0.126535	0.0462764	0.398511	0.107776
611_chr2:90181875-90189973	0.038204	0.0585493	0.0675798	0.0179275	0.0271637	0.0298452	0.158756	0.0419128	0.0777905	0.0399892	0.0352629	0	0.0140608	0.0404325	0.0802781	0	0	0	0.0434789	0.0138046	0.0137968	0.0298438	0.0141407	0	0.0144843	0.0413435	0.0511434	0.0146052	0.0213999	0.025711	0.01238	0.0317905	0.0106549	0.0467702	0.0147329	0.0530798	0.153705	0.0769273	0.00778608	0.0463075	0.0534964	0.02407	0.187851	0.0830181	0.048065	0.0529966	0.095061	0.0252805	0
1875_chr5:69952729-69960618	2.90681	0.561284	0.93608	0.885888	1.42712	1.27055	0.661877	1.01926	0.655022	0.408227	0.865101	0.516556	0.407725	1.07368	2.70894	1.44835	0.21249	1.07447	1.44302	1.42279	1.56829	1.7862	1.92526	1.38665	1.50775	0.882919	0.509661	0.86383	2.17472	1.35875	0.374234	1.24031	1.0395	1.52379	1.29714	1.35838	0.675809	1.60818	1.40914	1.2948	1.37061	0.687663	0.802331	0.766921	1.33368	1.05816	1.94464	1.26514	1.11088
4417_chr16:86312898-86314868	0	0.00282873	0	0	0.00462265	0.0076103	0.005615	0.0107871	0.00955657	0.00499451	0	0.00404912	0	0.00769966	0.0224346	0	0	0	0.0024593	0	0	0	0	0	0	0.00314878	0.00348033	0.00596477	0.00272934	0	0.00789597	0.00914062	0.00209497	0.0041282	0	0	0	0.0034199	0.00477088	0	0.0177576	0	0.00723173	0.0330522	0.0364441	0.0047499	0	0	0.00845299
4213_chr14:92508099-92516207	0.531639	0.227946	0.248288	0.483047	0.452961	0.441372	0.332872	0.418487	0.196507	0.206147	0.406135	0.19455	0.152178	0.2346	0.826259	0.398077	0.112479	0.5767	0.505408	0.420716	0.42744	0.532059	0.453279	0.571849	0.603976	0.264419	0.198523	0.314594	0.617501	0.527436	0.351506	0.573263	0.384731	0.549035	0.369933	0.456497	0.370116	0.493831	1.28484	0.405252	0.157248	0.27272	0.670341	0.582337	0.884263	0.222539	0.552517	0.296382	0.512792
846_chr2:241797522-241807089	1.14097	0.23116	0.266164	0.89874	1.14014	0.997981	0.247485	0.355786	0.383257	0.155768	0.389174	0.266352	0.119368	0.305248	1.60484	1.54019	0.112286	0.909561	1.29582	1.04502	1.16205	1.11476	1.25417	1.60913	1.34372	0.30018	0.169282	0.780089	1.65113	1.04956	0.765066	1.12992	1.09998	1.49175	0.75722	1.02852	0.343074	1.06462	1.56184	0.90492	0.300679	0.407263	0.329043	0.377597	1.6243	0.277266	1.22067	0.71031	1.31847
1488_chr4:87383347-87386575	0.0576076	0.00554486	0.0171718	0.105802	0.0554718	0.112349	0.00558707	0.0195489	0.0288226	0.00331421	0.0333578	0.0121153	0.0535099	0.041424	0.0854939	0.0879436	0	0.092665	0.0696038	0.100617	0.0535154	0.0593382	0.193427	0.156358	0.0941205	0.0287673	0.010307	0.0681111	0.105166	0.1518	0.0839005	0.101727	0.0730501	0.121617	0.0410845	0.0885751	0.0514895	0.0789827	0.0924502	0.0858637	0.105143	0.0337325	0.0542379	0.050264	0.10108	0.00923206	0.0791419	0.0393778	0.130975
5151_chrY:19243014-19253729	0	0.0036389	0.00858592	0	0.00527398	0.00249354	0	0.00781955	0.00477829	0.00331421	0	0.00400903	0	0	0.00830368	0.00732863	0	0.00386104	0.0101803	0.00571264	0	0	0.0242192	0	0.0231319	0	0.00343567	0.002376	0.00262456	0.0051551	0	0.0084013	0.00521786	0.00402359	0.00197753	0.00932369	0	0.00683981	0.00479474	0.0049065	0.028096	0.00374805	0	0.00359028	0	0	0	0.0028127	0.0103296
5493_chrX:74851402-74857305	0.00861745	0.0192244	0.0171718	0.00592458	0.00263699	0.0474023	0.0279353	0.0195489	0.0143349	0.00331421	0.0148257	0.0200452	0.0123484	0.0347195	0.0498055	0.00732863	0	0.0888039	0.010213	0	0.0102469	0.00659313	0.0480731	0.00706353	0.0171298	0.0283391	0.0296945	0.0684249	0.0445285	0.00257755	0	0.0084013	0.00782679	0.0120828	0.00273897	0.00932369	0.0140426	0.0478787	0.00954177	0.0147195	0.0524441	0.0112442	0.0433904	0.025132	0.015181	0.00923206	0.00462764	0.00843809	0.0042265
1575_chr4:116871787-116877638	0.0912559	0.0391821	0.0256032	0.0716096	0.0895443	0.0803096	0.161924	0.137976	0.0978641	0.0738836	0.108683	0.049728	0.0732756	0.16411	0.10963	0.165473	0.0314401	0.0471974	0.180585	0.141868	0.133625	0.080878	0.165636	0.116244	0.0883554	0.100125	0.121032	0.0382967	0.0737314	0.160241	0.00943415	0.0869325	0.101263	0.0762189	0.154861	0.106127	0.111929	0.130781	0.0923786	0.0981299	0.0788514	0.0275857	0.136513	0.159757	0.093398	0.0585497	0.0389833	0.10146	0.0420959
4713_chr19:36640614-36651925	8.77803	3.79635	2.40429	5.69779	11.2526	7.02931	8.54646	7.93228	4.01558	6.37421	4.73004	3.22319	9.51959	2.71023	7.69227	6.07628	0.929136	7.52053	10.6384	8.64332	10.3552	8.34557	10.0626	10.7756	9.15916	4.77595	11.0926	4.4382	6.80698	8.81349	2.92071	9.74564	9.13211	12.6479	10.3221	18.6403	5.19356	8.56597	6.50077	6.4542	5.764	2.44717	5.2282	3.96077	12.1237	16.1408	5.255	5.7593	6.05727
2727_chr8:9657357-9671658	0.652921	0.133522	0.0984376	0.544342	0.58932	0.523447	0.10302	0.215296	0.210398	0.103864	0.273567	0.161552	0.12958	0.207139	0.854557	0.599152	0.0943473	0.493248	0.761424	0.710341	0.725477	0.677244	0.808318	1.02059	0.867653	0.170727	0.106265	0.445064	0.844222	0.477836	0.399837	0.590423	0.557276	0.963143	0.390059	0.461826	0.197331	0.617614	0.988875	0.529136	0.216468	0.182287	0.206516	0.247213	0.87217	0.142252	0.682091	0.374156	0.811838
5580_chrX:91528083-91533793	0.00592881	0.00282049	0.0184554	0	0	0.00972981	0	0.014951	0.00733945	0	0.00887318	0.00481084	0	0.00380493	0	0.0147818	0	0.00459464	0.0061319	0	0.00542799	0	0	0.0144237	0.0114475	0	0.0085239	0	0.00458906	0	0	0	0	0.0140303	0	0	0.00483533	0	0	0.007399	0.00718484	0	0.0181227	0.018253	0.0214168	0.0195858	0.0124391	0.0028127	0.0204478
914_chr3:34560329-34565910	0.104906	0.255613	0.1024	0.0921282	0.162204	4.5144	0.192022	1.98258	0.172783	3.19066	0.149454	0.167345	2.58651	0.315847	0.716427	4.44577	0.0898423	0.211709	1.16717	0.284315	2.99213	2.69233	2.92571	0.364337	2.00949	1.21442	4.97798	0.932349	2.52015	0.17177	0.445153	0.282376	2.54757	0.174825	2.3764	0.217783	0.280594	0.165841	0.239937	0.113374	2.85522	0.0304754	1.76454	3.31579	0.251942	0.0323168	0.116265	1.91539	0.100705
2912_chr8:98839826-98847845	1.82822	0.973845	0.708334	1.97205	2.2683	1.84936	0.363159	1.37809	1.66693	1.02409	1.195	0.654871	1.68762	0.632285	3.04727	3.24985	0.327875	1.95716	2.20776	2.78644	2.15604	1.95705	2.25839	3.8082	4.98605	2.19523	1.14408	1.79971	3.7045	2.18766	1.8939	2.05731	2.49041	2.66883	2.01707	1.67186	0.899512	1.68203	2.7309	2.18531	1.48528	0.846007	0.779674	0.725388	2.96603	0.424675	2.60064	1.86127	2.76764
5633_chrX:107382671-107391663	1.06513	0.511602	0.369083	0.527654	1.48207	1.04584	1.31662	1.41727	1.62876	0.553134	1.48355	0.386294	0.6375	0.979899	1.26034	1.34497	0.310476	0.740779	1.32524	1.91649	1.8365	0.910954	1.62341	1.04575	1.4361	0.698429	1.234	0.543318	1.57172	0.717566	0.288935	1.2314	0.717835	2.23946	1.5966	1.41909	0.931969	1.97679	1.26405	0.950146	1.28295	0.783219	1.07257	0.739771	1.57452	1.14889	0.474745	1.02206	0.962386
5035_chrY:5809152-5817483	0.607082	0.124022	0.121585	0.57072	0.546527	0.437083	0.145487	0.210815	0.180743	0.0617702	0.206188	0.107687	0.0617422	0.167077	0.823196	0.381844	0.0317006	0.546017	0.634872	0.535308	0.516576	0.501985	0.571284	1.03268	0.64776	0.132413	0.0557334	0.408537	0.899699	0.496578	0.435616	0.513954	0.549005	0.701183	0.393113	0.463583	0.252551	0.600918	0.835916	0.507113	0.134715	0.256131	0.141221	0.176161	0.818244	0.141597	0.579765	0.277436	0.69364
6025_chr1:117285920-117294692	0.0842528	0.0247171	0.0171718	0.0384521	0.0923606	0.0972482	0.0335224	0.0195489	0.105122	0.0300698	0.0593028	0.0320722	0.0205807	0.044896	0.132815	0.146573	0.00449144	0.0816378	0.130735	0.088703	0.114676	0.0527451	0.163617	0.120122	0.0936961	0.0314878	0.020614	0.0929447	0.141771	0.0825022	0.0559337	0.0971191	0.0887037	0.177815	0.0897121	0.0839132	0.0748938	0.127757	0.183846	0.068691	0.0244739	0.0599838	0.0361586	0.0430834	0.184229	0.0369282	0.106436	0.0731301	0.118342
6169_chr1:206282459-206288668	0.15599	0.0972562	0.034949	0.0483372	0.170342	0.108015	0.136693	0.163487	0.131522	0.0811749	0.181908	0.098101	0.106489	0.180366	0.0914373	0.155206	0.0278829	0.0664755	0.271961	0.141185	0.0995335	0.149259	0.344965	0.147112	0.219254	0.147436	0.176587	0.0640859	0.197578	0.0964209	0.00934092	0.131884	0.143032	0.19996	0.293727	0.134415	0.262287	0.165674	0.0679851	0.0224816	0.131212	0.0599351	0.200333	0.225998	0.141126	0.199966	0.0721727	0.159823	0.0468676
2323_chr6:123160014-123166893	0.103863	0.0372734	0.0266249	0.039934	0.00600707	0.00867255	0.0296115	0.130528	0	0.0163523	0.0168197	0	0.042351	0.0430178	0.0156804	0	0.00653505	0.0857112	0.02723	0.0114538	0.0256619	0.0368655	0.0231087	0.0205972	0	0.0306156	0.0322472	0.0131942	0.0155509	0.00791823	0.0171996	0.016916	0.00662408	0.00540368	0.00304847	0.00639605	0.0335711	0	0.0365068	0.0251973	0.019698	0.00380427	0	0.0120741	0.0272366	0.00467604	0.0349156	0.0107108	0.0138122
1645_chr4:146172237-146177925	0.0220865	0	0.00429296	0.0147597	0.00263699	0.0155572	0	0.0419675	0.0238914	0.0134722	0.0150444	0.0160361	0.00823229	0.0870158	0.0250328	0	0	0	0.00818268	0.04467	0.0101883	0.0165653	0.0299375	0.0141271	0.0276348	0.0188927	0.0109186	0	0.0369692	0	0.00466114	0.0216039	0.012082	0.0696081	0.0415884	0.0194865	0	0.027732	0.0139739	0.0049065	0.0176282	0	0.014496	0.0402327	0.0187373	0.0611255	0.0309913	0.00566196	0.0211325
552_chr2:63549362-63556676	0.349101	0.121866	0.126462	0.139108	0.303433	0.27893	0.26286	0.259996	0.240582	0.173151	0.344364	0.161167	0.189001	0.23497	0.328689	0.378172	0.106483	0.287956	0.459884	0.331658	0.253217	0.253542	0.299755	0.173975	0.320182	0.303055	0.302181	0.250272	0.421426	0.153702	0.0978839	0.307467	0.222636	0.352213	0.357435	0.306274	0.233051	0.34249	0.241278	0.251446	0.371461	0.163426	0.286365	0.330999	0.43444	0.243883	0.159968	0.307602	0.269342
5951_chr1:86875033-86882363	0.0631946	0.0192244	0.0257578	0.0295785	0.0791098	0.0940764	0.0502836	0.0469564	0.0143349	0.0364563	0.0481835	0.0160562	0.0164646	0.0710853	0.0914816	0.0659577	0.00898289	0.0463325	0.130733	0.0514137	0.0611604	0.0890073	0.150736	0.0863022	0.0881845	0.0314878	0.0377924	0.0306945	0.112631	0.0748211	0.034856	0.0294046	0.0652572	0.0965662	0.048288	0.0792514	0.0702129	0.0671909	0.095494	0.0344215	0.0454515	0.0113304	0.0470062	0.0466737	0.0749867	0.0276962	0.0754722	0.0478159	0.105662
5072_chrY:9049729-9052964	0	0	0	0	0	0	0	0	0	0.00331421	0	0	0	0.00374133	0	0	0	0	0.00204261	0	0	0	0	0	0	0	0	0	0	0	0	0	0	0	0	0	0	0	0	0	0	0	0	0	0	0	0	0	0
1964_chr5:121193174-121196630	0.0114899	0	0	0.005895	0.0352381	0.0126971	0.00558707	0.0119756	0.0191131	0.016571	0.00376943	0.00400903	0.00411615	0.0233833	0.0200052	0	0.00449144	0.00386104	0.00568253	0.016281	0.0306974	0	0.0194648	0.0141341	0.0225863	0.0189399	0.0137427	0	0.0402171	0.00257755	0.00419969	0.0309546	0.00782679	0.0160944	0.00826894	0.0293883	0.0140426	0.00618661	0.0143127	0.0122662	0.0314909	0.00386049	0.0108476	0.00718057	0.0108414	0.00461603	0	0.00818495	0.0211325
6217_chr1:229309718-229315920	0.219153	0.0374683	0.0559544	0.223427	0.174115	0.151914	0.0468084	0.0671543	0.0852255	0.0551716	0.0972343	0.0354078	0.0552839	0.0848047	0.342925	0.311379	0.0179658	0.217628	0.217031	0.224692	0.212851	0.22956	0.308084	0.382596	0.185028	0.0874103	0.0529334	0.181796	0.253006	0.216937	0.1414	0.234842	0.216473	0.188562	0.141328	0.118019	0.0751465	0.173447	0.173379	0.27734	0.081124	0.0722774	0.172354	0.180466	0.272508	0.0383269	0.211738	0.201029	0.257039
584_chr2:78192248-78198483	0.0102031	0.0566103	0.00715637	0.0233286	0.0356521	0.0406697	0.0266391	0.0275874	0.214072	0.00662841	0.0893248	0.0522697	0.0295004	0.0376789	0.0202349	0.697913	0.00469356	0.0635218	0.0580937	0.0867721	0.583983	0.331111	0.82417	0.291356	0.160849	0.0648146	0.488906	0.740308	2.49185	0.243315	0.157332	0.0413386	1.15018	0.0776513	0.438555	0.0264373	0.410109	0.0424581	0.0611341	0.048773	1.29965	0.0213826	0.0670815	1.17997	0.0230132	0.0220508	0.0267987	0.0033218	0.0399362
2444_chr7:24436110-24440687	0.00991007	0.00286443	0.0418521	0	0.00534255	0.00336628	0.0114256	0.012003	0.0110952	0.00362574	0.0191844	0.00527588	0.00410791	0.0282545	0.00922785	0.0233857	0.0045678	0.00454444	0	0.00338474	0	0	0.00252384	0.00825726	0.00613985	0.0150732	0.00684042	0.00474964	0.00795751	0.00488188	0.0242426	0.0105856	0.0110984	0	0	0.00479238	0.010986	0.0035738	0.00501897	0.00993075	0.0105378	0.0134555	0.0168138	0.00725237	0.0207422	0.00465296	0.00965326	0	0
2363_chr6:144438101-144442196	0	0.0109854	0.00429296	0.00295785	0.0161964	0.0152306	0.0115876	0.0331432	0	0.020326	0.0113157	0.00801806	0.0255695	0.0327291	0.0138349	0.0222864	0	0	0.0206078	0.0145415	0.0204429	0.0023999	0.0105857	0.0213036	0.0113758	0.0188927	0.00344254	0	0.00523865	0.00258786	0	0.0141898	0.0151083	0.0123041	0.0140235	0.0140648	0.0188779	0.0241206	0	0	0.018754	0.00374805	0.0144815	0.007317	0.0232193	0.0216492	0	0.00281551	0.0126795
1632_chr4:138399608-138407984	0.0469795	0.0189195	0	0.0151412	0.0788698	0.019704	0.0223483	0.0781525	0.0651663	0.0235143	0.0437506	0	0.0175759	0.0536581	0.0508237	0.0808641	0.00449144	0.0245678	0.0735563	0.0580118	0.0728752	0.0493199	0.0623628	0.0282541	0.0289245	0.0351499	0.0242833	0.0307511	0.0485518	0.0292784	0.00466114	0.0757965	0.0497419	0.0796912	0.0369021	0.0562685	0.030566	0.0449136	0.0502517	0.0140277	0.0373332	0.0141114	0.0539378	0.0430834	0.071258	0.0553554	0.0283582	0.0270919	0.0304857
3920_chr12:132352243-132365497	2.88387	0.635536	0.842494	2.54859	2.68187	2.1863	0.553734	0.745289	0.921388	0.413169	0.967473	0.584208	0.340158	0.880122	4.19767	2.30189	0.315281	2.86323	2.66678	2.58437	2.40514	2.96373	2.80325	4.30942	2.91918	0.587292	0.426161	1.8806	3.44409	2.49689	2.16226	2.77527	2.56826	3.24196	1.73213	2.19222	0.889715	2.47082	3.79736	2.67529	0.798122	0.912546	0.839712	0.882531	3.38349	0.708981	3.23609	1.60217	3.23618
3451_chr11:42141166-42146873	0.166604	0.0613231	0.051816	0.0540518	0.229516	0.248594	0.129458	0.151085	0.0966982	0.0953298	0.122023	0.0918389	0.0546459	0.165651	0.26805	0.524239	0.0269487	0.0970241	0.383129	0.256557	0.408457	0.15844	0.462942	0.24319	0.310972	0.129686	0.0893584	0.146564	0.485741	0.10901	0.0844738	0.212671	0.194483	0.334296	0.293776	0.420415	0.108451	0.339053	0.228845	0.203823	0.217671	0.0835216	0.116926	0.157445	0.329938	0.146831	0.180473	0.226748	0.228197
5978_chr1:96613285-96619301	0.0549075	0.0147506	0	0.00295785	0.051925	0.0532247	0.0223483	0.0652971	0.036487	0.0133165	0.0443659	0.0360211	0.0464589	0.0994782	0.0381123	0.0577863	0.00984524	0.0309076	0.0399513	0.0701426	0.0645625	0.0473486	0.0396891	0.0494447	0.117732	0.0545369	0.053088	0.020334	0.0500998	0.0283659	0	0.0127658	0.0305297	0.0597624	0.0829112	0.0326329	0.0392631	0.051449	0.0448272	0.0352458	0.0561921	0.0149922	0.0326982	0.0309949	0.0772652	0.0190504	0.0422272	0.0591313	0.0338458
4150_chr14:52215253-52219275	0	0.00831318	0	0	0.013185	0	0	0.00390977	0.00477829	0.00662841	0.0071571	0	0	0.0233347	0.00830091	0	0	0	0.0136773	0	0.00764505	0	0.00513901	0	0	0.00629757	0.00687134	0	0	0	0	0	0	0	0	0.0186474	0.00468086	0	0	0.0049065	0.00699254	0	0.00361586	0	0	0	0	0.0028127	0.00942931
2590_chr7:107024313-107031482	1.50518	0.7882	0.300507	0.44072	2.86377	1.6607	1.24033	1.64211	1.53383	0.89815	1.46774	0.66149	1.19368	0.954039	1.31985	2.57968	0.269487	0.8919	2.57368	2.01761	2.56619	1.56257	3.0911	1.56104	2.65105	1.93651	2.08889	0.580432	1.91735	0.52582	0.237718	0.961949	1.12184	1.53299	2.20213	1.40322	1.47447	1.3235	1.4169	0.851277	2.05837	0.824571	1.95257	2.61373	1.40108	1.11246	0.347073	1.63136	0.925602
5070_chrY:8982873-8988936	0.0115072	0	0.0128789	0.0059157	0.010548	0.00249354	0.0502836	0	0.0764526	0.139253	0.00370642	0.372323	0	0.0787625	0	0.411473	0	0.0775451	0.0061319	0.0199942	0.0127418	0.107781	0.00480731	0	0.00551153	0	0.00343911	0	0	0	0.0186446	0.00420065	0.00260893	0.00805523	0.00274444	0.00933768	0	0.0102734	0	0	0.853866	0	0	0	0.00375871	0	0.00462764	0.0028127	0.0042265
5090_chrY:14403082-14408383	0.0746846	0.0109854	0.00858592	0.0680306	0.0527398	0.0374131	0.00558707	0.00781955	0.00955657	0.00662841	0.0148257	0.0160361	0.00823229	0.0299306	0.0525725	0.0366432	0.00449144	0.0308883	0.0898746	0.0885459	0.0586121	0.0692279	0.0408621	0.0988894	0.0737168	0.0125951	0.0137427	0.0306733	0.0523865	0.0644387	0.037401	0.0672104	0.0521786	0.0727908	0.0494876	0.0233092	0.032766	0.0582581	0.081043	0.0662377	0.0209776	0.0149922	0.0108476	0.0179514	0.097434	0.0323122	0.0489882	0.0421905	0.0676239
2388_chr6:160707642-160713346	0	0	0	0.00296377	0.00265018	0.0321468	0	0.0121398	0.0118836	0	0.0034062	0	0.0370453	0.0113213	0.00845863	0	0	0.00386104	0.0390567	0.00286203	0.0662011	0.0170729	0.0480394	0.00786877	0.0574247	0.0159958	0.0311375	0.00235948	0.0105742	0	0	0.00470473	0.0052857	0	0.00284305	0	0.00475575	0	0.00494264	0.113414	0.0724462	0.0037593	0.0311615	0.0156572	0.00391985	0	0.00937097	0.156172	0.0344797
5348_chrX:40652899-40665740	21.0566	9.26211	18.6702	12.3832	13.3065	15.2259	12.4854	11.5208	8.94695	3.90894	11.0678	10.4616	3.5562	9.2364	31.1818	18.3605	3.5532	16.7057	16.8775	12.5009	15.4778	26.7059	23.7326	20.6685	14.6831	13.1404	4.36477	13.5726	32.1365	19.7344	6.06923	12.4049	14.7289	15.7153	12.338	11.8505	10.5566	14.6228	18.371	17.7735	15.4525	9.16021	11.6685	10.6523	15.9202	5.89071	29.8846	15.5586	13.0473
5669_chrX:116202586-116213374	0.863804	0.201985	0.338096	0.582806	0.938294	0.563157	0.235551	0.358241	0.526457	0.13518	0.534911	0.234913	0.0926709	0.384152	1.30191	0.750232	0.140205	0.784907	1.01642	0.880149	0.852332	0.861057	1.03988	1.13856	1.19835	0.352185	0.148641	0.506326	1.32684	0.705253	0.442249	0.821929	0.79258	1.32472	0.652936	0.878203	0.425453	0.983123	1.11538	0.639851	0.366867	0.423372	0.37243	0.35202	1.18346	0.310885	0.825761	0.535557	0.818824
2982_chr8:146084300-146094055	5.95169	1.31924	1.09354	5.49508	5.80796	3.88808	1.02791	1.60239	1.82653	0.672022	1.97062	1.14961	0.579817	1.42217	8.66346	5.02016	0.619837	5.67511	5.87109	5.17878	4.69594	5.20484	5.2457	8.03918	5.85933	1.48081	0.848157	3.467	6.98596	4.83445	3.71252	5.40608	4.18231	6.06159	3.30441	4.21108	1.92814	5.14491	7.59894	4.90059	1.67727	2.31575	1.45606	1.49077	7.48982	1.36338	5.6015	3.40276	6.40636
2065_chr6:6026668-6033857	0.0296268	0.011043	0.0177085	0	0.0127551	0.010029	0.0118166	0.0135083	0.00486907	0.0243727	0.0117975	0.00944929	0	0.0545299	0.00444099	0.017215	0.0136809	0.00394212	0.00677124	0	0.00246426	0.0128731	0.0103886	0.0143672	0.00619496	0.0160808	0.00619795	0.00241611	0.00817754	0	0.0703646	0.0254475	0.0163815	0.0138975	0.00767184	0.0167267	0.019126	0.0110292	0.0110112	0.00654527	0.0274178	0.00439272	0.0155374	0.0125373	0.00397981	0.0047222	0.00495158	0.0028802	0.0159001
1812_chr5:37086510-37094092	1.18669	0.722315	0.405925	1.14019	0.925787	1.4018	0.298087	0.935425	1.02254	0.159009	0.709676	0.368863	0.345756	0.252603	1.97998	1.82803	0.107772	1.12252	1.36236	1.24619	0.835164	1.10609	1.41202	1.51701	1.38309	0.757424	0.516216	1.03947	1.95608	0.934155	0.723069	2.21983	0.973695	2.88279	1.70846	1.32963	0.930265	1.31578	1.74292	1.29756	0.659505	0.530499	0.759328	0.377741	1.33656	0.658186	1.073	1.38906	0.945746
1012_chr3:87616309-87627728	0.693733	0.109854	0.184597	0.859232	0.879165	0.728895	0.100567	0.160301	0.252227	0.0530273	0.211259	0.148334	0.028813	0.19101	1.22668	0.601168	0.0762467	1.08335	0.881766	0.812348	0.695855	0.795132	0.82154	1.44386	0.810295	0.147993	0.0652777	0.555368	1.01516	0.770066	0.717671	0.969687	0.593284	0.800803	0.312836	0.834689	0.205958	0.655873	1.46457	0.861598	0.173457	0.2886	0.0922804	0.201401	1.15949	0.156945	1.71007	0.312209	1.42093
5747_chrX:145050338-145059769	13.3131	5.59898	2.99218	5.9679	15.6508	10.6268	9.50926	13.8599	13.9221	7.27566	13.9486	5.31446	9.6112	14.7765	14.6371	14.0448	1.86117	8.73485	11.601	14.3328	11.7277	8.10119	13.3857	8.79312	13.2411	11.7152	15.4082	7.09184	15.6158	5.65278	2.77948	8.96676	6.94833	13.9574	15.4667	10.918	10.1578	12.501	9.24223	7.41859	17.3702	7.102	10.5338	17.0375	12.7206	14.8855	4.74438	11.9326	7.36676
4670_chr19:22751072-22757823	0.0175882	0.0083681	0	0.0109145	0.0137124	0.00266061	0.0210521	0.00859368	0	0	0	0.00807018	0.0123526	0.0276484	0.0317316	0.00798821	0.00450492	0.00386104	0.00558448	0.00915164	0	0	0	0.0308394	0.0142914	0.0194658	0	0	0.00577561	0	0.0048942	0.00880036	0	0.0324945	0.0120268	0.00378542	0.0140426	0.0100306	0.00477088	0.013039	0.014541	0	0.00394491	0	0.0141354	0	0	0	0.0259634
3770_chr12:39325132-39332501	0.153046	0.0686585	0.0568045	0.201134	0.202007	0.152089	0.0446965	0.0508271	0.0907875	0.0132568	0.0741285	0.0280632	0.0246969	0.0635989	0.274005	0.184227	0.0179658	0.166839	0.166934	0.125678	0.132387	0.15602	0.166638	0.36024	0.21495	0.0377287	0.0377924	0.092133	0.238359	0.152418	0.0931529	0.189529	0.120105	0.201163	0.0849079	0.163165	0.0489337	0.158868	0.21655	0.0981373	0.0699254	0.0637169	0.0723173	0.0538291	0.322567	0.0600084	0.203473	0.109695	0.20523
3941_chr13:35372231-35376157	0.00460746	0.0123805	0.0051816	0	0.00931913	0.0111586	0.00570998	0.0206436	0.00510321	0.00904778	0.00425868	0.0180887	0	0.0122379	0.00969823	0.0151483	0.008399	0.00883406	0.00431807	0.00934016	0.0081165	0.00722608	0	0	0.0180558	0	0.00702938	0.0027252	0.019438	0.00480713	0.0149436	0.00920363	0.00626665	0.0132255	0.00277457	0.00485298	0	0.0104752	0.0348227	0.0157302	0.0224286	0.00407788	0.00842858	0.0146232	0.0245459	0.0153068	0	0.00710206	0.0156507
4278_chr15:55180308-55186093	0.100537	0.0494342	0.0686874	0.0443678	0.0659248	0.0748063	0.0279353	0.0469173	0.0238914	0.0331421	0.0444771	0.0481084	0.0164646	0.0411546	0.107912	0.0952722	0.0134743	0.0810818	0.0919172	0.0199942	0.0688055	0.128566	0.139412	0.0776988	0.115742	0.0629757	0.00687134	0.0613465	0.175495	0.0953693	0.00932228	0.0798124	0.0417429	0.0563303	0.0301286	0.0466184	0.032766	0.0820777	0.0715633	0.019626	0.0559403	0.0187403	0.0470062	0.0430834	0.0785056	0.0184641	0.33319	0.0731273	0.0507179
4806_chr20:1709167-1713990	0.00574497	0	0.00429296	0.00887355	0.00263699	0.0101762	0	0.0195489	0.0143349	0.0136844	0.0259413	0	0.0123484	0.0300915	0.0057221	0.00732863	0.00898289	0.00772208	0.00408521	0.0160925	0.0055656	0.00815241	0.00480731	0	0.0223327	0.0220446	0.00344941	0.00471896	0.0157998	0	0	0.00853992	0.00260893	0.00402359	0.0109559	0.0176311	0.0128817	0.00712024	0.00477088	0	0.0794493	0.00374805	0.0180793	0.0239041	0	0.0103307	0	0.0107079	0.00449699
1951_chr5:113474835-113484066	3.30688	1.57575	1.80244	1.8082	3.44989	3.52741	2.1291	2.56351	2.72668	1.1071	3.04425	1.48589	1.32436	2.73034	5.00807	4.89813	0.573939	2.54819	3.77413	3.35325	3.5153	3.60021	4.78695	3.95784	4.4271	2.83018	1.9286	2.15595	5.33993	2.88992	1.04447	3.42653	2.58478	4.54056	4.21668	3.42727	2.43911	3.67432	3.93465	2.66805	3.8887	2.08345	2.95539	3.09081	4.54135	2.21739	3.82388	2.71339	2.64529
2267_chr6:98614491-98621261	0.537128	0.150445	0.0797933	0.341626	0.525191	0.463951	0.174579	0.208274	0.252891	0.093792	0.256425	0.106544	0.0652944	0.266517	0.676281	0.579746	0.0763725	0.36149	0.593789	0.664508	0.687321	0.479901	0.614538	0.707716	0.658573	0.279281	0.227163	0.378053	0.733215	0.456285	0.232731	0.549752	0.442076	0.627567	0.516681	0.607065	0.275455	0.573296	0.713977	0.456488	0.246963	0.158093	0.237334	0.195426	0.696792	0.203096	0.455064	0.356833	0.438791
4645_chr19:20701027-20707125	0	0.00274634	0	0	0.0079268	0.0100415	0	0.00414827	0.121717	0.0298279	0.00741285	0.00801806	0.0164646	0.0247713	0.00314605	0	0	0.00772208	0.0102375	0	0	0.00659313	0	0.00706353	0.00552807	0.00629757	0.00687134	0.00707844	0.00263242	0	0	0	0.00524656	0	0.0995477	0.00933768	0.00468086	0.00419622	0.00481382	0	0.0174814	0	0	0.00359028	0.00374746	0	0.00925528	0.0028127	0.0127218
6245_chr1:246798029-246806105	2.9728	1.0711	0.680636	1.27228	1.58838	1.92969	1.18402	2.21312	2.20792	1.13502	2.61077	1.53918	1.17509	1.4418	2.18498	2.17129	0.518807	2.06692	1.84824	2.36043	2.21588	2.08718	3.1925	1.00282	3.11363	1.82305	1.58091	1.26742	1.74522	0.858228	0.443866	1.58881	1.43524	3.92375	0.96823	1.44889	1.57054	1.33843	1.94945	1.56836	3.24	1.13943	1.28856	2.14178	1.70848	1.35111	0.929513	0.885893	1.59032
2664_chr7:144116050-144120302	0.00738803	0.00549268	0	0	0	0.0333462	0	0.0114752	0.00480218	0.0282702	0.0040993	0.00400903	0.0177406	0.0116019	0.00278357	0.0221764	0	0.00388807	0.00204465	0.00860037	0.0102214	0.0264615	0.00482894	0.00709178	0.00557767	0.00320546	0.0178414	0	0.0158443	0	0	0	0.0148344	0.00403968	0.00708296	0	0	0	0.00957039	0	0.00351026	0.0150072	0.0036918	0.0433814	0	0.00933361	0	0.00573509	0.0127556
3409_chr11:17391727-17400840	0.0861745	0.0357024	0.0171718	0.0857984	0.139761	0.0798034	0.0614577	0.101654	0.0621177	0.0168594	0.100073	0.0120271	0.0370453	0.0598613	0.304367	0.16123	0.00898289	0.100387	0.120514	0.0571264	0.114676	0.0461519	0.112972	0.0776988	0.220461	0.0692733	0.0721491	0.0377564	0.217498	0.0464577	0.0279668	0.138621	0.203781	0.0896979	0.121303	0.116546	0.0608512	0.0854976	0.119272	0.0539715	0.0594366	0.0187403	0.079549	0.154382	0.0936866	0.156945	0.0788087	0.0478159	0.109889
833_chr2:229164609-229173898	0.137879	0.0549268	0.0257578	0.0769071	0.326987	0.663283	0.100567	0.195489	0.105122	0.215423	0.277982	0.108244	0.383851	0.216997	0.193688	0.432389	0.0269487	0.200774	0.551724	0.242787	1.02517	0.497782	1.22991	0.282541	0.551153	0.195225	0.371052	0.174602	0.974389	0.0902142	0.0186446	0.19323	0.22758	0.31384	0.717861	0.163165	0.178331	0.205194	0.21469	0.0711442	0.706893	0.0562208	0.192939	0.351848	0.232852	0.12875	0.115691	0.774164	0.131021
6218_chr1:229548243-229556356	0.62347	0.227856	0.172646	0.652472	0.70466	0.552634	0.263117	0.258022	0.27199	0.101783	0.287826	0.212635	0.098734	0.199346	1.08227	0.579145	0.0673716	0.61567	0.713433	0.551624	0.555655	0.673512	0.612156	0.752181	0.792476	0.206579	0.128058	0.439793	0.824459	0.712373	0.480918	0.686256	0.611494	0.863523	0.320812	0.590954	0.316782	0.658096	0.86633	0.598445	0.29655	0.259208	0.270054	0.241418	0.973377	0.149329	0.676219	0.506941	0.839352
2144_chr6:51803023-51809230	3.63738	0.817688	0.937093	3.04258	3.17279	2.02531	0.995174	1.33323	0.964287	0.605916	1.03413	0.677634	0.937629	1.28713	4.50007	2.99715	0.477431	3.20129	3.58293	3.13685	3.35278	2.93788	3.44429	3.56281	3.46992	1.02568	0.92848	2.06851	4.29829	3.08818	1.82316	2.46953	2.8167	3.09497	2.44311	2.65001	0.845176	2.41889	3.4093	3.72777	0.805072	0.726125	0.976142	0.69817	2.83297	1.0748	3.09921	2.19968	2.56087
3843_chr12:76685398-76694630	0.257909	0.198786	0.0687002	0.0541701	0.107816	0.0996445	0.0167612	0.0774331	0.115811	0.0466375	0.100481	0.0723831	0.0329209	0.12728	0.124503	0.249173	0.0314401	0.104252	0.146706	0.084944	0.16564	0.102213	0.132788	0.113016	0.192975	0.171949	0.0543557	0.0732831	0.19036	0.0854483	0.0560968	0.141906	0.0887872	0.124844	0.0799148	0.163356	0.0748938	0.147001	0.153341	0.068691	0.112174	0.0674537	0.0265187	0.071558	0.17115	0.0276962	0.0979301	0.0515821	0.164732
6086_chr1:161450547-161456150	0.0976644	0	0.00429296	0.0266207	0.0263699	0.0174548	0.0167612	0.0117293	0.00477829	0.0265137	0.0148257	0.0160361	0	0.119723	0.0664073	0.0219859	0.0269487	0.00386104	0.0224687	0.00571264	0	0.0098897	0.0168256	0.00706353	0.0165346	0.0283391	0.00343567	0	0.00261933	0.0103102	0.00932228	0.012602	0.0339161	0.0925426	0.0082169	0.0372948	0	0.0820777	0.0238544	0.0809572	0.0524441	0.0337325	0.0397745	0.0287223	0.0824442	0.0969366	0.0971805	0.00843809	0.033812
3300_chr10:81364525-81367769	0	0	0	0	0	0	0	0	0	0	0	0	0	0.022448	0.00830091	0.00732863	0	0	0	0	0	0	0	0	0	0.00629757	0.00687134	0	0	0	0	0	0	0.00402359	0.00273897	0	0	0	0	0	0.00699254	0.00374805	0	0	0.00374746	0	0	0.0028127	0.0042265
927_chr3:39385206-39394984	4.14299	1.11757	0.642764	3.26467	4.31926	3.45632	1.13427	1.36366	1.70729	0.691509	1.75061	0.817341	0.631124	1.46559	5.26714	4.56525	0.37513	3.14345	4.30529	3.67961	3.48873	3.485	4.33058	5.0756	4.63681	1.38619	1.17312	2.37114	5.03471	3.23832	1.93303	3.74941	3.04444	4.78115	2.96183	3.21062	2.07735	3.62279	5.04858	2.90748	1.6923	1.58121	1.48288	1.75577	5.36353	1.04965	3.22964	2.76803	3.89106
1724_chr4:180641665-180649474	0.0174274	0.00549268	0	0.00593641	0.0398212	0.0469908	0.0238456	0.0391994	0.033577	0.00331421	0.00675681	0.0198206	0.042742	0.0510766	0.0166433	0.0849535	0.00450043	0.0116951	0.0225116	0.0171808	0.0225937	0.023076	0.0851591	0.0304932	0.0489204	0.107115	0.0290177	0.0220659	0.0722882	0.0232186	0.0127436	0.0252039	0.0607568	0.0253365	0.0462146	0.173188	0.0594422	0.0510489	0.0403808	0.0466142	0.0630867	0.0150784	0.0509258	0.121467	0.00752865	0.00949517	0.0395525	0.0985288	0.0312
3375_chr10:135417088-135423313	0.00861745	0.0045452	0.0257535	0.0118551	0.0237329	0.0323911	0.0167612	0.0195645	0.00955657	0.0265137	0.0148257	0.00400903	0.0209429	0.0265971	0.0526693	0.0221032	0.00449144	0.00386104	0.0306554	0.0287488	0.00680155	0.0144456	0.0425639	0.0212259	0.0160055	0.0122929	0.010307	0.0165966	0.0392899	0.0311394	0.00466114	0.0366843	0.0340022	0.032233	0.0280087	0.02902	0.0244575	0.0239633	0.0143127	0.0171727	0.0209776	0.0299844	0.0251736	0.043087	0.0299797	0.0138065	0.0139385	0.0140635	0.025228
3355_chr10:110800953-110808828	0.257782	0.115418	0.0782521	0.0955623	0.296875	0.170239	0.125161	0.135001	0.135584	0.0575214	0.114528	0.0897021	0.0465989	0.179281	0.311331	0.449311	0.0273978	0.143994	0.299926	0.198051	0.20385	0.180886	0.364425	0.161126	0.289978	0.231247	0.158883	0.167533	0.335863	0.184176	0.0569964	0.188378	0.202597	0.235255	0.265277	0.138359	0.161696	0.239072	0.24061	0.155492	0.26056	0.157287	0.268546	0.194123	0.294509	0.175488	0.179446	0.202956	0.154191
1316_chr4:10171638-10174618	0.0172349	0.0137317	0	0.0059157	0.0922947	0	0.0502836	0.0156391	0.0238914	0.00994262	0.0148257	0.0200452	0.0123484	0.0149653	0.0359706	0.256502	0.00449144	0.0308883	0.0571929	0	0.0229352	0.00329657	0.0673023	0	0.0330692	0.0314878	0.041228	0.0117974	0.0130966	0.0154653	0.0186446	0.00420065	0.0260893	0.0120909	0.0657352	0.00466184	0.065532	0.0445272	0.0238544	0.0147195	0.0139851	0.0299844	0.0216952	0.0179514	0.123666	0.0184641	0	0.00562539	0.0126795
3275_chr10:61486281-61493496	0.023247	0.0203504	0.00896799	0.00633572	0.0251885	0.0126223	0.0453335	0.0400126	0.0565415	0.0560764	0.0346773	0.0295786	0.0230051	0.0550799	0.0245292	0.0902374	0	0.0320196	0.0482688	0.0177891	0.0553247	0.0316536	0.0266253	0.0213601	0.027453	0.068675	0.0440178	0.0225378	0.0225524	0.00842343	0	0.0351931	0.0292279	0.0201019	0.0400848	0.0342925	0.0302945	0.0413979	0.0511248	0.0662377	0.0289281	0.0325706	0.034188	0.104028	0.0334911	0.0342186	0.0104724	0.0247771	0.0128316
4650_chr19:21311861-21314980	0.00861745	0	0.00429296	0	0.00263699	0.00498709	0.00558707	0	0.00477829	0	0.00370642	0.00801806	0.00411615	0.011224	0.00276697	0.00732863	0	0.00772208	0.00204261	0	0	0.00659313	0.00480731	0.00706353	0	0.00314878	0.0515351	0.00471896	0.00785798	0.00257755	0	0	0	0.00402359	0.0082169	0.00932369	0.0468086	0.0170995	0.00477088	0	0	0.0112442	0.014543	0.00718057	0.00749493	0	0.00462764	0.0112508	0.00845299
547_chr2:58541345-58549524	0.174024	0.0237339	0.0218683	0.209824	0.191287	0.139077	0.00567646	0.0684132	0.034203	0.0134292	0.0322014	0.0212198	0.00411615	0.0415961	0.248917	0.227767	0.0291854	0.169129	0.200251	0.129751	0.126385	0.160638	0.247533	0.262664	0.208259	0.0448733	0.00344941	0.126898	0.145061	0.200116	0.106335	0.195902	0.192821	0.175674	0.127691	0.16819	0.0341562	0.151085	0.311663	0.231547	0.0556292	0.0375667	0.0432349	0.0381791	0.224904	0.0267961	0.21513	0.108174	0.217073
2167_chr6:63501651-63507382	0.00301323	0	0	0	0.00270028	0	0.0125597	0	0	0.00683058	0.00410672	0.0136908	0.00428491	0.0152646	0.0112035	0.00765842	0.00449144	0.00386104	0.0021141	0.00986287	0.00510944	0	0	0	0.00588081	0.00334401	0.00737982	0	0	0	0	0.00824588	0	0	0	0.00499284	0	0.00342674	0.0146084	0	0.0110202	0.00374805	0.0250724	0.0148135	0.0120369	0.0048376	0.00469706	0.0140635	0.00449276
3586_chr11:89114472-89120727	0.117772	0.0509803	0.0793039	0.00628839	0.440177	0.324769	0.206705	0.177324	0.152537	0.0969008	0.498618	0.0317555	0.162201	0.146754	0.485695	0.150618	0.0224572	0.153144	0.254739	0.113416	0.0605233	0.0250045	0.631974	0.0631974	0.190446	0.257152	0.708861	0.240002	0.310456	0.0257729	0.0644636	0.154164	0.153901	0.640515	0.0819526	0.373484	0.046935	0.149689	0.383937	0.198608	0.509585	0.131294	0.170727	0.248591	0.340232	0.348349	0.209169	0.0385283	0.197956
591_chr2:81102933-81107045	0.00539165	0	0.0565726	0.0188504	0	0.012555	0.0256446	0.352838	0.00558104	0.00727137	0.0140399	0.0188545	0	0	0	0	0.00449144	0	0.00213452	0.0066895	0.00512728	0	0	0.00707059	0	0	0	0	0.00262718	0	0	0.00888858	0	0	0	0.0153375	0.0148617	0	0.0353284	0.0191353	0.0176317	0	0.0116431	0.00466378	0.0387713	0.0102522	0	0	0.0469099
5247_chrY:25973053-25979019	0	0	0	0	0	0	0	0	0	0	0	0	0	0	0	0	0	0.00772208	0	0	0	0	0	0	0	0	0	0	0	0	0	0	0	0	0	0	0	0	0	0	0.0104888	0.00187403	0	0	0	0	0	0	0
2357_chr6:142276709-142286528	1.33437	0.25867	0.266056	1.43749	1.43328	0.836048	0.330207	0.791972	0.426347	0.571886	0.324249	0.379463	2.16426	0.59315	1.92898	0.963803	0.143771	1.21634	1.22988	1.08565	1.64035	1.22355	1.16644	1.68332	1.34211	0.536846	0.387028	0.87226	1.69173	1.20007	0.971834	1.05229	0.969756	1.0478	1.1327	0.909871	0.282345	1.13392	1.30644	1.403	0.354945	0.317947	0.280468	0.320835	1.07717	0.392173	1.16956	1.08503	1.15571
3793_chr12:51296343-51305900	0.128699	0.064907	0.0620118	0.0361183	0.174455	0.113506	0.0808393	0.119792	0.112696	0.0629434	0.11044	0.0475952	0.131342	0.171682	0.209247	0.0676726	0.0538973	0.0722246	0.141773	0.114133	0.0752197	0.117862	0.181817	0.0527292	0.192782	0.16534	0.16674	0.0487374	0.161267	0.0692355	0.0177962	0.145238	0.115683	0.158228	0.240306	0.0943837	0.105989	0.121831	0.126953	0.068323	0.170104	0.0308877	0.143825	0.216717	0.130161	0.143586	0.0779572	0.0842937	0.06158
3846_chr12:78870665-78879103	0	0	0	0.00295785	0	0.00249354	0	0.00781955	0.00477829	0.00662841	0.00370642	0	0.00411615	0.0374133	0.00276697	0	0	0.00772208	0.00204261	0	0	0	0	0	0	0.0125951	0	0	0	0	0	0	0	0	0.0082169	0	0.00936172	0	0	0.0049065	0.00349627	0.0074961	0.00723173	0.00718057	0	0.00461603	0	0	0
2348_chr6:138038413-138046083	0.717851	0.172492	0.247811	0.452809	0.619672	0.536272	0.294103	0.307867	0.336573	0.16222	0.365687	0.160618	0.164386	0.3237	0.890932	0.49595	0.0899771	0.634342	0.704182	0.618353	0.614227	0.66355	0.768936	1.00569	0.719558	0.345796	0.323321	0.447811	0.861714	0.544608	0.454214	0.742062	0.58486	0.795468	0.562455	0.612319	0.355249	0.662572	0.809438	0.615451	0.296638	0.309237	0.211597	0.535731	0.766435	0.326796	0.534914	0.394852	0.617377
642_chr2:106595563-106602502	0.0467698	0.00471272	0	0.0177471	0.1485	0.0582791	0.0626925	0.0473786	0.0586487	0.0336127	0.0436987	0.00400903	0.0411656	0.0898854	0.0387514	0.0526782	0.0224482	0.011641	0.164518	0.063653	0.0522438	0.0229474	0.0559643	0.0365255	0.0523761	0.0766162	0.0466014	0.0387781	0.0604279	0.0310414	0	0.0303203	0.0396297	0.0792245	0.0878824	0.0373693	0.0250473	0.0357722	0.023635	0.0269857	0.127547	0.019295	0.0620699	0.100201	0.0651384	0.00943517	0.027354	0.0226197	0.0257351
1545_chr4:104892216-104900288	0.272886	0.115346	0.0856703	0.136061	0.364137	0.322677	0.161299	0.164211	0.148265	0.142508	0.257055	0.100226	0.0658583	0.28809	0.328686	0.447054	0.0314401	0.231604	0.425632	0.322764	0.342506	0.21429	0.456569	0.282541	0.476434	0.226712	0.182091	0.162823	0.497672	0.167543	0.0526942	0.307416	0.180786	0.365169	0.574019	0.390471	0.135745	0.424431	0.314878	0.306656	0.238051	0.149911	0.14825	0.233368	0.411475	0.193896	0.175924	0.253143	0.253581
1721_chr4:179128274-179134919	0.0420991	0.00563275	0.0271272	0.0276707	0.0326222	0.0256212	0.0347404	0.0415922	0.0360617	0.00339706	0.0195662	0.00907645	0.0377162	0.0221487	0.0168924	0.0292266	0	0.010336	0.0111302	0.0371978	0.0229912	0.0344458	0.0352208	0.0325205	0.0178519	0.0248187	0.0131792	0.00507996	0	0.0232521	0	0.0280393	0.020574	0.0448349	0.0236044	0.0259292	0.0332435	0.0251808	0.0841011	0.0255236	0.0765404	0.0236427	0.0289269	0.00851975	0.056879	0.0368405	0.0913311	0.0178044	0.0467197
3167_chr9:134555760-134562115	2.0725	0.703665	0.435761	0.522534	2.19772	1.60036	1.15313	1.62408	1.61289	0.799572	2.12541	0.665391	0.913257	1.0272	1.56499	1.55873	0.225753	0.899321	2.06473	2.58747	1.60926	1.07711	1.9005	1.06724	1.99726	1.47241	1.51057	0.809894	1.44144	0.596179	0.252909	1.37153	1.00557	2.59889	1.50332	1.98831	1.19571	1.86619	1.55041	1.03013	1.81263	0.591851	1.0417	1.37449	2.1619	2.06878	0.279533	0.995737	0.677769
1051_chr3:104002327-104005155	0	0	0	0	0	0	0	0.00390977	0	0.00331421	0	0	0	0.0224592	0	0	0	0	0	0	0	0	0	0	0	0	0	0	0	0	0	0	0	0	0	0	0	0	0	0	0.00349627	0	0	0.00359028	0	0	0	0	0
4830_chr20:24900078-24913663	18.2816	8.36352	5.79849	7.14982	19.6248	13.1533	13.8233	16.3546	17.7472	7.46519	18.3211	7.90067	9.93358	16.0524	19.8146	20.6526	3.07446	10.3423	15.0914	17.1095	14.8341	10.1635	18.2488	12.5959	17.6017	14.6751	16.6007	8.7201	18.6171	7.66489	3.11519	10.8617	9.94988	19.1506	20.3261	13.785	13.9003	16.9284	13.4124	9.76412	20.7627	10.0905	14.9127	22.1601	17.1511	16.5125	6.15089	14.553	9.74202
5272_chrY:27794219-27799784	0	0	0	0	0	0	0	0	0	0.00331421	0	0	0.00411615	0	0	0	0	0	0	0	0	0	0	0	0	0	0	0	0	0	0	0	0	0	0	0	0	0	0	0	0.00349627	0.00187403	0	0	0	0	0	0	0
5161_chrY:20215447-20221049	0	0	0	0	0	0	0.0279353	0	0	0	0	0	0	0.022448	0	0	0	0	0	0	0	0	0	0	0	0	0	0	0	0	0	0	0	0	0	0	0	0	0	0	0	0	0	0	0	0	0	0	0
4567_chr18:54731883-54739630	0.0127797	0.0459353	0.0260196	0.0075721	0.00800063	0.00403455	0.0205828	0.0514683	0.0284547	0.00333078	0.0203964	0.0148374	0.00823229	0.0412893	0.0360758	0.0564671	0.0179658	0.0216527	0.0250423	0.0209111	0.0310211	0.00663929	0.00526881	0.0141341	0.0243059	0.0147363	0.024194	0.0170331	0.0235792	0.00740787	0	0.00883817	0.015818	0.0570706	0.0471294	0.0102887	0.00985321	0.0481317	0.00894541	0.0124846	0.0331027	0.00442645	0.0301563	0.0246509	0.0195355	0.00461603	0.0349803	0.0113717	0.040232
5480_chrX:73341434-73350390	0.594865	0.0906293	0.145995	0.4732	0.528551	0.536366	0.128503	0.14067	0.195876	0.0763461	0.137353	0.0886557	0.111469	0.175569	0.800977	0.464364	0.080846	0.446622	0.549851	0.434923	0.528543	0.495969	0.681756	0.737934	0.672473	0.185778	0.177452	0.355753	0.718971	0.536687	0.429249	0.558729	0.501189	0.578773	0.307564	0.498995	0.191194	0.579547	0.966438	0.527652	0.170524	0.138251	0.235447	0.179514	0.744512	0.157102	0.804307	0.349998	0.66397
6152_chr1:196839480-196844451	0.00861745	0	0	0	0.00263699	0	0	0.0117293	0	0	0.00741285	0	0	0.022448	0	0	0	0.00386104	0.00204261	0	0	0	0.00480731	0	0	0.00944635	0.00687134	0	0.00261933	0	0	0.00420065	0.00260893	0	0.00547793	0	0	0	0	0	0.00699254	0.00374805	0.0108476	0.00359028	0.00374746	0	0.00462764	0	0.0042265
3863_chr12:88058050-88063161	0.370602	0.165755	0.33835	0.239406	0.235386	0.410537	0.152711	0.199614	0.154248	0.0603285	0.155314	0.143058	0.0614047	0.177751	0.596769	0.424687	0.0543869	0.375436	0.365735	0.193541	0.323669	0.62615	0.521942	0.58979	0.335708	0.188464	0.0626254	0.28071	0.653509	0.535532	0.131682	0.399864	0.36835	0.3854	0.202149	0.284046	0.167369	0.320606	0.496969	0.438045	0.208105	0.104589	0.139728	0.20894	0.318388	0.0705976	0.797819	0.381942	0.343931
2965_chr8:133087862-133098249	0.0304598	0.00236735	0	0.0131891	0.063744	0.0413155	0.0144593	0.0207296	0.0384939	0.0306597	0.0171496	0	0.0127436	0.0956396	0.0546062	0.0439571	0	0.0192241	0.0452294	0.0496457	0.0592109	0.0132555	0.0466045	0.0293066	0.0519462	0.0308109	0.0350954	0.0189183	0.0630943	0.0303017	0.0234176	0.041557	0.0481322	0.0431087	0.0692328	0.0419473	0.00468086	0.0313845	0.0444503	0.0275304	0.052986	0.0193399	0.0195582	0.0342513	0.0474916	0.0230802	0.0320649	0.0238151	0.0467746
3682_chr12:5929900-5935984	2.1971	0.859696	0.920552	0.912604	1.65986	1.96907	1.18338	1.35871	1.70742	0.737885	1.52636	0.773494	0.953991	1.18981	2.36198	2.29673	0.376563	1.56646	2.15269	2.11004	2.08168	1.63186	2.3031	1.6109	2.27746	1.49933	1.59185	1.3574	2.47817	1.28038	0.519647	1.44858	1.35764	2.87056	2.47082	1.9627	1.50118	1.86718	2.0097	1.28581	1.90929	0.90921	1.54024	1.42232	1.9056	1.54101	1.4992	1.49598	1.4007
1280_chr3:196246902-196252365	1.12408	0.247171	0.27587	1.08754	1.16868	1.02154	0.201134	0.33359	0.348815	0.17619	0.38337	0.26814	0.176891	0.313826	1.5814	1.14703	0.080846	0.945055	1.43067	1.12491	1.24995	1.07474	1.45771	1.80851	1.43293	0.352664	0.18553	0.730911	1.55798	1.08807	0.815723	1.25919	0.987134	1.52433	0.74312	1.05335	0.34182	1.14683	1.74616	1.1533	0.437901	0.284848	0.365405	0.373379	1.56305	0.31389	1.47078	0.690067	1.55263
2807_chr8:49145386-49155313	0.334325	0.0845049	0.107324	0.299385	0.32897	0.238368	0.208459	0.0911916	0.132402	0.11139	0.172356	0.127082	0.0668709	0.143895	0.42893	0.295065	0.0744412	0.316849	0.358457	0.301513	0.365678	0.339985	0.246324	0.467443	0.292029	0.12216	0.077976	0.197838	0.390701	0.330821	0.183476	0.264372	0.252766	0.458106	0.24219	0.254346	0.162285	0.272351	0.377515	0.399507	0.152577	0.16623	0.128681	0.0976593	0.40003	0.116966	0.382419	0.262101	0.39287
5913_chr1:66882930-66891502	0.0687155	0.0481571	0.0193741	0.0741326	0.110632	0.0921714	0.0812751	0.125539	0.142579	0.0796702	0.0665525	0.0127888	0.0540903	0.111963	0.0994256	0.193498	0.0176514	0.0502862	0.139986	0.0902482	0.157302	0.0580064	0.179551	0.0899823	0.114458	0.0339659	0.108457	0.0568375	0.0786767	0.0616472	0.0235621	0.0976651	0.0839345	0.152357	0.114489	0.117455	0.0598495	0.141646	0.0481191	0.0291323	0.0880536	0.0281366	0.0592206	0.0557069	0.109377	0.047499	0.0700208	0.0682276	0.0786424
1290_chr4:4000879-4007440	0.199882	0.144287	0.0605136	0.144589	0.601195	0.2608	0.158282	0.150945	0.167154	0.0833026	0.270906	0.0672755	0.0648334	0.150899	0.267859	0.675392	0.0363358	0.208137	0.213489	0.234872	0.293241	0.263462	0.508101	0.139674	0.314009	0.272996	0.195682	0.158083	0.353203	0.150918	0.121222	0.291429	0.240118	0.57178	0.198501	0.265012	0.361835	0.206001	0.315055	0.12775	0.288586	0.0737242	0.487617	0.234359	0.342559	0.147145	0.136932	0.246845	0.327042
5929_chr1:75205857-75211101	0.897315	0.416395	0.283335	0.301994	1.33956	0.926274	0.879203	0.914997	0.747295	0.223391	0.919979	0.403854	0.658583	0.816306	0.703859	0.899487	0.215589	0.7013	1.06046	1.12513	0.743107	0.501566	0.490937	0.55169	1.0615	0.711915	0.675302	0.568621	0.937119	0.409578	0.165289	0.803551	0.471257	0.944908	1.81949	1.44921	0.917257	1.71922	0.869436	0.236498	1.00802	0.59232	1.16154	0.892092	1.20858	0.957743	0.268153	1.08285	0.488596
4654_chr19:21517631-21528107	0.556658	0.107788	0.0931444	0.471452	0.642986	0.611016	0.108266	0.209451	0.171603	0.0829712	0.197942	0.108212	0.138825	0.255002	0.782729	0.679914	0.0314401	0.572612	0.695768	0.551783	0.515526	0.546597	0.636666	0.811868	0.777716	0.214986	0.126811	0.333267	0.740803	0.49451	0.351352	0.665652	0.431804	0.849678	0.529023	0.586712	0.244285	0.665387	0.728695	0.431497	0.237544	0.213512	0.1738	0.275913	0.834095	0.191981	0.533761	0.373867	0.719468
3395_chr11:6768523-6776138	0.210596	0.0576732	0.11591	0.171555	0.205612	0.188886	0.0448194	0.0742857	0.0716743	0.073065	0.133431	0.0400903	0.185227	0.0860506	0.351599	0.263831	0.0269487	0.209029	0.318677	0.186578	0.198771	0.250539	0.213368	0.378527	0.323874	0.0755803	0.0397335	0.135533	0.390523	0.255974	0.116575	0.220874	0.211323	0.289698	0.161596	0.25174	0.126603	0.213429	0.389209	0.181403	0.139851	0.0953429	0.129918	0.150792	0.326696	0.0923206	0.41894	0.14716	0.31197
5089_chrY:14267560-14274491	0.0314192	0.0173404	0.0214648	0.0561992	0.0607378	0.0577031	0.0167612	0.0117293	0.0348433	0.0265137	0.0340176	0.0200452	0.00821171	0.0495389	0.0810418	0.0519673	0.0134743	0.0231662	0.053886	0.0479719	0.030779	0.0439103	0.0503902	0.04681	0.0768639	0.0188927	0.0136637	0.0555799	0.12321	0.0975602	0.0233057	0.0713733	0.0576391	0.0642205	0.0356065	0.0188711	0.0191681	0.0478445	0.108328	0.0245325	0.0210615	0.0150972	0.0289269	0.0356659	0.13109	0.0282778	0.083006	0.017374	0.0718039
3428_chr11:26612343-26619233	0.199684	0.12768	0.143368	0.145662	0.233796	0.254815	0.202464	0.235798	0.423652	0.171109	0.248957	0.0920473	0.143431	0.309412	0.436028	0.225766	0.0493744	0.201774	0.305621	0.349473	0.332988	0.174379	0.525763	0.344912	0.32512	0.28226	0.37108	0.177936	0.304897	0.154838	0.0512725	0.189437	0.182445	0.497018	0.487623	0.297976	0.277435	0.167623	0.303004	0.261188	0.354725	0.18798	0.35404	0.48895	0.419124	0.297406	0.162055	0.17567	0.140003
3710_chr12:11615102-11620954	0.195834	0.0771722	0.0267065	0.142284	0.256714	0.112117	0.0936895	0.121387	0.146646	0.0810589	0.32154	0.0859095	0.0251661	0.0900762	0.13155	0.401096	0.0659434	0.0273516	0.395385	0.033259	0.0235187	0.212859	0.341261	0.256463	0.10602	0.159911	0.224569	0.0740382	0.0984762	0.0328199	0.0460707	0.177856	0.186369	0.663249	0.0147411	0.0630188	0.221882	0.104499	0.0596408	0.0647608	0.507917	0.016379	0.170654	0.439049	0.656927	0.159756	0.0736859	0.117762	0.487463
1729_chr4:185836932-185842148	0.0291643	0.0109854	0.00858592	0.00638009	0.0447946	0.0430835	0.0111741	0.0383197	0.048729	0.0149636	0.032939	0.00419746	0.0206178	0.0615785	0.0166544	0.0243091	0	0.0193168	0.0353697	0.0230733	0.0305802	0.0295768	0.039444	0.05304	0.0662707	0.0552675	0.0650888	0.0228846	0.0185239	0.0247342	0.0119978	0.0344075	0.0165093	0.0454263	0.0504408	0.00984582	0.0187234	0.0704056	0.0266549	0.0171826	0.0247851	0.00822323	0.0186506	0.045532	0.0381304	0.0243911	0.024272	0.00562539	0.0169271
4321_chr15:97411776-97421430	0.00163732	0.00834064	0.0105478	0	0	0	0	0.00410526	0.00502198	0.00364894	0.00971454	0.00801806	0	0.030099	0.0113141	0.00740192	0	0.00332822	0.00563146	0.00582689	0	0.00332294	0.00244932	0	0.00589183	0.0160179	0	0	0	0	0	0	0	0.00418051	0	0.0130159	0.00472767	0.00693557	0.00729468	0	0.00353823	0	0.00731127	0.0128748	0	0.00524843	0.00464615	0.00569009	0.0139136
1770_chr5:19301649-19305707	0	0	0	0	0	0	0	0.00390977	0.00955657	0.00662841	0	0	0	0.011224	0	0	0	0	0	0.00194801	0	0	0	0	0	0	0	0	0	0	0	0	0	0	0	0	0	0	0	0	0.00699254	0	0	0	0	0	0	0	0
2107_chr6:29213254-29220585	0.0747966	0.0538942	0.0472226	0.021826	0.0187121	0.0175795	0.300305	0.0455841	0.0924121	0.043088	0.474919	0.0165573	0.0248862	0.0602803	0.200005	0.0293145	0.0119293	0.00386104	0.107214	0.0606853	0.00766799	0.0861228	0.0771669	0.127355	0.0676927	0.0805018	0.079498	0.0354252	0.0660856	0.0214169	0.0152792	0.0296776	0.0224525	0.070276	0.0438837	0.252439	0.083427	0.0816229	0.0944158	0.0515992	0.0888962	0.0469593	0.078815	0.0396403	0.0715016	0.227016	0.177081	0.0532978	0.0129119
1946_chr5:111915868-111921111	0.00574497	0	0	0	0.00263699	0.00498709	0	0.00390977	0	0.016571	0.00741285	0	0	0.0299306	0.0166378	0	0	0	0.00408521	0.0114253	0.0127418	0.00329657	0.0216329	0.0141271	0.00551153	0.00314878	0.00343567	0	0.00785798	0	0.00466114	0.0084013	0.0156536	0.00804718	0.00547793	0	0	0	0.0190835	0.00245325	0.00349627	0.0112442	0.00723173	0.00359028	0.00749493	0	0	0.0028127	0.00845299
5466_chrX:70998229-71004602	0.0502139	0	0.0386366	0.0327937	0.107895	0.0562319	0.117306	0.0851705	0	0.0536272	0.21975	0.0161203	0	0.138429	0.0558956	0.0696953	0.0314311	0.0561936	0.151091	0.144704	0.105861	0	0.0648434	0.0431228	0.116194	0.0992969	0.145521	0.0271647	0.14538	0.0412434	0.0139834	0.130905	0.0182625	0.102847	0.122322	0	0.175205	0.186953	0.0718734	0.0613361	0.0780088	3.75e-06	0.135548	0.100528	0.0954554	0.10759	0.0222913	0.0431693	0.0422776
1160_chr3:147869316-147875452	0.0528623	0.0145913	0.019241	0.059577	0.0314382	0.0278529	0.0338688	0.0578686	0.0731556	0.0542734	0.0777385	0.0368751	0.035794	0.0531531	0.12144	0.0874379	0.0234453	0.0547727	0.0675632	0.10894	0.113988	0.0449784	0.103648	0.115891	0.0825959	0.0606487	0.0544554	0.0232739	0.0525882	0.033637	0.0339005	0.0177435	0.0252362	0.146628	0.117833	0.0970316	0.050778	0.092163	0.104563	0.041796	0.138278	0.0337325	0.050839	0.0513303	0.10228	0.0525027	0.031667	0.0455826	0.0756458
3826_chr12:66675277-66684611	1.42856	0.37334	0.437405	1.21429	1.7667	1.36873	0.398576	0.622409	0.597506	0.307608	0.641148	0.307649	0.246409	0.587127	2.46876	1.60164	0.197624	1.43209	1.92205	1.58216	1.68239	1.41448	2.03647	2.19572	2.08001	0.504246	0.392866	1.09302	2.54778	1.65749	1.00105	1.71161	1.36066	1.92981	1.02242	1.49438	0.595082	1.68342	2.47447	1.44336	0.587845	0.538112	0.583673	0.535276	2.21143	0.42587	2.11767	0.951794	1.85365
3887_chr12:100553251-100559974	0.0287248	0.0247171	0.0128789	0.0118432	0.038094	0.0337027	0.0111741	0.0312782	0.0143349	0.0137341	0.0668009	0.0240542	0.0123484	0.0411546	0.0739611	0.0146573	0.00449144	0.0540546	0.0674101	0.0363609	0.0382253	0.0164828	0.120183	0.0565082	0.104725	0.0157439	0.0195868	0.0283138	0.0392899	0.0128877	0.0139834	0.0168026	0.0234804	0.0362043	0.0603805	0.0466184	0.0374469	0.0244489	0.0477088	0.0177468	0.0314664	0.0337325	0.0361586	0.0430834	0.047218	0.0369282	0.0323935	0.0253143	0.0126795
2934_chr8:114529757-114539423	3.95505	2.37216	3.76839	2.01273	3.52476	3.5687	2.80521	4.42197	3.1228	1.80293	3.09344	2.11122	2.01734	3.23918	6.37693	5.05769	0.875364	3.01027	3.76385	2.77304	4.04705	4.80802	5.19417	4.23499	3.38113	4.03207	2.71274	2.64283	6.57452	3.4829	1.09191	3.33936	2.79963	3.98591	3.33666	3.43731	2.59562	3.70348	3.70094	3.7559	4.22321	2.12643	3.36218	2.88376	3.89444	3.49993	5.07597	3.31677	2.6942
3510_chr11:59952908-59960683	0.0360209	0.0124684	0.0129132	0.00296377	0.0412452	0.0324186	0.0732129	0.0925013	0.0447917	0.0512608	0.0463043	0.00531197	0.0343081	0.0731916	0.0774724	0.0381309	0.0131599	0.0345293	0.0355025	0.054013	0.0570041	0.020119	0.0705929	0.00709884	0.0279159	0.0491116	0.0683149	0.0195719	0.0204596	0.0180918	0.0139834	0.0300431	0.0156666	0.0865836	0.0220487	0.0530798	0.0116319	0.0640514	0.0365736	0.0122662	0.0576046	0.0212814	0.0286304	0.0427423	0.0448047	0.0493684	0	0.0278148	0.0465295
1450_chr4:70057564-70064885	0.233766	0.10903	0.0786814	0.0654632	0.213111	0.285316	0.247865	0.274607	0.234222	0.186848	0.259935	0.11803	0.259959	0.188997	0.28385	0.459835	0.0449144	0.10163	0.395109	0.364192	0.405119	0.223919	0.530847	0.255452	0.429619	0.299956	0.284906	0.123158	0.29513	0.138381	0.0453389	0.214678	0.216473	0.431494	0.318857	0.369507	0.240432	0.335766	0.179137	0.144742	0.286544	0.112771	0.331199	0.255129	0.282072	0.164732	0.135266	0.170899	0.113312
2826_chr8:54395391-54401410	0.00574497	0.00549268	0.00429296	0	0.0263699	0.0473773	0.0167612	0.00390977	0.0143349	0.0231994	0.00741285	0	0.00823229	0.0299306	0.0304367	0	0	0.0810818	0.0265539	0.00285632	0.00254835	0.0197794	0.0312475	0.00706353	0.0165346	0.0251903	0.0343567	0.0353922	0.0942957	0.0128877	0.00466114	0.0210033	0.0208715	0.0241415	0.0109559	0.0233092	0.00936172	0.0581384	0.00954177	0	0.0524441	0.0074961	0.0216952	0.0359028	0.0337272	0.0138481	0.0231382	0.0028127	0.00845299
797_chr2:209250813-209258651	0.161034	0.159288	0.0540784	0.22824	0.280038	0.161071	0.0223483	0.0312782	0.286697	0.0231994	0.0518899	0.0280632	0.0205313	0.0673439	0.260455	0.237851	0.0282512	0.182307	0.202246	0.131402	0.187576	0.183078	0.221694	0.348465	0.147913	0.0377854	0.0053837	0.118588	0.247118	0.255701	0.158642	0.418397	0.126651	0.201071	0.0909391	0.167262	0.0660703	0.210762	0.375197	0.138547	0.0349627	0.0562208	0.079549	0.0359028	0.34202	0.0553924	0.301796	0.0750793	0.267736
3118_chr9:99976963-99983043	0.0863669	0.239017	0.0270886	0.0094178	0.516687	0.0489184	0.0570942	0.0784653	0.177279	0.0197494	0.0387544	0.0693643	0.0216797	0.154244	0.13344	0.172501	0.0404454	0.0357494	0.0290418	0.11964	0.0362121	0.0280076	0.0357135	0.0811952	0.0884436	0.0457203	0.2575	0.0357674	0.12743	0.0161045	0.0144122	0.114237	0.0514038	0.174777	0.118567	0.212496	0.187234	0.0497494	0.206002	0.0887855	0.157171	0.0837765	0.15038	0.0970203	0.195884	0.0844595	0	0.104863	0.102442
948_chr3:48760371-48767438	0.754047	0.148302	0.168005	0.760106	0.672918	0.558232	0.127223	0.199391	0.203847	0.06526	0.222415	0.177315	0.0617422	0.18857	1.2143	0.769594	0.0531383	0.660775	0.806198	0.637402	0.817835	0.764876	0.761447	0.990532	0.831668	0.110541	0.115256	0.543712	0.980917	0.708364	0.608829	0.818522	0.749666	0.799507	0.464312	0.49906	0.213784	0.699702	0.95546	0.646995	0.181904	0.205847	0.184409	0.221327	1.01349	0.168684	0.961355	0.555682	0.833376
3442_chr11:38242744-38248557	0	0	0	0	0	0	0.00558707	0.00781955	0.0143349	0.00662841	0	0.00801806	0	0.0261893	0.00553394	0	0	0	0.00204261	0	0	0	0	0	0	0.00629757	0	0	0	0	0	0	0.0104357	0.00402359	0.00547793	0.00466184	0	0	0.00477088	0	0.0104888	0	0.0108476	0.00359028	0	0	0.00462764	0	0
3294_chr10:76535406-76544894	2.49815	0.63708	0.612691	2.14949	2.32081	1.91689	0.5507	0.770503	0.953861	0.390046	1.00602	0.633639	0.312321	0.727198	3.13145	2.1951	0.376904	2.02616	2.47124	2.05924	2.23603	2.21209	2.40839	3.48885	2.57563	0.763624	0.477163	1.41253	3.26637	2.09255	1.42061	2.27957	1.92723	2.98596	1.59474	2.11761	0.984025	2.2174	3.26716	2.03664	0.901353	1.00143	0.665749	0.972935	3.21228	0.596539	2.44557	1.55203	2.9684
1637_chr4:139848968-139856009	1.36787	0.331321	0.395588	1.07936	1.24503	0.93973	0.276755	0.466029	0.531666	0.20903	0.552883	0.283138	0.221663	0.32862	2.07073	1.3859	0.181221	1.08884	1.39359	1.14543	1.22578	1.21233	1.30991	1.65852	1.43697	0.399968	0.227459	0.753092	1.47107	1.02054	0.903487	1.12756	0.993753	1.45112	0.910416	1.06007	0.460068	1.3804	1.73201	1.02673	0.511655	0.570622	0.390752	0.388537	1.5714	0.386039	1.38042	0.729707	1.57298
528_chr2:47810125-47818785	0.118639	0.175876	0.227527	0.0993868	0.18037	0.13506	0.161963	0.0861675	0.0993263	0.130454	0.128591	0.0402587	0.107098	0.149249	0.733568	0.267363	0.0314401	0.100391	0.125947	0.200851	0.0714175	0.09893	0.11614	0.13562	0.154659	0.212477	0.263523	0.143591	0.201916	0.0625855	0.0187657	0.0934225	0.121302	0.223865	0.0938479	0.174852	0.111479	0.241442	0.181155	0.0491606	0.261171	0.0565394	0.104448	0.291269	0.149142	0.0882631	0.373941	0.0814979	0.0890565
3092_chr9:88762111-88778465	49.9684	23.1625	58.3563	28.5233	29.6627	34.1189	23.437	27.2081	25.656	10.1124	26.9384	26.2601	8.5324	21.0581	76.7857	37.0081	8.61126	39.5009	32.2921	23.1714	34.433	59.0874	42.7314	46.4657	24.4518	31.4477	10.4827	30.3479	74.3888	61.6135	14.3673	26.1774	37.1894	31.9036	28.7676	25.4622	28.117	37.0586	43.0376	48.8741	35.3828	22.7704	30.4027	21.3574	31.8286	18.6258	81.3175	36.9779	29.0018
5993_chr1:104285840-104291831	0	0	0	0	0	0	0	0	0	0.016571	0	0	0.00823229	0	0	0	0	0	0	0	0	0	0	0	0	0.0472318	0	0	0	0	0	0	0	0	0	0	0	0	0	0	3.5e-06	0.00187403	0.0325428	0	0	0.0138481	0	0	0
2395_chr6:165221019-165227782	0.205808	0.0802426	0.0575085	0.0621208	0.244383	0.19201	0.115267	0.125046	0.191667	0.0845984	0.154332	0.0400983	0.103863	0.194179	0.275834	0.269144	0.0583753	0.128078	0.210415	0.176312	0.134711	0.138917	0.307858	0.160427	0.211163	0.214615	0.127711	0.146795	0.295945	0.0915365	0.0304792	0.156424	0.0879784	0.16345	0.218632	0.190441	0.126388	0.23834	0.218421	0.116193	0.341117	0.110384	0.238958	0.182932	0.291732	0.124633	0.187975	0.182448	0.140383
1117_chr3:129778060-129783814	0.00574497	0.00757441	0.0129862	0	0.0057671	0.00798682	0.0392827	0.00862887	0.00955657	0.00662841	0.03434	0.00996645	0.00411615	0.0371963	0.00281954	0.00732863	0.00898289	0	0	0	0.00224	0	0.00605481	0.0071271	0.0110782	0.00852376	0	0.00236184	0.0165227	0.00257755	0	0.009023	0.0104723	0.0189109	0	0.0047411	0	0.0336758	0.0409246	0.0049065	0.0361305	0.00402916	0.0180793	0.00696874	0.0189434	0	0	0.0123702	0.0174301
5044_chrY:7045820-7052218	0.0258552	0.0275238	0.0132309	0.00890609	0.0354201	0.0699165	0.0224097	0.0899326	0.0525612	0.0335497	0.0148257	0.0383424	0.0164646	0.0861478	0.0955324	0.102601	0.00449144	0.0463325	0.0583838	0.0342758	0.0332229	0.0296856	0.0264402	0.0593831	0.226568	0.00629757	0.0138767	0.0444314	0.0864168	0.0339876	0.00466114	0.132585	0.0234804	0.0482831	0.127176	0.0600539	0.0140426	0.0444588	0.040085	0.0564247	0.132981	0.0299769	0.0614697	0.0696156	0.0262322	0.037676	0.0185106	0.0562146	0.042265
3880_chr12:94749360-94756649	3.11945	0.872639	0.425003	1.25709	2.24623	2.36267	1.19641	1.37531	2.14736	1.20027	2.51142	0.99343	1.57014	2.34492	2.46238	4.16275	0.199685	1.93394	3.96778	3.21034	2.34801	2.18344	3.97093	3.50234	3.17118	2.69067	1.44148	1.36002	3.0973	1.59764	0.647898	2.20375	1.15483	2.31788	2.6773	1.83232	1.51729	2.40394	3.09535	1.1896	2.55167	1.00717	1.81027	3.02414	3.23796	1.76108	1.1345	2.28126	1.74071
4012_chr13:82440406-82449060	0.00574497	0	0.00429296	0.0118314	0.00540847	0.00997168	0.00558707	0.00810105	0	0.0234149	0.0148257	0.00404511	0.00821583	0.022448	0.00830921	0	0.00276673	0.0118264	0.00204261	0.0114767	0	0	0.0216521	0.0214802	0.0386193	0.00945265	0	0.0141569	0.0181441	0.00773522	0	0.00842651	0.00309158	0.0241415	0.00845245	0.00466184	0.00936172	0.0104923	0.00954177	0	0	0	0.0289269	0.0215417	0.0200452	0	0.0188669	0	0.0133726
3176_chr9:138329153-138336355	0.163732	0.036801	0.0643944	0.0650727	0.224295	0.0824266	0.0670448	0.0703759	0.0764526	0.0464055	0.0791395	0.0521174	0.044158	0.0785679	0.117956	0.117309	0.00898289	0.100387	0.153698	0.0918935	0.130221	0.0858558	0.16097	0.0732417	0.121254	0.11659	0.0755848	0.0637343	0.154048	0.0747489	0.0139881	0.0882137	0.0634466	0.132851	0.110317	0.116546	0.0561703	0.1393	0.0905227	0.0318922	0.115377	0.0524727	0.119323	0.0705347	0.162265	0.0738565	0.0380577	0.0994964	0.0793482
1032_chr3:96387540-96389912	0.00287248	0	0	0	0.00527926	0.00269303	0	0	0.00558582	0.0108474	0.00494808	0.00400903	0	0.011224	0.00276697	0	0	0	0.00833791	0.00285632	0	0	0	0	0.00551153	0.00944635	0.00949276	0.00471896	0.00881927	0	0	0	0	0.0162271	0.00846066	0	0	0.00245891	0	0	0.00699254	0	0.00723173	0.0127706	0	0	0	0	0
1112_chr3:128638139-128648074	2.08636	0.603207	0.549216	1.7345	1.8327	1.42815	0.508423	0.606648	0.791652	0.339759	0.768112	0.508946	0.335482	0.643333	2.94644	1.8916	0.288378	1.68047	1.92221	1.75901	1.53462	2.21233	1.79742	2.53452	2.23716	0.523404	0.789359	1.28206	2.4592	1.80294	1.32257	2.0303	1.98196	2.41449	1.38067	1.4989	0.882309	1.93568	2.40265	1.60047	0.709554	0.792031	0.574984	1.61924	3.17638	0.84015	1.71226	1.34753	2.30381
1818_chr5:40103037-40112293	0.534583	0.278092	0.315086	0.197348	0.971257	0.961765	0.859727	0.998615	0.654028	0.379825	0.622034	0.493796	0.893911	0.656918	0.612674	1.19235	0.120308	0.40812	1.10963	0.697221	1.54058	0.633393	1.0008	0.566594	1.23445	0.66035	0.874172	0.548669	1.06349	0.426744	0.157197	0.485688	0.482339	0.793786	0.964488	0.738273	1.4678	0.655917	0.346404	0.612019	1.71937	0.322876	1.31179	0.8093	0.690062	0.629816	0.286756	1.58958	0.344903
3792_chr12:50885665-50892500	0.13916	0.0821431	0.0545464	0.0378694	0.116492	0.0870197	0.0848396	0.115569	0.10001	0.0595033	0.0874864	0.0376087	0.100883	0.0961484	0.106943	0.149013	0.00898289	0.0632168	0.119887	0.101534	0.105818	0.0967641	0.147416	0.0919601	0.138295	0.116241	0.116414	0.0405099	0.080539	0.0479708	0	0.0641691	0.102161	0.134625	0.146184	0.13531	0.086184	0.132713	0.0711864	0.114493	0.0981054	0.0077847	0.115899	0.136068	0.0631672	0.0672232	0.0176545	0.0986919	0.0437611
1154_chr3:146071641-146077252	0.00862032	0.00527023	0.00858592	0.0059157	0.0369152	0.0083808	0.0073861	0.0183017	0	0.00666155	0.0153631	0.00801806	0	0.0168248	0	0	0.00898289	0.0040039	0.00631778	0.0112025	0.0050967	0	0	0.0565294	0	0.0184393	0.00411937	0	0	0.00451587	0	0	0	0	0.0149356	0	0.00468086	0.00947314	0.0143174	0.00737446	0.00381094	0.0180806	0.00364479	0.0220264	0.00750617	0.0185611	0.0201673	0.00281551	0
4766_chr19:53152869-53156369	1.58274	1.58464	0.261871	0.378605	8.91039	1.41156	16.9959	3.26075	2.90998	0.719183	2.99479	0.689553	3.73746	3.49814	2.26615	1.63434	0.080846	0.745181	0.742491	3.17136	0.523515	2.16584	5.17507	1.11349	3.93524	0.554186	0.694005	0.880086	2.34467	0.894409	0.801716	0.982952	2.14454	3.19875	2.11722	6.03243	1.12324	5.43423	2.17552	6.72926	1.72	0.266112	2.67574	0.470327	4.18217	7.31179	4.55823	0.919752	1.72864
1981_chr5:126004750-126011979	2.8476	0.954942	2.04919	1.68347	2.53776	2.80927	1.95959	1.99736	1.47868	0.860037	1.50266	1.93438	1.16796	1.70688	3.66905	2.79308	0.451386	1.90608	2.76189	2.12572	3.1348	2.94558	3.43382	3.10833	2.57321	1.60821	1.17018	1.87277	3.95798	2.57935	1.04575	2.13963	2.14494	2.87395	2.10288	2.16568	2.43642	2.37673	2.80743	2.63625	3.80903	1.23547	2.25786	1.62456	2.91197	1.2259	3.15145	3.29158	2.10752
738_chr2:166564315-166572669	0	0	0	0	0	0.00624882	0	0.0126012	0.00602542	0.023037	0.00828386	0.0118627	0.0462325	0.0444507	0.0328661	0	0.00487771	0.0126333	0.00545376	0	0.0130068	0.00771726	0.0186812	0.00709884	0.0156638	0.0518573	0	0.00707608	0.0104825	0	0.00470775	0	0.0261363	0.00680389	0.0100054	0.0103493	0.0285673	0.011166	0	0	0.0295645	0.00375555	0.0352149	0.014275	0.0322319	0.0143051	0.00774667	0	0.00482666
5062_chrY:8512101-8523384	0	0	0	0	0	0	0	0	0.00477829	0	0	0	0	0.00748266	0	0	0	0	0	0	0	0	0.00480731	0	0	0	0	0	0	0	0	0	0	0	0	0	0	0	0	0	0.0104888	0	0.00361225	0	0	0	0	0	0
3625_chr11:101565821-101575074	0.22653	0.0548005	0.0767152	0.113182	0.185119	0.0968069	0.16022	0.102815	0.186764	0.106409	0.12401	0.0594259	0.125448	0.146144	0.234039	0.103246	0.0253272	0.0386452	0.227111	0.145698	0.246005	0.059925	0.176553	0.124057	0.270043	0.15419	0.121667	0.0790615	0.137103	0.0613328	0.00961593	0.136639	0.0750642	0.194013	0.100654	0.213774	0.131331	0.189969	0.113895	0.0451618	0.383457	0.0756582	0.216883	0.130062	0.157622	0.163878	0.0657727	0.0726295	0.113431
1325_chr4:14171559-14177600	0.0272484	0.0746868	0.0488024	0.0228967	0.131757	0.0300198	0.0612734	0.357799	0.0417431	0.0134159	0.100174	0.116258	0.00873858	0.0895899	0.342319	0.0375592	0	0.0888039	0.061797	0.00289916	0.00265283	0.0368952	0.0375571	0.151039	0.0167992	0.135536	0.0582621	0.0375842	0.0558388	0.0529377	0.0139834	0.278302	0.0927919	0.0742232	0.02215	0.0425347	0.00936172	0.0193293	0.0471984	0.0254107	0.103843	0.0633721	0.0496494	0.0358382	0.377902	0.0468065	0.0185754	0.00597979	0.186439
5550_chrX:83950550-83964715	17.4316	6.92018	15.0568	9.03214	11.6048	12.9938	6.59978	9.18748	8.19115	3.48428	9.22607	7.89846	2.67723	8.16104	25.5163	16.2861	2.54648	13.7769	13.6817	10.5444	13.8156	21.4655	18.62	16.9505	12.753	10.9472	3.86526	9.76365	23.9575	16.1118	4.02082	10.1231	12.1188	13.2151	10.8171	10.4309	7.79954	12.062	14.0706	15.2419	12.4241	7.39908	8.09167	8.54868	12.3109	5.69584	24.6801	12.9659	9.90026
596_chr2:84014269-84021604	0	0	0	0.00768746	0.00542693	0	0	0.00398015	0	0.0104795	0	0	0.00411615	0.0149653	0.00560035	0	0	0.0154557	0	0.00574406	0	0	0.0198662	0	0.0110506	0.0125951	0.00672361	0.00711855	0.020436	0	0.0140813	0.00410824	0.00261154	0.00804718	0.00832372	0.009347	0.0144685	0	0.01468	0.00981299	0.014576	0.00377054	0.0148503	0.0179442	0.00756613	0.00461603	0	0.0056929	0.00532538
1413_chr4:59172250-59175785	0	0	0.00430155	0	0.00275566	0.00748063	0	0.00335068	0	0.0231829	0.00370642	0	0.00823229	0.0187478	0	0	0	0.00458692	0.00233674	0	0.00591982	0	0.0052616	0.0141694	0	0.0125951	0	0.00270868	0.00261933	0	0	0	0	0	0	0	0.0103962	0	0.00477565	0	0.00349627	0	0.00400638	0	0.0241749	0.0138481	0	0	0.00436597
3371_chr10:125573625-125579835	0.538458	0.250703	0.124552	0.222164	0.570753	0.781135	0.839742	1.30043	0.563264	0.274171	0.59646	0.333118	0.344702	0.545905	0.694028	0.571985	0.0754158	0.82727	0.740289	0.836844	0.581378	0.505314	0.626325	0.420591	0.604709	0.540388	0.733691	0.458532	0.780541	0.24877	0.127044	0.42343	0.339018	0.905171	0.972494	0.591266	0.409051	0.610641	0.666397	0.456775	0.630406	0.272416	0.534244	0.423287	0.581261	0.550503	0.226778	0.448898	0.405866
5970_chr1:94295469-94303642	0.792452	0.376375	0.364859	0.626943	0.767006	1.06113	0.381893	0.589969	0.594065	0.421398	0.708234	0.408853	0.460267	0.822404	1.34768	1.91725	0.260504	0.84661	1.31788	0.497999	0.504535	0.57477	1.32288	1.06497	1.11724	1.03513	0.400465	0.618377	1.40801	0.728199	0.54217	0.776339	0.868164	0.845384	0.698699	0.570908	1.02706	0.82839	1.25258	0.391011	1.09315	0.527688	1.09751	1.34028	1.57788	0.954863	0.964854	1.04592	0.85158
2337_chr6:131659917-131669325	0.170706	0.0450757	0.0768354	0.246318	0.299423	0.323924	0.0770959	0.239032	0.0715979	0.0371324	0.224776	0.159451	0.0210582	0.189932	0.409586	0.222248	0.0134788	0.260134	0.439963	0.240833	0.249303	0.284177	0.281569	0.451098	0.305378	0.106583	0.0864209	0.179632	0.371491	0.231794	0.23116	0.339854	0.308733	0.316258	0.111364	0.175649	0.0560018	0.235036	0.42416	0.225699	0.112104	0.215251	0.0313025	0.139005	0.523356	0.127222	0.360007	0.149756	0.267575
787_chr2:198443157-198452410	1.58973	1.13321	1.59127	0.736804	0.865659	0.896836	0.616896	1.12659	1.03693	0.312453	0.805024	0.857456	0.354812	0.709745	2.07276	1.02622	0.278326	1.09375	0.961446	0.669689	0.912743	1.51564	1.43189	1.41961	0.786061	1.32335	0.459394	0.943332	1.75861	1.36445	0.443256	0.793835	0.953019	1.28897	0.735048	0.660332	0.83676	0.865701	1.03309	1.33962	1.40964	0.766334	0.939264	0.763557	0.937582	0.599452	1.91418	1.00049	0.897107
3306_chr10:84978224-84980520	0	0	0	0	0	0	0	0.00390977	0	0.00331421	0.00370642	0	0.00411615	0.011224	0	0	0	0	0	0	0	0	0	0	0	0.00944635	0	0	0	0	0	0	0	0	0.00547793	0	0	0	0	0	0	0	0	0	0	0	0	0	0
1720_chr4:177213114-177221441	0.251058	0.193661	0.337311	0.218449	0.0974606	0.0962932	0.351024	0.215491	0.283845	0.0446689	0.299916	0.281205	0.0156619	0.108734	0.460247	0.136965	0.11468	0.112619	0.0773208	0.422115	0.172128	0.189282	0.136636	0.23583	0.0566255	0.0606267	0.0628453	0.038049	0.0290221	0.156303	0.0755571	0.0582	0.00528048	0.31178	0.101424	0.0770556	0.410408	0.120326	0.475733	0.0789872	0.35076	0.257746	0.367028	0.432119	0.115002	0.152144	0.272258	0.0778386	0.417869
5246_chrY:25965364-25972612	0	0	0	0	0	0	0.00558707	0	0.00477829	0.016571	0	0.00200452	0	0.033672	0	0.0146573	0	0	0	0	0	0	0	0	0	0	0	0	0	0	0	0	0	0	0	0	0	0	0	0.0122662	0.0139851	0	0	0	0	0	0	0	0
939_chr3:46152863-46160145	0.094904	0.0329561	0.00429296	0.0383367	0.108117	0.0584487	0.106244	0.0899248	0.114679	0.0265137	0.0676459	0.0641485	0.0584081	0.134688	0.124514	0.141582	0.0269487	0.0733598	0.198135	0.132088	0.122158	0.0560416	0.139258	0.0282541	0.0992131	0.0692733	0.0653636	0.0707844	0.154734	0.0180428	0.0233057	0.0882347	0.0469608	0.155254	0.141489	0.159305	0.0329626	0.159679	0.119272	0.0466117	0.125866	0.0743651	0.0940124	0.0874593	0.180223	0.0879538	0.0462764	0.0703174	0.0972094
4475_chr17:53545255-53553883	0.783723	0.117049	0.158217	0.652999	0.471165	0.615853	0.396838	0.226485	0.292312	0.235193	0.345127	0.167978	0.156475	0.288135	0.943249	0.838601	0.0538973	0.50997	0.822557	0.553457	0.552661	0.786149	0.752474	0.866822	0.585799	0.237513	0.341746	0.319719	1.19315	0.801512	0.363564	0.726927	0.716929	0.801197	0.401069	0.66669	0.379056	0.627563	0.914922	0.517358	0.534258	0.117681	0.422485	0.551547	0.937184	0.222548	1.00983	0.750633	0.725355
5658_chrX:115033010-115040430	0.106009	0.0686146	0.137894	0.105536	0.0801672	0.249479	0.340196	0.0960084	0.214512	0.0995554	0.114936	0.0561264	0.0288254	0.111705	0.29168	0.339543	0.00449144	0.119325	0.0755294	0.234435	0.0941386	0.0410851	0.0904736	0.195321	0.126165	0.105065	0.0775328	0.0517647	0.24947	0.173696	0.0464529	0.117765	0.0526326	0.313224	0.0940643	0.198609	0.126262	0.185567	0.256716	0.122542	0.122076	0.0294072	0.0487057	0.0913943	0.208329	0.0523181	0.00925991	0.0564593	0.120793
5855_chr1:35096515-35102814	0.00301323	0	0	0	0.0120247	0	0	0.00398406	0	0.0104928	0.0266418	0.00805815	0	0.0408254	0.00583278	0.00846457	0	0	0	0	0.00878417	0.0037416	0.0105016	0	0	0.0103123	0.0118874	0	0	0	0	0	0	0.0128151	0	0.0217801	0.00528001	0	0.00562487	0	0.00398575	0	0.0229716	0.0299071	0.00518649	0.00451448	0.0179367	0.00304615	0
3150_chr9:118235460-118241986	0	0.00280402	0	0.00887947	0.00264227	0	0	0.0217892	0	0.0105127	0	0	0.00926544	0.00757245	0.0107109	0.0372954	0	0	0.00245113	0	0.00535154	0.00340535	0.00728067	0.0072048	0.00603513	0.011893	0.00350438	0.00235948	0.0260125	0.0081631	0.0162907	0.0379697	0.0131673	0	0.00308955	0.0097013	0.00474171	0	0.00486153	0.00492122	0.0292708	0.00513483	0.00362671	0.0074283	0.029931	0.00931053	0.0136191	0	0.00530425
6076_chr1:157426737-157433157	0.169718	0.0486954	0.0257449	0.0449209	0.118361	0.147047	0.0545409	0.100943	0.109901	0.0691542	0.106734	0.0821811	0.0591737	0.172202	0.195135	0.289642	0.00898289	0.0975801	0.234185	0.213333	0.207976	0.180563	0.243151	0.107959	0.217099	0.119257	0.100693	0.102081	0.277677	0.0895698	0.0285914	0.116824	0.0790324	0.174242	0.22666	0.209331	0.0395626	0.219599	0.160688	0.0962777	0.161045	0.0507936	0.16399	0.178602	0.199373	0.122648	0.0846997	0.133659	0.131097
3842_chr12:75764871-75771532	0.3049	0.105322	0.100554	0.198842	0.295543	0.211168	0.0457246	0.0967122	0.0872324	0.0465049	0.184591	0.0766406	0.0164646	0.190812	0.402821	0.229166	0.040423	0.252149	0.263302	0.230282	0.227053	0.280643	0.208051	0.367812	0.348467	0.110207	0.0377924	0.169276	0.381156	0.215612	0.137131	0.315103	0.173778	0.433196	0.260487	0.243386	0.147887	0.279902	0.279097	0.223454	0.119086	0.184187	0.0869687	0.0950959	0.404036	0.095358	0.213098	0.188451	0.340216
5473_chrX:72475794-72484636	0.0315973	0.0137317	0	0.0295785	0.0659248	0.0448838	0.0558707	0.035188	0.0286697	0.0497396	0.070422	0.0120271	0.0246969	0.0806631	0.0655025	0.153901	0.00449144	0.0270427	0.0717751	0.0571264	0.0863789	0.0461519	0.157944	0.0355154	0.119936	0.0692733	0.0198307	0.0141569	0.0733411	0.0102947	0.0139834	0.0385494	0.0313072	0.189109	0.0934288	0.0512803	0.0793499	0.0819341	0.0381671	0.0122662	0.0867984	0.0074961	0.0506221	0.0579759	0.0904787	0.0553831	0.0109629	0.0421905	0.033812
1223_chr3:166894797-166901694	0.0603221	0.0137317	0.00429296	0.0236628	0.103607	0.0673257	0.0501048	0.0357549	0.033448	0.0596557	0.0493103	0.0263033	0.0493937	0.0799522	0.0857152	0.0802852	0.00898289	0.0193052	0.0906365	0.0638501	0.0687673	0.0725245	0.112522	0.0544033	0.115808	0.072422	0.0377924	0.0230993	0.11277	0.0477414	0.00466114	0.0575279	0.0600889	0.0482992	0.0849079	0.0979127	0.0526503	0.0664658	0.0286253	0.0463664	0.111881	0.0113716	0.0687014	0.0978568	0.0607389	0.0415443	0.00925528	0.0458385	0.0289938
1100_chr3:125582639-125588346	0.308419	0.447245	0.133786	0.208233	0.249219	0.449165	0.802711	0.5155	0.383773	0.259449	0.408292	0.404102	0.314745	0.227888	0.787552	1.61505	0.130881	0.684103	0.165576	0.753431	0.31164	0.681166	0.445178	0.350012	0.485853	0.610483	0.924292	0.333104	0.559451	0.492036	0.240888	0.425316	0.80705	0.807768	0.312469	0.224239	0.44031	0.218556	0.41292	0.265802	0.627577	0.0740728	0.941697	0.765384	0.23401	0.31623	0.305147	0.43153	0.470223
4744_chr19:47550656-47558655	1.42875	0.368905	0.432928	1.53576	1.20947	1.00505	0.348538	0.381414	0.400526	0.190083	0.603951	0.472829	0.163613	0.34822	2.05494	0.889718	0.193132	1.35841	1.31713	1.07946	1.08117	1.33016	1.20442	2.04856	1.25154	0.430215	0.139602	0.886575	1.58545	1.50421	1.21823	1.44296	1.25916	1.52688	0.643512	1.05602	0.565883	1.24673	1.70735	1.4473	0.476042	0.837199	0.448577	0.380933	1.55809	0.39354	1.40554	0.686124	1.8467
6115_chr1:175238535-175246697	0	0	0	0.00295785	0.00263699	0	0	0.00390977	0.0191131	0.0198852	0.00741285	0	0.0123484	0.0261893	0.00553394	0	0	0	0.00811936	0.00856895	0	0.00329657	0.0144219	0.00706353	0.0110231	0.0188927	0	0	0.00785798	0.0051551	0	0	0	0.00402359	0	0.00466184	0.00468086	0.0034199	0.00954177	0	0.0104888	0.00374805	0.0108476	0.00359028	0.0112424	0	0.00462764	0	0
1437_chr4:66673433-66681393	0.306503	0.0745824	0.0643944	0.124602	0.325526	0.344117	0.158745	0.253275	0.219801	0.122732	0.143772	0.0881987	0.205811	0.215407	0.361344	0.395607	0.0270699	0.241442	0.405228	0.282524	0.477003	0.212813	0.616564	0.336259	0.353196	0.164461	0.244987	0.163854	0.362963	0.151408	0.0650043	0.309344	0.242273	0.36432	0.312067	0.330954	0.130891	0.286263	0.252857	0.112849	0.264825	0.136047	0.185675	0.262299	0.348829	0.273375	0.180945	0.219995	0.201278
1594_chr4:128431789-128438257	0	0	0.00864173	0.0059157	0.00528189	0.0117097	0.00558707	0.359703	0.114626	0.0132568	0.00741285	0.00808221	0.0124719	0.0302299	0	0.0146573	0.00449144	0.00387262	0	0.00864893	0.00254835	0.00663269	0.0199575	0.0187325	0.0117341	0	0	0.00707844	0.0118184	0.0181227	0	0.00420485	0.0104775	0.00807132	0.00281292	0.0092864	0.0177498	0	0.0052766	0	0.0182505	0.00393171	0.00724257	0.00718057	0.00948483	0.00556232	0	0	0.0105662
4621_chr19:12209141-12215107	0.116517	0.0590985	0.0856703	0.0570362	0.188592	0.13887	0.113311	0.19326	0.233472	0.116358	0.111011	0.0989108	0.119451	0.115989	0.323193	0.122615	0.0158862	0.0821012	0.113922	0.383004	0.131686	0.110086	0.144359	0.0732841	0.290678	0.123964	0.16394	0.0830584	0.14324	0.0736148	0.0191806	0.170164	0.0844563	0.180691	0.12422	0.131926	0.0640014	0.120798	0.132683	0.0272311	0.129656	0.0386087	0.147386	0.124967	0.160598	0.207006	0.0291958	0.112303	0.0660136
3328_chr10:96751318-96758554	0.139123	0.0604195	0.0171718	0.100478	0.132195	0.106302	0.034232	0.0586466	0.0635273	0.0224604	0.0444585	0.0481084	0.0287883	0.0673177	0.112234	0.13909	0.0224572	0.101055	0.1629	0.111214	0.173285	0.0958543	0.149721	0.233096	0.214933	0.072422	0.0377924	0.0758243	0.188602	0.108146	0.0418104	0.100816	0.0976941	0.173867	0.107688	0.130518	0.0702129	0.18713	0.19281	0.068691	0.0524441	0.0449766	0.0578538	0.0466737	0.157393	0.0600038	0.14857	0.0945319	0.133731
4488_chr17:75163909-75171283	1.66839	0.711303	0.429296	0.829145	2.0047	1.26122	1.20681	1.66165	1.41436	0.328106	1.30837	0.572201	0.514518	1.12614	2.25245	1.32648	0.179658	1.61005	2.26108	1.44244	1.19518	0.946115	1.7462	1.6048	1.46173	1.22172	0.903581	1.17333	1.62017	0.727286	0.582904	1.72652	0.720044	2.78579	1.71733	1.77616	0.767984	1.83649	1.40726	1.03545	1.61178	1.09096	0.730404	0.81265	3.07873	1.07909	1.09987	0.598756	1.52154
3232_chr10:42982099-42989974	0.00287248	0	0	0	0.015822	0.00249354	0.0167612	0.0117293	0.00985283	0.00662841	0.0111193	0.0200452	0.0123484	0.044896	0.0193688	0.0219859	0	0.00772208	0.0102498	0.00571264	0.00254835	0.00329657	0.00480731	0	0.00551153	0.0220415	0	0	0.0104773	0	0	0	0.00260893	0.00402359	0.00273897	0.0139855	0	0	0	0.0147195	0.00350326	0.00374805	0.0144635	0.00718057	0.0150948	0	0.00462764	0.0253143	0
3284_chr10:66867250-66872562	0.0131158	0.00822255	0.00858592	0.0117989	0.0140631	0.018153	0.00558707	0.0156391	0.00477829	0	0.0184024	0.00793387	0.0123484	0.022549	0.00533749	0.0253937	0	0.00772208	0.0221071	0.00859752	0.048225	0.0197794	0.0245173	0.0282541	0.0220296	0.0220415	0.0127566	0.0047166	0.0209965	0.00742334	0.00450732	0.00420065	0.00782679	0.00402359	0.0266803	0.0230482	0.0133639	0.0276807	0.0190835	0	0.0280401	0.0074961	0.0144381	0.0315981	0.0136483	0.0218754	0	0.0112536	0.00407011
3979_chr13:63787424-63791767	0	0.00620124	0.00429296	0	0.00277675	0.00244617	0	0	0	0.00994262	0.00742397	0.00820248	0.00823229	0.0112539	0	0	0	0	0	0.00460724	0.00254835	0	0	0	0	0.00629757	0	0.00472368	0	0	0	0	0	0	0.00274718	0	0	0.00760587	0	0	0.0210056	0	0.0108801	0.00722724	0.00752865	0	0.0122586	0	0.00436597
4770_chr19:53401768-53408687	0.605683	0.171004	0.140843	0.47491	0.735038	0.491996	0.124335	0.261247	0.254386	0.149143	0.206537	0.172477	0.247158	0.277865	0.707639	0.466006	0.0494688	0.467568	0.549775	0.523035	0.491218	0.485545	0.552504	0.724153	0.574407	0.263544	0.187653	0.31714	0.717035	0.446607	0.326699	0.510303	0.371389	0.605401	0.443879	0.430507	0.263429	0.550553	0.645052	0.430736	0.306581	0.214703	0.218322	0.280836	0.714859	0.291055	0.490215	0.436967	0.497078
2010_chr5:143988892-143996463	0.00861745	0.00549268	0.0215936	0.0118314	0.012473	0.00790204	0.00558707	0.00782346	0.00955657	0.0132568	0.027965	0.0160361	0.00462655	0.033672	0.0087381	0	0	0.00774139	0.00817042	0.0124992	0.00260187	0.016585	0.0231736	0.0211906	0.0388673	0.0126203	0	0.0069298	0.0139427	0.0243733	0.00935957	0.00421325	0.0178112	0.0082041	0.0082169	0.00467117	0.00468086	0.0130504	0.0184585	0.00382952	0.00350326	0	0.018336	0.0108068	0.0122617	0.0090428	0.00926454	0.00280145	0.033812
3737_chr12:23660065-23664296	0.0106397	0.00549268	0.00429296	0.00887355	0.0127525	0.0101338	0	0.0112132	0.021206	0.00994262	0.0112638	0.00400903	0	0.0523786	0.0288567	0	0	0	0.00817042	0.0243501	0.0115364	0.00325701	0.0224405	0.0144944	0.00562177	0.00629757	0.0151582	0.00235948	0.00261933	0.0025827	0	0	0	0.0171284	0.0145959	0.00466184	0.0192571	0.00696977	0.0149997	0	0.0141389	0.00376304	0.00745591	0.0111981	0	0.00463911	0.00650646	0.0028127	0.0202026
4632_chr19:18688225-18698703	2.3009	0.598076	0.495803	2.22636	2.29934	1.57413	0.511451	0.800956	0.677227	0.312142	0.706122	0.550268	0.299166	0.646517	3.28184	1.91888	0.259843	2.17086	2.2832	2.04953	1.84781	2.02458	2.21198	3.11761	2.31114	0.631356	0.431077	1.44316	3.03861	1.86673	1.75306	2.27469	2.01051	2.44093	1.47842	1.89097	0.689509	2.09205	3.10138	1.72365	0.534926	0.741009	0.615554	0.720775	2.85663	0.557076	2.40983	1.28297	2.41272
814_chr2:218973401-218986772	0.19534	0.109552	0.0947456	0.111564	0.328959	0.37583	0.192502	0.194159	0.287075	0.106704	0.194213	0.135589	0.155878	0.256745	0.263634	0.384944	0.0405398	0.184233	0.330696	0.28237	0.307303	0.25371	0.47588	0.259133	0.307147	0.355693	0.267182	0.159414	0.421452	0.14424	0.074513	0.237202	0.17729	0.299709	0.31987	0.249343	0.148379	0.247765	0.19334	0.260476	0.274789	0.117663	0.258512	0.271975	0.237589	0.127541	0.173361	0.230186	0.150751
5101_chrY:15003420-15010375	0.117875	0.0389843	0.0257621	0.127188	0.156055	0.13992	0.0279353	0.0234586	0.0338924	0.016571	0.0343215	0.0240542	0.0205807	0.0261893	0.235193	0.117822	0.0179658	0.0810818	0.191976	0.133333	0.163191	0.135901	0.228662	0.232842	0.220461	0.0314878	0.0451378	0.0810175	0.281255	0.176395	0.0749045	0.172853	0.146113	0.217274	0.101994	0.111884	0.032766	0.119697	0.202056	0.1119	0.0176247	0.0374805	0.0108476	0.025132	0.226069	0.0461603	0.226282	0.11298	0.190619
1064_chr3:112131867-112142228	0.251845	0.0971436	0.0627931	0.21534	0.268369	0.199628	0.0171746	0.199926	0.112658	0.0344412	0.168757	0.0925084	0.0347526	0.159949	0.529167	0.22397	0.0339284	0.173812	0.294511	0.231345	0.262638	0.242047	0.375497	0.357584	0.377678	0.0917839	0.0289936	0.206528	0.401084	0.273143	0.151357	1.01338	0.271869	0.45059	0.191092	0.227838	0.071107	0.222417	0.485051	0.266918	0.101598	0.0851895	0.249805	0.134553	0.460207	0.11325	0.350345	0.180696	0.313044
3811_chr12:59494981-59503856	0.228635	0.167455	0.0705634	0.163034	0.260229	0.203047	0.0859403	0.269677	0.236138	0.120889	0.28386	0.0979767	0.200711	0.217562	0.327023	0.400883	0.0595116	0.220705	0.279974	0.256266	0.24575	0.190222	0.409064	0.437049	0.486795	0.256746	0.287875	0.138159	0.31775	0.227744	0.0819568	0.234069	0.16064	0.374942	0.300202	0.255721	0.188044	0.312299	0.507541	0.251743	0.312836	0.180529	0.264388	0.328073	0.507571	0.250083	0.261161	0.176629	0.305195
1747_chr5:5515636-5525368	1.55106	0.324068	0.536985	1.68264	1.48446	1.12185	0.294288	0.432323	0.403971	0.174065	0.539173	0.418206	0.122443	0.455903	2.50379	1.0583	0.206606	1.54534	1.37625	1.35172	1.25856	1.45612	1.21066	1.84446	1.21798	0.381271	0.177875	1.00933	1.94413	1.415	0.921549	1.43981	1.21953	1.65394	0.861013	1.23303	0.575751	1.41875	2.04026	1.33527	0.378999	0.712437	0.411529	0.4991	1.92722	0.269812	1.57793	0.805832	1.64588
5940_chr1:80162032-80167752	0.00613562	0.00551191	0.0102344	0	0.00703022	0.012737	0.0112803	0.00600541	0.0171636	0.0170151	0.00744991	0.00942122	0.00458539	0.0151486	0.0130158	0	0.00449144	0.00890742	0.00234083	0.0128849	0.00534644	0.00677445	0	0.00722599	0.022217	0.010646	0	0.0035581	0.00263766	0	0.0242193	0.0132405	0	0.0174061	0	0.00481102	0	0.0117234	0.02655	0	0.0171282	0	0.0152047	0.00363696	0.00379243	0.0138804	0	0.00282676	0.0368593
2666_chr7:145748023-145755884	0.234573	0.0302098	0.032897	0.23367	0.197695	0.240966	0.0167612	0.0625564	0.0812309	0.0563415	0.0630092	0.0320722	0.0246969	0.0823092	0.370697	0.300474	0.00898289	0.188658	0.315388	0.211368	0.267485	0.23076	0.257191	0.481994	0.369273	0.0692733	0.00687134	0.141569	0.401786	0.27453	0.186446	0.281444	0.219505	0.306155	0.173253	0.22843	0.032766	0.291639	0.453234	0.176634	0.0664291	0.0374805	0.0614697	0.0718057	0.390474	0.0415443	0.333209	0.140635	0.363479
2848_chr8:66775470-66782705	0.0240312	0.0164781	0	0.00592458	0.0219213	0.0184747	0.0431377	0.0782737	0.0239201	0.0242666	0.0609077	0.0160361	0.0412273	0.0748303	0.0332037	0.0246975	0	0.0347455	0.0204465	0.0225106	0.0356922	0.0127182	0.0266229	0.0702468	0.0554846	0.0811347	0.0290864	0.00962196	0.0323068	0.0110628	0.00467512	0.0402464	0.041949	0.0447343	0.0302108	0.0466324	0.063201	0.0315178	0.0486964	0.0220792	0.0532727	0.00374805	0.0397781	0.0288408	0.018846	0.0399102	0.0546339	0.0147976	0.0338754
1989_chr5:129969236-129977931	0.703066	0.0769031	0.051464	0.261968	1.03666	0.286945	0.743013	0.369685	0.41919	0.192211	0.367092	0.275144	0.667067	0.387583	0.560492	1.0973	0.0873181	0.290887	0.385783	1.30994	0.713108	0.767434	0.679016	0.546646	0.414396	0.114477	0.109952	0.414065	1.33069	0.941504	0.130908	0.292294	0.725293	0.686247	0.698932	1.0506	0.6221	1.28762	0.253086	0.346097	0.451431	0.322205	0.952053	0.172405	0.743392	0.7468	0.498874	0.299125	0.565619
1638_chr4:140363546-140370971	6.32847	1.24314	1.25288	5.18192	5.6579	4.84554	1.73316	2.47289	2.11939	0.897129	3.17722	1.51974	2.02737	2.60922	7.27669	5.85676	0.752636	4.86124	7.04811	6.0069	5.3693	6.16425	6.18715	8.18856	6.58136	2.4299	2.49004	3.04089	7.47381	4.95425	3.66425	6.11875	4.76557	6.80696	4.11533	5.60652	3.12151	6.38079	8.67593	4.78934	2.69125	1.48831	2.57349	3.38346	6.9745	3.15	6.67675	2.91568	7.03421
3822_chr12:63808545-63813153	0.0740296	0.131824	0.0558085	0.0686162	0.0817362	0.130806	0.385753	0.0907693	0.0915759	0.0497131	0.126018	0.0472304	0.086439	0.101016	0.124359	0.227034	0.0314401	0.0656377	0.101056	0.0943642	0.0876505	0.0758211	0.165888	0.0991366	0.148811	0.0440735	0.0870702	0.0500894	0.0969151	0.0257755	0.00466114	0.0559359	0.107757	0.285856	0.199016	0.102533	0.0748938	0.166625	0.143561	0.039252	0.12409	0.0276456	0.0972342	0.150792	0.1212	0.185237	0.134202	0.0920202	0.0549444
4543_chr18:33424019-33430392	0.0258409	0.0173706	0.44658	0.00298447	0.248755	0.03475	0.0226891	0	0.0417813	0.00440458	0.0372533	0.00801806	0.00411615	0.0275886	0.0733524	0.0103187	0.00898289	0.00813907	0.0137447	0.0171722	0.0153589	0.0047998	0.0279112	0	0.0134096	0.0169656	0.0037277	0.00718462	0.0124706	0.0145863	0	0	0.0246492	0.02934	0.0119282	0.0559421	0.163502	0.0794375	0.0191217	0	0.00856586	0.00374805	0.0258968	0.00832946	0.0112424	0.0285317	0.00466466	0.0096588	0
5722_chrX:140093668-140106782	0.798424	0.205976	0.261871	0.999523	0.986235	0.661934	0.195547	0.246316	0.236081	0.149139	0.370646	0.240446	0.0823229	0.310878	1.26876	0.849747	0.0853374	1.08354	0.957598	0.890097	0.948805	0.83809	1.11853	1.40382	1.05285	0.340069	0.0965698	0.620475	1.20016	0.80268	0.605958	1.19394	0.886353	1.0619	0.577856	0.925852	0.294899	0.877732	1.31183	0.851518	0.419552	0.431026	0.322654	0.208165	1.31084	0.189257	1.21432	0.410893	1.15945
5645_chrX:112347999-112358179	0.017367	0.0416977	0.0259338	0.019226	0.0457544	0.0387796	0.0415119	0.0587131	0.0679807	0.019819	0.0196255	0.0716093	0.0130688	0.036014	0.0975496	0.0368484	0	0.0424946	0.0434156	0.0719278	0.0247267	0.0233595	0.0750229	0.0501369	0.144545	0.042348	0.0516416	0.0485935	0.0613813	0.162757	0.0712269	0.169034	0.0779157	0.0884305	0.058444	0.0524178	0.024832	0.0620713	0.126872	0.0358763	0.0446159	0.0194374	0.0447246	0.0779092	0.168269	0.0427906	0.00525237	0.0382696	0.519973
2487_chr7:50102762-50110618	0.771655	0.291612	0.221375	0.328366	1.32439	1.64956	1.02268	1.01676	0.583725	0.509503	0.790202	0.517963	1.02559	0.650456	0.78533	1.3944	0.103519	0.679628	1.39079	1.01162	2.3407	0.849641	1.11507	0.802113	1.37233	0.810409	1.01348	0.782859	1.33276	0.620385	0.209677	0.850279	0.733313	1.17666	1.53774	1.16627	0.946601	1.14033	0.861221	0.737854	1.41467	0.415816	1.28751	0.876708	1.13753	0.729328	0.510512	2.04957	0.59471
780_chr2:194994780-195001280	0.00658373	0.00278754	0	0.00295785	0.0250119	0.00288503	0.00558707	0.00784301	0.00477829	0.00662841	0.00813189	0.0165974	0	0.023851	0.00630039	0.0147012	0	0.00386104	0.0102232	0.00858038	0.0101934	0.00707443	0.0385522	0.0141482	0	0.0251903	0.0115267	0.00708316	0	0.0128877	0.00932228	0.0195876	0.0156562	0.0282456	0.0131799	0	0.0140473	0.00650466	0.00505237	0.0128182	0.0177611	0.00365435	0.0109163	0.0252002	0.0151173	0.00599161	0.00928768	0.0114083	0.0256464
5479_chrX:73021293-73029220	0.235153	0.137265	0.15884	0.177415	0.460168	0.233747	0.180647	0.440276	0.276663	0.185483	0.207248	0.188424	0.209923	0.332791	0.359565	0.491018	0.0600641	0.201118	0.418859	0.22772	0.276878	0.234785	0.487079	0.175168	0.398704	0.25473	0.295468	0.123682	0.419642	0.131458	0.0699218	0.296348	0.247849	0.406334	0.505657	0.405315	0.217758	0.294878	0.237972	0.14719	0.326181	0.118435	0.328364	0.357948	0.383766	0.312261	0.204963	0.275644	0.17316
1474_chr4:78313421-78321358	0.0517478	0.107107	0.00858592	0.0325364	0.10548	0.0672235	0.0893931	0.0508271	0.248079	0.0132568	0.0852477	0.0320722	0.00411615	0.0598613	0.124514	0.139244	0.0449144	0.0270273	0.0612782	0.102827	0.0255778	0.0626348	0.0892141	0.0423812	0.137788	0.0251903	0.0515351	0.0377375	0.0654832	0.0309306	0.0139834	0.100816	0.0260893	0.108641	0.213639	0.60604	0.0570222	0.167575	0.0572506	0.0269857	0.0734217	0.0187403	0.0831648	0.0614908	0.0585166	0.0138481	0.0138829	0.0309397	0.147927
2046_chr5:170427088-170435720	8.91794	4.12256	8.37232	4.02455	4.31793	4.82875	2.90197	4.92188	4.14778	1.56343	4.15076	4.093	1.54056	4.02746	11.7254	5.56733	1.52387	5.06357	4.68492	3.7063	5.51435	8.93298	7.59693	6.79786	4.5288	6.05155	2.64359	3.86301	10.2282	7.55567	1.69185	4.30231	4.60766	5.38302	4.5647	4.92651	5.54003	4.85538	7.22651	6.48303	6.13973	3.99893	5.19246	2.73006	5.55156	2.89269	9.75412	5.10025	3.87225
1434_chr4:65428451-65435501	0.0355441	0.0110787	0.00429296	0.0339768	0.0540821	0.0425449	0.0233651	0.0273684	0.0760942	0.0198852	0.0331502	0.0120792	0.0116857	0.0498757	0.0541967	0.0605125	0.00449144	0.0115831	0.0574952	0.0513966	0.0846027	0.0494485	0.0896034	0.00706353	0.0715563	0.0411294	0.0306565	0.0165518	0.0607788	0.0163623	0.00932228	0.0387972	0.0521786	0.11839	0.0651463	0.0761466	0.0374422	0.0743214	0.0243124	0.00817913	0.0664291	0.0149922	0.0734165	0.0512082	0.0756051	0.037616	0.0138829	0.0150367	0.0182796
5411_chrX:57425657-57429950	0.848239	0.44117	0.480627	0.361967	1.14597	0.892731	0.561595	0.804444	0.618559	0.33564	0.906002	0.416875	0.469273	0.725373	0.904445	1.22812	0.161912	0.356046	1.04751	1.80966	0.670237	0.669302	1.77338	0.685317	0.556704	0.588923	1.28203	0.24204	1.0592	0.278834	0.0917592	0.338551	0.501958	1.10824	1.3848	1.14724	0.416302	1.41064	0.641121	0.312404	0.898744	0.399108	0.577305	1.2974	0.542483	1.15732	0.222127	0.850546	0.562238
4261_chr15:45305409-45306916	0	0.00274634	0	0	0	0	0	0	0	0.00331421	0	0	0.00411615	0.011224	0	0	0	0	0	0.00571264	0	0	0	0	0	0.00314878	0	0	0	0	0	0.00420065	0	0	0.00273897	0	0	0	0	0	0.00699254	0.0074961	0	0.00359028	0	0.00461603	0	0	0
606_chr2:89176379-89189672	2.63734	1.14881	1.94827	1.53682	2.38324	2.57652	1.45121	1.87924	1.5446	0.924574	1.79479	1.37207	0.995901	1.64994	4.21904	3.40655	0.386605	2.19145	2.71199	2.24795	2.85771	3.45626	3.91548	3.67996	3.13029	2.1635	1.14434	1.67976	4.94376	2.66898	0.699008	2.42023	1.89837	2.9591	2.32514	2.50383	1.52471	2.49516	2.79852	2.4663	2.47839	1.21411	1.77212	1.81345	2.95441	1.368	3.58527	2.13699	2.00152
1368_chr4:35141695-35150702	0.0550799	0.0384488	0.0171718	0.0177471	0.0448315	0.0274365	0.0446965	0.00387459	0.0286697	0.0133264	0.0370642	0.0160361	0.0167362	0.0195784	0.0447807	0.0293145	0.00898289	0.0193052	0.0502317	0.0584688	0.0637827	0.0556823	0.0626296	0.0494447	0.0440923	0.0157439	0.0394003	0.0188758	0.0503565	0.046401	0.00466114	0.0378185	0.00782679	0.0737202	0.0246699	0.0702587	0.035055	0.0615583	0.0763341	0.0318922	0.0315084	0.0299844	0.0369216	0.0359028	0.0898979	0.0323214	0.0370211	0.0392878	0.0718969
5738_chrX:142597722-142602846	0	0	0	0.0059157	0	0	0	0	0	0.00662841	0	0	0	0.00374133	0	0	0	0	0	0	0	0	0	0	0	0.0125951	0.010307	0	0	0	0	0	0	0	0.0164338	0	0	0	0	0	0.0104888	0	0	0.00718057	0	0	0	0	0
5955_chr1:89063599-89068655	0.231192	0.063792	0.0737144	0.105231	0.219411	0.272475	0.178479	0.142973	0.237782	0.123232	0.25929	0.12428	0.191528	0.232056	0.279412	0.321031	0.076907	0.183338	0.309191	0.393281	0.320287	0.146351	0.278656	0.246023	0.290458	0.174547	0.178569	0.132157	0.296869	0.0902065	0.0601893	0.152475	0.129802	0.339611	0.293855	0.275357	0.178842	0.284372	0.237108	0.146648	0.250074	0.0768238	0.207138	0.166087	0.400825	0.237075	0.142235	0.251807	0.165958
5297_chrX:7615306-7620703	0.0319765	0.0314511	0.0128789	0.0277239	0.0721138	0.045597	0.0389698	0.182121	0.0568521	0.025768	0.0335765	0.00801806	0.0479078	0.0382738	0.0405417	0.112553	0.0269487	0.0193361	0.0664419	0.068426	0.10214	0.0201157	0.0787798	0.0212965	0.0673124	0.0829043	0.0584579	0.0143386	0.0853586	0.013112	0.00466114	0.05058	0.0683097	0.071628	0.361579	0.147296	0.050675	0.040266	0.0389829	0.0271624	0.058608	0.0225071	0.0510234	0.044717	0.110861	0.0524381	0.0249522	0.0428064	0.049936
1298_chr4:8484110-8490436	0.199821	0.0950262	0.493733	0.100316	0.238442	0.121114	0.150862	0.128217	0.117278	0.0646303	0.19617	0.119012	0.074564	0.120609	0.776481	0.110772	0.0455387	0.134634	0.20156	0.125598	0.0440712	0.0435477	0.0738186	0.252048	0.129378	0.237667	0.201877	0.119859	0.0847457	0.231505	0.076191	0.178402	0.0527735	0.272634	0.164215	0.180889	0.282724	0.329009	0.309783	0.0983385	0.13711	0.0921346	0.250973	0.209314	0.212309	0.494081	0.490456	0.0791043	0.198404
2976_chr8:140471350-140482803	1.54163	0.464052	0.44254	1.4405	1.47471	1.02711	0.314971	0.518495	0.610135	0.268709	0.462169	0.380172	0.242157	0.480084	2.31277	1.43223	0.191129	1.28826	1.48756	1.28254	1.28693	1.49547	1.61111	2.20025	1.75529	0.455258	0.266405	0.967456	2.08914	1.36993	0.892012	1.57581	1.24017	1.54152	0.882634	1.23693	0.507012	1.27699	1.85817	1.42848	0.535146	0.501216	0.420789	0.554843	1.90164	0.45395	1.65002	0.805725	1.46189
3247_chr10:50198988-50205812	0.614349	0.151156	0.0970209	0.43996	0.704973	0.770839	0.23083	0.295845	0.319825	0.1421	0.374601	0.155097	0.227792	0.364058	0.727816	0.628364	0.0821575	0.450444	0.706942	0.671129	0.654011	0.560205	0.647607	0.645564	0.717497	0.30746	0.330199	0.411807	0.882354	0.524856	0.36947	0.596534	0.564046	0.891	0.567018	0.54427	0.339999	0.717	0.822104	0.490939	0.384034	0.222215	0.279445	0.254759	0.746869	0.296538	0.781687	0.44523	0.733428
646_chr2:109140341-109147925	0.537924	0.133862	0.129961	0.246948	0.283355	0.439126	0.263972	0.47372	0.462027	0.507113	0.490245	0.200848	0.51062	0.521287	0.567046	0.879421	0.0718631	0.204654	0.956581	0.498265	0.495614	0.438493	0.4896	0.229091	1.00973	0.657485	0.713469	0.303165	0.881775	0.160223	0.0932228	0.505721	0.539882	0.656915	0.562731	0.216874	0.523507	0.585385	0.402457	0.324334	0.749698	0.169063	0.583803	1.0108	0.631448	0.818154	0.229762	0.580501	0.158388
2489_chr7:50637492-50651587	56.4635	29.9318	64.1116	35.498	30.8397	36.7701	23.9544	30.1247	25.4222	11.3865	30.4579	29.4608	8.36036	21.8259	86.8892	37.8928	11.6083	45.9443	37.1327	30.1848	35.9261	64.7085	51.7851	46.8266	27.5672	39.9836	10.8995	29.6379	69.1942	55.8289	17.162	27.0732	37.2489	37.0494	30.8587	28.5776	29.3805	31.8182	48.243	52.0536	38.9144	29.638	29.7692	24.3227	35.426	16.8328	84.36	36.2206	35.1747
2263_chr6:95262917-95269328	0.172771	0.0735772	0.132258	0.0919241	0.141414	0.126732	0.0724754	0.11865	0.197482	0.0573722	0.0768453	0.066578	0.056527	0.081243	0.145537	0.0637884	0.015226	0.116654	0.170155	0.132393	0.184733	0.0868151	0.103831	0.0566071	0.256529	0.0957577	0.0749388	0.0838654	0.13215	0.0514324	0.034898	0.126717	0.0610438	0.17161	0.300777	0.180329	0.104837	0.0890406	0.120169	0.0375322	0.249616	0.0450403	0.0880354	0.166313	0.137371	0.0784171	0.0444439	0.0417404	0.118469
1383_chr4:42283016-42292063	0.507625	0.113578	0.110144	0.466249	0.548436	0.401054	0.0905328	0.156555	0.131049	0.156112	0.138546	0.126068	0.166494	0.137056	0.607632	0.490417	0.0552313	0.469479	0.464239	0.410162	0.319026	0.40888	0.529727	0.568861	0.542021	0.122648	0.136905	0.317168	0.553409	0.429747	0.300802	0.465625	0.348986	0.619424	0.28815	0.420531	0.159004	0.443172	0.580082	0.330462	0.186666	0.198576	0.154538	0.208754	0.562959	0.154268	0.499063	0.319427	0.537116
4269_chr15:51159590-51167765	1.46437	0.266409	0.298558	1.32599	1.60848	1.24827	0.262788	0.420422	0.374532	0.190845	0.430145	0.296668	0.144152	0.398448	2.3803	1.48827	0.121269	1.19847	1.58859	1.19718	1.6286	1.43119	1.78871	2.39618	1.75832	0.382609	0.237236	0.989687	2.3814	1.56007	0.873493	1.47566	1.46361	1.51595	1.16227	1.23917	0.449166	1.45248	2.13488	1.2392	0.402071	0.304361	0.42656	0.37503	2.02861	0.343511	1.64294	0.980197	1.43896
3346_chr10:104965237-104973300	0.524676	0.132992	0.211986	0.408648	0.489848	0.432356	0.0863537	0.213286	0.16174	0.122602	0.260862	0.153161	0.106649	0.23179	0.769871	0.417307	0.0450492	0.535306	0.519978	0.542198	0.550918	0.504655	0.599654	0.673091	0.677842	0.174858	0.0852733	0.348441	0.737256	0.417777	0.423889	0.574023	0.438376	0.686066	0.343874	0.545744	0.34137	1.01199	0.866168	0.448351	0.258783	0.212522	0.254184	0.242764	0.911447	0.142257	0.571796	0.350271	0.700749
1084_chr3:120335693-120342443	1.46092	0.563327	0.399348	1.34486	1.33854	1.20225	0.398978	0.573149	0.710311	0.217767	0.646812	0.307489	0.226248	0.474217	1.96392	1.06958	0.167675	1.12223	1.37184	1.26324	1.27744	1.27372	1.39735	2.03306	1.59381	0.528876	0.300985	0.87591	1.73985	1.10569	0.786693	1.14995	1.10201	1.53556	0.847296	1.11063	0.572296	1.20199	1.60493	1.33939	0.614162	0.64751	0.5205	0.534952	1.78748	0.520601	1.20563	0.854514	1.61114
1210_chr3:163933872-163937914	0	0	0	0	0	0.00249354	0	0	0	0	0	0.00400903	0	0.00748266	0	0	0	0	0.00204261	0	0	0.00329657	0	0	0	0	0	0	0	0	0	0	0	0	0	0.00466184	0	0	0	0	0.00699254	0	0.00361586	0	0	0	0	0	0
6104_chr1:172764837-172781779	6.00139	3.58348	6.10459	3.05693	3.2783	4.2329	3.11111	4.03151	3.35973	1.50203	3.63631	3.24819	1.23615	2.76778	8.67203	4.19556	0.945835	4.31348	4.24558	3.21753	3.91816	6.84642	6.00103	5.60723	4.12326	4.52189	1.76319	3.38709	8.11042	5.82	1.31552	3.45857	3.83487	3.67863	3.20508	3.09198	3.12393	3.92861	4.38733	5.23254	5.11468	2.6176	3.62053	2.67884	3.71277	2.49727	7.09606	4.01367	3.48813
1831_chr5:44788664-44794368	0.167428	0.0393249	0.0128789	0.0266207	0.750135	0.36903	0.452552	0.140287	0.191514	0.244748	0.114899	0.0681535	0.222272	0.290552	0.175905	0.350726	0.0538973	0.139233	0.318246	0.216449	0.161081	0.0966455	0.224102	0.0565082	0.0711594	0.261144	0.431874	0.120124	0.312774	0.056871	0.0233057	0.18259	0.0854112	1.08293	0.139408	0.153855	0.075727	0.301249	0.207238	0.166458	0.202784	0.0864601	0.119327	0.346936	0.22966	0.135264	0.0277658	0.343973	0.101618
3182_chr10:4990227-4998270	0.0603221	0.0164781	0.00858592	0.106483	0.0316439	0.0448838	0	0.0234586	0.00955657	0.00662841	0	0.0160361	0.0205807	0.044896	0.0802422	0.0293145	0	0.0424714	0.0224687	0.00856895	0.0458703	0.184608	0.0456694	0.0847623	0.00551153	0.0157439	0.010307	0.0283138	0.0261933	0.0644387	0.0512725	0.012602	0.0678322	0.0724246	0.00273897	0.0139855	0.0187234	0.184675	0	0.0367987	0.0349627	0.0074961	0.025311	0.0287223	0.0824442	0.00461603	0.0138829	0.028127	0.025359
3323_chr10:96144275-96152126	0.385634	0.131259	0.111029	0.332959	0.408227	0.35812	0.164886	0.241491	0.233424	0.0782451	0.188672	0.0845104	0.0663975	0.125641	0.429788	0.292596	0.0179658	0.266493	0.352684	0.411735	0.296819	0.31744	0.420851	0.370489	0.365216	0.165541	0.158398	0.181899	0.377073	0.371077	0.219829	0.373362	0.295195	0.381976	0.189635	0.361563	0.207357	0.436811	0.500232	0.205077	0.202972	0.119949	0.176982	0.213819	0.504086	0.150976	0.361613	0.269572	0.395849
4803_chr20:877767-883791	0.215333	0.0668515	0.0901522	0.18197	0.272227	0.206121	0.0459871	0.0704111	0.124326	0.0497131	0.0949845	0.0579505	0.053551	0.104757	0.38928	0.264109	0.0494059	0.347443	0.26721	0.219954	0.242837	0.244777	0.20569	0.462188	0.315144	0.121263	0.0240463	0.175416	0.328068	0.215777	0.33473	0.270438	0.269169	0.242526	0.186663	0.24732	0.0612023	0.293541	0.418874	0.197935	0.0897807	0.157444	0.0988034	0.0718093	0.433848	0.0823084	0.356814	0.150693	0.421005
2964_chr8:132833082-132838531	0.048341	0.00831043	0	0.00951541	0.0767312	0.0404677	0.045015	0.0260508	0.0114297	0.0296058	0.0260413	0.0281875	0.0264874	0.0267355	0.0480291	0.060835	0.0224572	0.023174	0.0393385	0.0180748	0.0288422	0.0692279	0.0723067	0	0.00897278	0.0352979	0.0400737	0.0113279	0.021337	0.0417331	0.00932228	0.0216123	0.0151135	0.0337982	0.0186852	0.041234	0.00476512	0.0308407	0.0240357	0.0280701	0.0792674	0.0337362	0.0182239	0.127175	0.179226	0.0424721	0.0646528	0.0128765	0.0173498
812_chr2:215954662-215961669	0.0287248	0.0192244	0.0128789	0.0118314	0.0318364	0.0187265	0.0335224	0.102581	0.243693	0.0132568	1.07116	0.0360813	0.0246969	0.288082	0.0340808	0.0368117	0	0.0115561	0.0394161	0.0200171	0.0204582	0.00395588	0.0144844	0.105953	0.0346786	0.0189116	0.0240634	0.0130031	0.0209651	0.153913	0.0374243	0.137256	0.012155	0.0262217	0.0358695	0.102635	0.0702129	0.0376839	0.220954	0.019626	0.0104888	0.805794	0.0349509	0.0179514	0.732903	0.0459295	0.0272198	0.0145023	0.0212043
5585_chrX:92684941-92693418	0.0172952	0.0232752	0.0046321	0.0237397	0.0211144	0.0274065	0.0391095	0.0281269	0.0268635	0.0216782	0.0322088	0.00400903	0.00823229	0.0298521	0.0402982	0.0517988	0.0182712	0.0231894	0.0520844	0.0552098	0.0229479	0.0323031	0.0770948	0.0606121	0.0578325	0.0680956	0.042245	0.01423	0.0188199	0.00775842	0.00466114	0.042876	0.0340387	0.0748267	0.0603613	0.0606366	0.0094413	0.0464252	0.0287255	0.0271722	0.0500771	0.015843	0.0401288	0.0493018	0.0299947	0.0207906	0.0231382	0.0280004	0.00918417
3648_chr11:114458912-114466598	0.531409	0.310337	0.218941	0.334237	0.113391	0.94256	0.212309	3.12	0.420489	0.285022	0.0778349	0.156352	1.49004	0.258152	0.716646	7.62911	0.143726	1.08881	0.118471	0.848326	0.193675	1.20325	0.204313	0.522701	1.10231	0.302283	2.41528	0.0755034	0.167637	0.590259	0.0139834	0.306648	0.0913126	0.492137	0.161599	0.135194	0.641278	0.136796	0.147897	1.5848	1.80408	0.0824571	2.9397	0.466737	0.202363	0.101553	0.0740423	0.0956317	0.16906
3567_chr11:83139643-83147620	0.0841638	0.0438151	0.0302783	0.0240089	0.0739861	0.064887	0.0986061	0.0695862	0.0349484	0.0366054	0.0589951	0.0208309	0.0293316	0.0659634	0.0676497	0.140043	0.0314401	0.0424714	0.0368016	0.086615	0.0562931	0.0420312	0.138866	0.0437656	0.0442742	0.0598269	0.0793159	0.0343682	0.0447093	0.0516206	0.0279948	0.0382721	0.0235534	0.195901	0.0465706	0.0941273	0.0516393	0.0548621	0.156824	0.0171826	0.0807708	0.0150147	0.0495337	0.137946	0.0602704	0.066337	0.0627693	0.0592888	0.102328
2136_chr6:47602613-47615665	28.1643	14.1032	32.0599	15.9872	15.9311	19.383	10.6618	15.8106	12.7157	5.52615	14.5194	14.2306	4.73161	11.4196	43.0873	22.6639	4.96281	22.3345	20.5395	14.881	18.1435	35.4126	27.2665	27.8567	16.388	21.1089	5.33246	14.5364	37.8087	28.5359	8.0277	15.2641	17.024	19.9099	16.2641	16.289	12.9996	17.3843	23.5117	25.1104	20.7062	14.1395	14.5124	11.9815	19.7949	8.6773	43.8149	17.4355	17.3767
3919_chr12:131821128-131825881	0	0	0	0	0	0	0	0	0.00481651	0.0165545	0.00741285	0.00400903	0.00524808	0.0486373	0	0	0	0.00386104	0.00204261	0.00285917	0.00254835	0	0	0	0	0.0125951	0.00343567	0	0	0	0	0	0.00261415	0	0	0	0	0.00438774	0	0	0.0104888	0	0.0108584	0.0138908	0	0	0	0.0028127	0.0042265
4086_chr14:24478749-24484991	0.378386	0.245855	0.114493	0.153527	0.577807	0.220861	0.254658	0.375647	0.324307	0.264102	0.248401	0.188813	0.25758	0.365928	0.474414	0.693171	0.0314401	0.122387	0.569323	0.373646	0.770145	0.293299	0.382558	0.36291	0.712834	0.476354	0.586823	0.205336	0.426468	0.262644	0.0605948	0.51487	0.287491	0.473416	0.352124	0.406564	0.236585	0.561764	0.24133	0.263013	0.496327	0.199786	0.45126	0.442025	0.441642	0.567222	0.0525284	0.312713	0.145121
6192_chr1:218768352-218773191	0	0	0.00927279	0.00810155	0.0026449	0	0.385519	0.0236698	0	0.00624396	0.0039807	0.135225	0.00411615	0.043261	0.00411725	0.00924873	0.00453636	0.00947499	0.027089	0.00295058	0.00514002	0	0.004079	0	0	0.00938338	0.00741074	0	0	0.00738983	0.014608	0	0.00274981	0.0115558	0.0302437	0.0149972	0.00619746	0.00592327	0	0.00249005	0.0208308	0.0112966	0	0.0165117	0	0.00446832	0.00497934	0	0.0178062
2216_chr6:78842190-78850428	0.0206474	0.0272217	0	0.0177442	0.029057	0.0398867	0.0223483	0.0276108	0.033448	0.0165743	0.0518899	0.0160361	0.0247257	0.0526854	0.0468891	0.0297103	0.00898289	0.00772208	0.0548807	0.0438416	0.0458831	0.0067184	0.0809118	0.0460824	0.0998359	0.0409499	0.024912	0.0165164	0.0507102	0.0129161	0.0139834	0.0210663	0.0391809	0.169103	0.0850668	0.0326329	0.0377511	0.0415176	0.0380717	0.0221038	0.0524685	0.0149922	0.0550407	0.0466737	0.0456179	0.0198305	0.013198	0.036641	0.0424847
3342_chr10:102944030-102949352	0.14369	0.0714406	0.0376793	0.126398	0.13546	0.147787	0.0638434	0.0430075	0.0238914	0.0268981	0.0557817	0.0600272	0.0317684	0.0935332	0.21107	0.0817142	0.0134743	0.0612708	0.139831	0.108189	0.105402	0.197158	0.136583	0.218955	0.143686	0.0630072	0.0139454	0.0784032	0.377898	0.166249	0.083467	0.0844835	0.180666	0.0763718	0.0711583	0.154596	0.079598	0.0925802	0.160244	0.258835	0.092375	0.0643728	0.123623	0.357409	0.153301	0.0375699	0.191728	0.268888	0.180298
858_chr3:5732690-5741467	0.189291	0.128979	0.0772733	0.0829322	0.665949	0.246474	1.59231	0.204133	0.180227	0.125545	0.426517	0.110501	0.266677	0.21042	0.190857	0.301727	0.0533539	0.132824	0.28805	0.240059	0.248778	0.172875	0.248098	0.115743	0.311738	0.194516	0.230503	0.0646569	0.202283	0.0956116	0.0372891	0.193738	0.217118	0.473202	0.277654	1.25583	0.219518	0.289129	0.599762	0.117685	0.419892	0.0862164	0.222003	0.165455	0.316113	0.280752	0.181889	0.162878	0.078803
5288_chrX:3884236-3894228	45.0427	21.3553	46.2822	25.2154	24.2201	30.0181	16.9918	20.5679	19.5825	7.62782	20.5027	19.0332	5.68575	14.929	65.7003	32.135	7.22916	36.5675	26.9706	22.2052	28.9718	51.8404	37.799	41.6879	23.8371	27.6236	7.50393	26.0081	56.655	51.0001	12.5566	25.7903	30.2753	28.1124	23.9584	22.8362	20.0129	28.7982	35.4233	40.7052	28.1609	19.0459	20.8249	15.1593	27.1835	11.3924	60.4245	32.545	25.4393
2434_chr7:20160332-20166180	0.716814	0.094757	0.896975	0.1086	0.464118	0.409931	0.458391	0.866351	0.350072	0.48003	0.550163	0.284794	0.246392	0.190871	0.34407	1.62241	0.422196	0.633211	0.354484	0.175863	0.748232	0.674702	0.796338	0.287683	1.06908	1.00169	0.522586	0.311121	0.534018	0.267745	0.175361	0.228679	0.534617	0.226267	0.761169	0.288638	1.19554	0.341245	0.450257	0.348361	0.879218	0.266164	0.80117	2.50335	0.194328	0.383698	1.12216	0.646552	0.293336
5397_chrX:56050630-56058496	1.21219	0.692062	0.704046	0.23664	1.47092	1.16184	0.681622	1.32541	0.649847	0.265137	1.1412	0.41293	0.979643	0.755737	1.64917	3.23909	0.287452	0.70201	0.516542	2.20536	0.377156	1.72408	2.05968	1.53985	0.776978	0.497508	1.63194	0.606387	2.5486	0.75259	0.116528	0.756117	0.508742	3.22297	1.69533	0.651414	0.987662	1.03543	0.586456	1.26835	1.40704	0.258616	1.07719	1.47202	1.22153	3.79899	0.615476	1.97451	0.591709
3164_chr9:131612515-131619736	0.543873	0.263039	0.127355	0.159345	1.65716	0.721208	0.785866	0.697398	0.794223	0.639115	0.829627	0.237022	0.52282	0.547783	0.569022	1.27331	0.07635	0.304038	2.34372	0.556511	0.78268	0.377256	1.3312	0.377454	0.705129	0.687405	0.961809	0.390994	0.656678	0.192574	0.0855925	0.914125	0.433884	0.76795	0.824371	1.85706	0.646956	1.06854	0.56575	0.453081	0.475608	0.300122	0.691009	0.932063	1.42609	1.10009	0.179909	0.749094	0.354958
1251_chr3:179233093-179244970	0.0683076	0.0161842	0.0214648	0.0180784	0.0513027	0.0534042	0.0117719	0.0438481	0.0756976	0.0363933	0.0813782	0.0530355	0.057626	0.0823092	0.0888557	0.064873	0.00898289	0.0270813	0.0740812	0.0226563	0.0115721	0.0440487	0.115955	0.0781297	0.063548	0.0506041	0.0224315	0.0525338	0.0908199	0.0945136	0.0514264	0.0885371	0.0687558	0.0766655	0.0308517	0.0499377	0.00900598	0.085566	0.0589634	0.0956767	0.0757117	0.0277056	0.0509113	0.0833844	0.0728844	0.0138481	0.0795492	0.0455291	0.0810769
3024_chr9:25288287-25294096	0.00288397	0.00827747	0.00430584	0.0040493	0.00516587	0.00249354	0	0.00390977	0.0143396	0.0102442	0.0144625	0	0.00411615	0.011224	0	0	0	0	0	0	0	0.0098897	0	0	0	0.00314878	0	0.00943792	0	0.00563968	0	0.0084013	0	0.00403566	0.00273897	0	0.00497107	0.00343016	0.00601131	0	0.0143277	0	0	0	0.0101669	0	0.00926917	0	0.0235247
5022_chrY:3272902-3278978	0	0	0.00429296	0	0	0.00748063	0.093494	0.00390977	0.0730743	0.0135054	0.00372496	0.00400903	0.00823229	0.0463102	0	0.0146573	0	0	0	0	0	0.120124	0	0	0	0	0	0	0	0	0	0	0	0	0.0118542	0	0.00468086	0.0102905	0.00954177	0	0.0564543	0	0	0.00718057	0	0	0	0.00265519	0
2437_chr7:21586937-21595965	0.319949	0.0933482	0.043814	0.224418	0.31934	0.24325	0.0469705	0.441558	0.152905	0.0695983	0.145633	0.0681535	0.061631	0.166422	0.515667	0.280166	0.0269487	0.250319	0.356279	0.268945	0.238284	0.301181	0.341903	0.519536	0.390889	0.119181	0.0549707	0.214755	0.726949	0.228982	0.260795	0.450537	0.279453	0.487744	0.235266	0.270191	0.249265	0.376196	0.552735	0.309109	0.158591	0.164382	0.079549	0.0969664	0.496292	0.129249	0.383974	0.162175	0.40251
3715_chr12:14367819-14375836	1.73532	0.486103	0.459587	1.49104	1.80318	1.31232	0.402531	0.525908	0.629922	0.236306	0.693553	0.383957	0.164646	0.487712	2.64954	1.66503	0.235491	1.78231	1.8794	1.93324	1.61441	1.75869	1.71791	2.76632	2.23256	0.50219	0.243933	1.25522	2.57189	1.50311	1.28427	1.69315	1.56566	2.13274	1.03119	1.48608	0.786661	1.92224	2.7659	1.46083	0.52222	0.880792	0.599893	0.657022	2.47517	0.443748	1.82336	1.07102	2.2826
6009_chr1:110395908-110404061	16.9994	9.10501	20.3927	10.689	8.39897	12.3074	5.63233	8.87572	6.87072	2.77557	8.33675	8.93839	2.18059	6.28722	27.2664	13.7416	3.15408	13.7443	12.0837	8.65073	9.92609	23.1002	16.615	16.8036	10.8408	11.3442	2.63764	9.25899	22.1813	19.6638	5.36464	10.2135	10.7448	11.7492	10.1962	9.11033	7.94341	9.73096	15.9038	15.924	11.77	7.78216	8.37736	6.43962	11.7289	4.16372	31.3928	11.7498	11.6621
965_chr3:57338080-57344324	0.00861745	0.00199934	0.00858592	0	0.00263699	0	0.0279353	0.0172382	0.00477829	0.00994262	0.0111193	0.00402507	0	0.022448	0.0110679	0.0220519	0.00898289	0.00386104	0.010213	0.0313995	0.0156188	0	0.0288439	0.00710591	0.0165622	0.00629757	0.020614	0	0.0235739	0.0154653	0.00466114	0.00420485	0	0.00402359	0.0547793	0	0.0273924	0.00686375	0.0145607	0.019626	0.0104888	0.0074961	0.00368095	0.0254767	0.00749493	0.00923206	0.0228976	0.00855341	0.0295855
4354_chr16:25152118-25160805	0.847383	0.634405	0.382073	0.59157	1.78261	1.80034	1.25709	1.1612	1.6055	0.87495	1.54928	0.461039	1.12371	1.00642	1.22023	1.55367	0.256012	0.768347	1.81179	1.4453	2.32155	1.21314	1.96629	0.988894	2.31484	1.43585	1.77624	0.757393	1.4773	0.871211	0.265685	1.18878	1.15576	1.53299	2.04875	2.13046	1.1	1.3235	1.19749	0.86109	2.25859	0.854556	1.9381	1.5151	1.49524	1.31095	0.578455	1.14477	0.83262
4051_chr13:100732464-100740921	1.30793	1.10043	0.671634	1.79727	2.54275	3.99656	1.5002	2.02524	3.52988	4.26996	0.809235	0.609657	5.76347	1.76652	2.27802	3.68171	0.224572	1.41954	3.02621	1.62644	3.31935	2.00288	3.99282	3.37397	3.5371	1.26474	2.4134	1.10255	2.39285	1.93926	0.691093	1.91175	1.61541	2.42344	4.61856	1.39624	1.3884	1.84039	2.42109	1.60635	1.96849	0.588602	2.37863	3.52363	1.81275	0.657406	1.82138	1.67872	2.60382
485_chr2:17522319-17530945	0.156769	0.0599691	0.0504638	0.0379877	0.19129	0.12358	0.12267	0.0842674	0.16681	0.0675734	0.12014	0.0767489	0.068258	0.19162	0.168174	0.173755	0.0269442	0.0613712	0.103237	0.0942156	0.138304	0.164268	0.16155	0.13136	0.153518	0.133911	0.145985	0.0865434	0.150093	0.101656	0.0235294	0.141974	0.130814	0.174314	0.299177	0.158843	0.0815734	0.145818	0.126285	0.0839305	0.174153	0.0946533	0.131144	0.0879512	0.198053	0.0873999	0.0883602	0.110702	0.126267
3292_chr10:73717452-73721038	0.0201074	0.00274634	0	0	0	0	0	0.00390977	0	0.00331421	0.00370642	0	0.00625242	0.00748266	0.0249027	0.0146573	0	0	0.00204465	0.00285632	0.0128106	0	0	0	0	0.0283391	0.00687134	0.00471896	0	0	0	0	0	0.00804718	0	0	0	0.00343016	0	0.0269857	0	0	0.0289269	0.00359028	0	0	0	0.0028127	0
4069_chr14:21173274-21184179	0.0309797	0.0353537	0	0.0635583	0.0331602	0.0298078	0	0.0597179	0.0328698	0.0275245	0.0324423	0.013747	0.0157648	0.081763	0.10657	0.0412016	0.0105459	0.0160233	0.0595399	0.0257011	0.0315817	0.023432	0.112926	0.114973	0.0460434	0.0478615	0.033058	0.00902501	0.0122349	0.0738158	0	0.0173151	0.0689175	0.0419298	0.0146754	0.0284932	0.018906	0.0741812	0.037752	0.0143319	0.0826938	0.00793837	0.0806157	0.0681041	0.0600306	0.0147805	0.0438839	0.0312097	0.0456546
1058_chr3:107283062-107291634	2.36592	1.0491	1.07324	1.22063	3.08549	1.77741	1.2515	1.63429	2.67106	0.80283	2.56855	0.602148	0.967294	1.90057	3.38585	2.54157	0.381773	1.23663	2.1354	2.05344	1.47741	1.81188	2.20062	1.77976	1.52964	1.21339	2.36365	1.19862	2.15695	1.33259	0.794076	2.69994	1.32856	3.28499	1.52571	3.66871	1.13891	2.46714	2.91798	1.63386	0.765683	1.48282	1.22152	2.68717	3.83188	3.0835	2.11901	1.57792	1.98406
6013_chr1:112666077-112675242	0.640199	0.258747	0.138448	0.27046	0.463979	0.786252	0.600582	0.512102	0.700688	0.262479	0.689213	0.221311	0.309386	0.64899	0.445676	0.8721	0.122913	0.264037	0.66975	1.25742	0.717499	0.42766	0.886131	0.427061	0.679407	0.487473	0.429658	0.255105	0.736947	0.235328	0.0985551	0.395886	0.423975	0.939963	0.703169	0.757	0.446362	0.731018	0.869637	0.314693	0.62599	0.289477	0.576202	0.584768	0.508497	0.71212	0.377079	0.592438	0.54015
1262_chr3:186375563-186386951	0.833371	0.197737	0.14663	0.967306	0.974983	0.682097	0.123966	0.288991	0.303139	0.162396	0.293293	0.16445	0.0987875	0.274086	1.39489	0.835625	0.080846	0.869406	0.97927	0.820146	0.853751	0.845952	1.05353	1.7283	1.27375	0.194516	0.137712	0.621287	1.21019	0.852926	0.633952	0.94757	0.763154	1.06522	0.525068	0.805138	0.300951	0.848304	1.25701	0.572115	0.193477	0.317344	0.237721	0.221384	1.44027	0.170793	1.29877	0.495054	1.24507
5639_chrX:109109523-109114098	0.0191623	0	0.115841	0	0.0174437	0.00416921	0.0257005	0.0738674	0.0226873	0.00649584	0.0619936	0.0102912	0	0.0232262	0.0136716	0	0	0.0250504	0.0355066	0	0	0	0.0100785	0.0313832	0.0607096	0.0101989	0.0228438	0	0	0.0103334	0.0050014	0.00980852	0.00555963	0.00632106	0.0274718	0.0217149	0.0128443	0.0165318	0	0.00261516	0.0210545	0	0.00778495	0.0267081	0.033626	0	0.00605758	0.0188085	0.0130387
4123_chr14:42778216-42783120	0.0056473	0.00274634	0	0.0118314	0.00263699	0.00249604	0	0.0207296	0.00477829	0.0104629	0.0101927	0	0	0.0226089	0.00830091	0.0146573	0.00449144	0	0.00204261	0	0.00268851	0.154939	0.0184288	0	0.0199738	0.00314878	0	0	0.0153597	0.00773265	0	0.012602	0	0.0148068	0.0054971	0.00971995	0	0.00683981	0.00477088	0.039252	0.0155794	0.0074961	0.0108837	0.00718057	0.00374746	0.00963366	0	0.0084409	0.0034615
5371_chrX:50072999-50081532	0.0947919	0.0549268	0.0171718	0.199702	0.0894389	0.00501701	0.0726319	0.0475116	0.0764335	0.0198852	0.0927458	0.00801806	0.041322	0.0995081	0.0727354	0.0659943	0.0359315	0.0308883	0.102008	0.368905	0.044614	0.0272857	0.0483736	0.0776988	0.013619	0.044083	0.0144985	0.0311522	0.0984317	0.0154653	0.0367018	0.15592	0.0368668	0.385613	0.0820539	0.168498	0.065532	0.098866	0.0816871	0.0735974	0.0546642	0.0112442	0.0325536	0.104463	0.140511	0.178257	0.00925528	0.0736364	0.026069
5992_chr1:104191702-104197693	0	0	0	0	0	0	0	0.0117293	0	0	0	0	0	0.0823092	0	0	0	0	0	0	0	0	0	0	0	0	0	0	0	0	0	0	0	0	0	0	0	0	0	0	0.0384555	0.00187403	0	0.00359028	0	0	0	0	0
6011_chr1:111570512-111580009	1.86123	0.705192	0.773939	0.809434	2.2871	1.88388	1.07932	1.46963	1.39256	0.723203	1.5869	0.714493	0.823509	1.36281	2.14803	2.55044	0.339549	1.14872	2.41948	2.24306	2.05912	1.23615	2.54296	1.52581	2.66792	1.59032	1.12855	1.16227	2.85764	1.02179	0.392776	1.57372	1.37279	2.26189	2.62813	2.21888	1.18764	2.14701	1.92906	1.3768	1.61221	0.8386	1.46601	1.57927	2.17245	1.1778	1.12277	1.75511	1.19442
4589_chr18:77783869-77793162	0.671296	0.279275	0.133069	0.316162	0.587994	0.976534	0.251418	0.770225	0.692852	0.404333	0.377981	0.316713	0.366337	0.81561	0.821713	1.11395	0.0673716	0.612488	1.06194	0.707953	0.728818	0.693522	0.988246	0.517107	0.846798	0.739964	0.508479	0.521408	0.925204	0.360519	0.24704	0.436868	0.475483	0.785505	0.826354	0.916104	0.516088	0.96876	0.669904	0.429318	0.713239	0.2886	0.495373	0.695833	0.606928	0.641568	0.448062	0.46641	0.605779
3452_chr11:42896071-42905454	1.28395	0.533576	0.582104	0.574725	1.12402	0.907987	0.822785	0.794216	0.89385	0.577242	0.989949	0.533442	0.575775	0.812056	1.19074	0.786501	0.290291	0.85541	1.03117	0.928475	0.809448	0.779187	1.2337	0.637547	0.944374	0.915726	0.744242	0.623361	1.19777	0.605335	0.167437	0.623767	0.653063	1.1093	1.38831	0.713784	0.796444	0.936192	1.10308	0.670475	1.17341	0.720964	0.900531	1.04672	1.13823	0.790975	0.782493	0.732547	0.807916
587_chr2:79319159-79326760	1.1613	0.216011	0.281082	1.14963	1.09556	0.872898	0.186211	0.297362	0.33244	0.124495	0.348467	0.248752	0.10895	0.2652	1.70626	0.865328	0.103303	1.02082	0.995163	0.990145	0.98876	1.14577	0.908654	1.59758	1.07243	0.230419	0.154715	0.806902	1.46287	1.15826	1.02124	1.00867	0.957047	1.2634	0.594465	0.789852	0.373982	0.959229	1.61745	1.07323	0.315357	0.211364	0.3432	0.302783	1.26469	0.277645	1.23989	1.01666	1.18252
5219_chrY:24158855-24167712	0	0	0	0	0	0	0	0	0.00238914	0.0298279	0	0	0	0	0	0	0	0	0	0	0	0	0	0.00706353	0	0	0	0	0.00261933	0	0	0	0	0	0	0	0	0	0	0	0	0	0	0	0	0	0	0	0
6207_chr1:226723909-226729437	0.0229799	0.0137317	0.00429296	0.0177471	0.0659248	0.0648322	0.0223483	0.0625564	0.0191131	0.0530273	0.0370642	0.0120271	0.0535099	0.0935332	0.0387376	0.0806149	0.0134743	0.0193052	0.0641112	0.0771206	0.0458703	0.0329657	0.0504768	0.0565082	0.110231	0.0566781	0.0240497	0.0353922	0.0209546	0.028353	0.00466114	0.0714111	0.0234804	0.0925426	0.0602572	0.0699277	0.0702129	0.0752379	0.0333962	0	0.111881	0.0112442	0.0614697	0.0789863	0.0899391	0.0553924	0	0.0337524	0.0211325
572_chr2:73854772-73867144	0.562774	0.159711	0.157496	0.641289	0.535829	0.540024	0.180323	0.142288	0.218779	0.112613	0.248397	0.137446	0.0529707	0.245424	0.921141	0.60909	0.0549798	0.551901	0.831175	0.554534	0.635689	0.519595	0.737102	1.00109	0.791605	0.151885	0.0554689	0.426412	0.883365	0.686708	0.457971	0.639238	0.509224	0.678224	0.343458	0.491046	0.22434	0.704439	0.924168	0.576977	0.171233	0.30529	0.130218	0.168959	0.963799	0.137133	0.65588	0.385179	0.89354
3986_chr13:66799487-66806493	0	0	0.0134327	0.00349914	0.00265809	0	0.0167612	0.170294	0.00989583	0.00690018	0	0.0208911	0.00411615	0.0418168	0.0140313	0.0147086	0	0.0077298	0.00751474	0.0173464	0	0.00453608	0.00480971	0.0786947	0	0.0126361	0.0207308	0.00479211	0.00640163	0.139634	0.0102498	0.0178192	0.00786854	0.00913355	0.00547519	0.0142746	0	0.031446	0.00975169	0	0.0129257	0.0310976	0.0198692	0.00851975	0.0212818	0.0111016	0.00951443	0.00282676	0.0241502
2383_chr6:158717669-158724516	1.5062	1.00572	0.317207	0.682631	1.94184	2.00302	1.3498	1.98945	2.42001	1.71607	2.05904	0.846122	1.89435	1.63444	1.63993	3.00265	0.435113	0.855124	2.89227	2.4951	2.93969	1.63806	3.13918	1.59797	4.02165	2.22623	2.32901	0.955495	2.64686	0.738607	0.264799	1.68739	1.34762	2.44931	3.06697	2.37567	1.88829	2.19373	1.40921	1.31326	2.12991	0.915113	1.95748	3.00907	2.23098	1.98053	0.673109	1.60012	1.30532
3321_chr10:92567045-92574286	0.14874	0.0640117	0.0113162	0.109213	0.144291	0.117927	0.0395397	0.0926265	0.126142	0.016571	0.101882	0.0480081	0.0330485	0.108121	0.241844	0.111058	0.0325585	0.147573	0.141812	0.143439	0.101233	0.131784	0.13223	0.150771	0.0942803	0.0515424	0.0462029	0.107139	0.203825	0.117454	0.0609025	0.149375	0.147989	0.171787	0.0967183	0.143137	0.0519529	0.100908	0.231273	0.0811903	0.0602862	0.0905754	0.0633571	0.0414857	0.189858	0.0763722	0.114395	0.0766151	0.300187
3965_chr13:55267296-55271663	0	0.00549268	0	0.0147893	0.00263699	0.0174224	0.0111741	0.00781955	0.00477829	0.00994262	0.00371013	0	0.0452776	0.033672	0.0164192	0.320686	0	0.0154442	0.00408521	0.00856895	0.0305802	0.0560416	0.17787	0.0211906	0.00551153	0.00944635	0.00343567	0.221791	0.58149	0.00257755	0	0.0168026	0.00260893	0.0241415	0.164338	0.0139855	0	0.0136728	0.00954177	0.0171727	0.0874068	0.0187403	0.542379	0.161563	0.00749493	0.00923206	0.0462764	0	0.0126795
2073_chr6:11103284-11112424	1.93206	0.697571	0.369195	0.650727	2.03839	0.568528	0.692796	1.77113	1.72974	0.818609	1.24165	0.609373	1.39949	0.95778	1.04868	1.31183	0.256012	0.679543	2.32653	2.35932	1.39904	1.26588	1.66093	1.00302	1.48811	2.03097	1.73501	0.6347	1.0294	0.703671	0.279668	1.298	0.769635	2.35632	1.35305	1.87406	2.2	2.27424	1.11639	0.601046	1.41949	1.05695	1.37402	1.4038	2.39143	1.41712	0.680263	0.444406	0.731184
1764_chr5:16420078-16426199	0.0418463	0.0868338	0.0642399	0.0303032	0.0496862	0.0100141	0.0247284	0.0766746	0.111955	0.0167798	0.198527	0.0864107	0.0445408	0.0521803	0.249304	0.0309635	0.00898289	0.026618	0.0445472	0.0494172	0.0404551	0.00365919	0.0104535	0.0256971	0.00588632	0.0684042	0.0478829	0.0186824	0.0254232	0.0489734	0.01066	0.0433675	0.0330395	0.0295452	0.0946641	0.0211834	0.00505533	0.0549715	0.0863148	0.00735974	0.0652334	0.0201758	0.114616	0.0482821	0.0270529	0.115064	0.134377	0.0229657	0.0601092
3290_chr10:73709417-73714809	0.346258	0.118093	0.138092	0.398017	0.481056	0.387609	0.142314	0.222857	0.148132	0.079541	0.190069	0.132298	0.0993679	0.188021	0.620745	0.571633	0.0449144	0.417147	0.483991	0.428054	0.531497	0.496991	0.613249	0.786248	0.707444	0.220808	0.0996344	0.286219	0.832731	0.440761	0.2989	0.478916	0.550177	0.623459	0.380587	0.369652	0.215961	0.509511	0.592257	0.403007	0.174212	0.228631	0.184409	0.193868	0.652928	0.134691	0.495185	0.295657	0.521313
5092_chrY:14377113-14387573	0.324323	0.0951113	0.096055	0.215302	0.387846	0.458675	0.171663	0.1969	0.178756	0.0497131	0.116363	0.0841896	0.101652	0.199001	0.44269	0.518567	0.0502188	0.213492	0.611143	0.281939	0.533401	0.488475	0.762819	0.512176	0.682532	0.131493	0.141715	0.252403	0.716249	0.295619	0.135173	0.363978	0.355399	0.572235	0.394447	0.515889	0.140468	0.398392	0.611284	0.364582	0.195214	0.0944322	0.188018	0.152745	0.480743	0.202611	0.516399	0.329347	0.434644
5280_chrY:28323903-28330514	0.158995	0.0822886	0.174994	0.100037	0	4.99e-06	0	0.216347	0	0.133291	0	0	0.0505504	0	0	0.213051	0	0.288933	0	0.186186	0.274243	0.205037	0.266765	0.172428	0	0.153582	0.11637	0.0676156	0	0.133561	4.66e-06	0	0.152022	0	0	0	0.121239	0.743467	0	0.222745	0.154745	0.157542	0.197907	0.175109	0.231417	0.221274	0	0.23268	0.14701
4550_chr18:40977965-40984544	0.0652628	0.0329561	0.00858592	0.0368578	0.116339	0.154146	0.0885941	0.0861089	0.096961	0.0629732	0.113283	0.0450495	0.0493937	0.0893804	0.137311	0.118313	0.00898289	0.0722671	0.126243	0.163544	0.0930454	0.0825691	0.102271	0.0573841	0.0648818	0.103551	0.091863	0.0512031	0.130796	0.0544559	0.00536963	0.0558056	0.0407933	0.119436	0.124253	0.163104	0.059784	0.115986	0.0879274	0.0506669	0.17639	0.0268548	0.151273	0.101145	0.0901677	0.10856	0.0406076	0.0874946	0.062717
2681_chr7:155031756-155034448	0	0	0	0	0	0	0	0	0	0.00662841	0	0	0	0.0278542	0	0.0223597	0	0	0	0	0	0	0.0103117	0	0.00557216	0	0	0	0.00269267	0	0	0	0	0.00410406	0	0	0.00476512	0	0	0	0.0105727	0.0037518	0	0.0222921	0	0	0	0	0
4428_chr17:19782988-19799365	8.00113	1.73299	2.09753	7.52101	7.33316	5.8935	1.39315	2.06186	2.5686	1.06768	2.57591	1.72637	0.836878	1.96818	11.9151	6.09988	0.966015	7.63663	7.54843	6.80302	6.29751	7.70968	7.07011	10.9891	7.92817	1.94686	1.0456	5.05199	9.63914	7.41716	5.7476	7.19336	6.69253	8.42435	4.32426	6.02081	2.66121	6.69445	10.5388	6.71161	2.15373	2.94012	2.07204	2.04447	9.83615	1.76462	8.90564	4.74021	9.2855
5898_chr1:56247650-56254666	0.090104	0.0192244	0.0128789	0.0449653	0.088363	0.128789	0.0336397	0.0664662	0.0477829	0.0497197	0.0577868	0.0252088	0.0370206	0.100851	0.142798	0.201794	0.0359315	0.0455217	0.120491	0.14363	0.0626436	0.0664984	0.173763	0.0494447	0.11071	0.0629757	0.0631167	0.0862249	0.103503	0.0658177	0.0139834	0.0588091	0.076593	0.122454	0.175373	0.0934886	0.0686308	0.0754739	0.143079	0.100613	0.087669	0.0571278	0.119295	0.0825765	0.120552	0.0926991	0.0233094	0.0605264	0.0717321
4231_chr14:107084212-107097575	1.77522	0.807424	9.43609	6.24599	2.57633	1.92491	3.81038	3.44049	1.27396	0.523645	1.00815	1.92836	0.362221	1.30198	1.81607	2.09426	2.00807	4.48924	1.29297	0.988243	2.06636	1.78674	1.63339	4.79613	2.79986	1.65301	0.573977	2.03149	3.66492	3.38437	2.98313	1.8162	2.20457	1.80257	0.515054	0.693454	0.384313	2.19216	2.13796	8.9967	1.64893	0.318663	1.35956	12.4619	5.52584	0.632396	2.21156	2.25178	1.60822
2832_chr8:58369148-58374915	0.00287248	0	0	0	0	0.00498709	0	0.0117293	0.00472095	0.00331421	0	0	0	0.022448	0.00276697	0	0.00449144	0.0154442	0.00408521	0	0	0	0.00240365	0	0.00552256	0.0220415	0	0.00235948	0.00261933	0	0	0	0.00260893	0	0.00824429	0	0	0.00683981	0	0	0.0139851	0.00374805	0.00723173	0.00718057	0.00749493	0.0138481	0	0	0
3187_chr10:5512731-5521696	0.702463	0.148552	0.247738	0.601621	0.617744	0.667148	0.236288	0.182238	0.322998	0.136615	0.276299	0.251362	0.137241	0.268665	1.31721	0.545573	0.197282	0.521881	0.516136	0.480558	0.34784	0.512652	0.604046	1.7638	1.31904	0.472954	0.169121	0.379296	0.76802	1.01125	0.334977	0.50601	0.680172	0.612326	0.266718	0.656863	0.249658	0.504012	0.743237	0.535949	0.291953	0.283495	0.253721	0.463473	1.22128	0.437157	0.582403	0.374775	0.577208
3517_chr11:62143137-62150456	1.33602	0.772579	0.429296	1.11437	0.91275	0.494792	0.322608	0.484175	0.501916	0.266976	0.616549	0.332938	0.584493	0.495543	1.9661	0.715905	0.150077	0.56655	0.805516	1.16241	1.03703	0.707397	0.794706	0.958019	1.69795	0.310281	0.251718	0.464945	1.03816	1.14271	0.520379	0.937795	0.581505	1.59153	0.478705	0.770333	1.23583	1.93756	0.962287	0.682001	0.311923	0.190746	0.659175	0.188544	1.07243	0.581735	0.743347	0.425783	0.706547
3318_chr10:91839808-91846549	0.0141125	0.0168461	0.0214906	0.026035	0.0275091	0.0300298	0.00559265	0.0693672	0.0351539	0.0132867	0.0696696	0.0210554	0.0124143	0.0377799	0.0415931	0.0794643	0.00449144	0.0116101	0.0299405	0.0229677	0.0153003	0.0234023	0.0481428	0.0384185	0.0221288	0.0185495	0	0.0284317	0.0319715	0.025791	0.027291	0.0310932	0.0261467	0.0566119	0.044059	0.0183304	0.0146371	0.0313537	0.0319172	0.0281289	0.0470668	0.0113191	0.0184373	0.0218648	0.0530416	0.0574326	0.014031	0.0177116	0.0443909
3932_chr13:24099183-24106909	0.382003	0.184785	0.276832	0.202684	0.38812	0.361709	0.195955	0.320058	0.369041	0.144165	0.40887	0.289175	0.0986558	0.277913	0.445112	0.335563	0.0781421	0.326142	0.372955	0.42528	0.382569	0.314456	0.521745	0.347843	0.539254	0.341312	0.290805	0.259147	0.502643	0.238019	0.172975	0.248771	0.343435	0.524865	0.538177	0.292246	0.417865	0.369206	0.488548	0.389826	0.335509	0.332074	0.333281	0.316372	0.382477	0.236295	0.286877	0.307498	0.353149
1756_chr5:10716252-10725049	6.20876	1.48358	0.768788	2.3636	4.36875	4.29902	2.03722	3.99534	3.88629	2.26577	4.13008	1.83587	3.36212	2.58519	4.5763	2.13247	0.683319	1.86284	3.06127	7.16622	4.92904	2.02995	3.99108	3.12424	6.46577	2.64263	4.24736	1.36724	2.30163	1.58388	0.944072	2.753	2.04053	6.20506	4.47681	5.67461	4.24938	5.3449	3.90371	2.6616	3.97839	2.04469	3.6243	2.05122	2.88245	4.07835	1.25654	1.87221	2.58061
1151_chr3:145269015-145274709	0.00287248	0.0089311	0	0.0029756	0.00266336	0.00261323	0	0.00415609	0	0.0154608	0.00478499	0	0.00876739	0.0347345	0	0.0293145	0	0	0	0	0.00257638	0	0	0.0144873	0	0	0.0107811	0.00236184	0.00262456	0	0	0.0132783	0	0.00402761	0	0.00468982	0	0.00927478	0	0.0312274	0.0150235	0.0074961	0.00735466	0.00723083	0.0194681	0	0.00468317	0.0029674	0.0052155
3836_chr12:73099279-73108784	0.00287248	0.00562725	0.00435306	0.00295785	0.0106086	0.00748063	0.0727045	0.0236072	0.0187882	0.00662841	0.0296514	0.0160522	0.0164646	0.0261893	0.0118952	0.0294098	0	0	0.02819	0.0257326	0.00800182	0	0.0305961	0.0238394	0.0110231	0.0291987	0.0179205	0.00235948	0.00524389	0.0051551	0.0186446	0.0420065	0.00260893	0.00968076	0.00606681	0.0326329	0	0.0303277	0.0104292	0.0529828	0.0358333	0.00378928	0.0289558	0.0143647	0.0224885	0.0184641	0.0286914	0.0058701	0.0426707
4094_chr14:29641772-29645872	0.152075	0.0556711	0.0214648	0.0594853	0.0969806	0.117291	0.0502836	0.0782072	0.0717078	0.0364563	0.101449	0.0440993	0.0372923	0.0982398	0.0933355	0.115294	0.0269487	0.0270273	0.148381	0.302561	0.0948777	0.0859217	0.143241	0.0359887	0.217017	0.105018	0.105066	0.0566299	0.0869014	0.0515535	0.0186446	0.0912129	0.070642	0.130839	0.135343	0.119315	0.0842555	0.162955	0.0920017	0.036784	0.105776	0.0454189	0.0937159	0.108603	0.0937465	0.0774893	0.0463042	0.0958061	0.0694117
491_chr2:20280900-20287039	1.34164	0.389981	0.330558	1.15217	0.991923	0.856076	0.49878	0.38729	0.481518	0.420215	0.581842	0.341044	0.123484	0.382027	1.85372	1.27791	0.115987	0.970368	1.08926	0.990811	0.840263	1.19978	1.05548	1.6343	1.18027	0.299135	0.277314	0.74314	1.50702	1.14954	0.657491	0.956942	1.03421	1.3372	0.684306	0.963459	0.460536	1.04735	1.62838	1.07055	0.422863	0.692835	0.514685	0.568931	1.68421	0.407568	1.06529	0.960145	1.36355
916_chr3:34840606-34849105	0.158124	0.0247171	0.0158582	0.1158	0.142398	0.18457	0.0279353	0.0430036	0.0191131	0.0298279	0.025945	0.0162566	0.0246969	0.0636026	0.23796	0.172311	0.0269487	0.108109	0.210356	0.191373	0.178385	0.115686	0.156132	0.289605	0.253795	0.0642919	0.0343567	0.0967387	0.212802	0.213939	0.102545	0.142822	0.139273	0.164943	0.0958638	0.125847	0.0566805	0.147056	0.286253	0.100583	0.0699254	0.0637169	0.0434229	0.0861668	0.277312	0.0323122	0.222469	0.109	0.202872
2543_chr7:83088984-83094701	0.00446097	0.00278204	0	0.00296968	0	0.0115077	0.0111909	0.0350355	0.00960436	0.0291484	0.0228575	0.00823856	0.00413673	0.0492247	0.0160291	0	0	0.0132897	0.0157383	0.00934873	0.0124258	0.00331964	0.0133162	0.0140423	0.012412	0.0219754	0.00697098	0.0193053	0	0.01986	0.0379557	0.0214989	0.02353	0.0297424	0.0434455	0.0054497	0.036815	0.0141379	0.0414017	0.0162675	0.036141	0.00754858	0.0172838	0.0146448	0.00382241	0.00467142	0.025378	0.00282395	0.0309549
5184_chrY:21809392-21813749	0.181616	0.0521805	0.0473771	0.18331	0.121394	0.0912263	0.0505965	0.0625564	0.0880782	0.0563448	0.0596141	0.0440633	0.028813	0.0803787	0.268548	0.183208	0.0314401	0.138994	0.186455	0.143647	0.0957976	0.185102	0.137939	0.162482	0.216019	0.0535293	0.0351126	0.0825818	0.204674	0.1695	0.125832	0.172697	0.121832	0.217664	0.145165	0.135072	0.126383	0.139426	0.248854	0.117778	0.115377	0.0899532	0.025311	0.0675009	0.264642	0.0558447	0.130291	0.118876	0.241832
6127_chr1:186481618-186492884	0.827275	0.318776	0.540913	0.399795	0.922913	0.925721	0.442809	0.547353	0.64029	0.248675	0.633798	0.302193	0.333539	0.625584	1.61653	1.27152	0.12576	0.575295	1.15939	0.896233	0.716031	0.825777	1.46264	0.890004	1.44694	0.730518	0.494737	0.537867	1.15826	0.712955	0.261024	0.920846	0.827018	1.11832	0.913418	1.28169	0.730214	1.10379	1.22407	0.713895	0.583877	0.258481	0.537451	0.586609	1.20124	0.46952	1.19631	0.627232	0.717849
3054_chr9:35455414-35462086	1.97427	0.611487	0.420058	1.78479	1.97071	1.33459	0.506803	0.71177	0.827862	0.339978	0.751518	0.516928	0.547563	0.695143	2.56618	1.37784	0.314415	1.82824	1.8012	1.95467	1.62716	1.60697	1.79629	2.13421	1.77119	0.646669	0.688364	1.11101	1.94937	1.65914	1.09918	1.47142	1.49331	1.99727	1.34925	1.5294	0.804504	1.51272	1.93758	1.39827	0.688265	0.574411	0.535809	0.654925	2.05191	0.677259	1.44545	1.38597	1.68293
5158_chrY:19958728-19964330	0	0	0	0	0	0	0	0	0	0	0	0	0	0	0	0	0	0	0	0	0	0	0	0	0	0	0	0	0	0	0	0	0	0	0	0	0	0.0102597	0	0	0.00699254	0	0	0	0	0	0	0	0
2400_chr6:165938772-165944023	1.33587	0.299997	0.193183	0.935849	0.435924	0.326777	0.288684	0.219147	0.724288	0.122218	0.252923	0.438055	0.097141	0.676859	0.824757	0.178049	0.116778	0.679543	0.241481	4.28318	0.160809	0.0735596	0.409023	0.187077	0.276205	0.182189	0.238879	0.308738	0.293171	0.0747489	0.458707	0.265078	0.123129	0.557658	0.27159	4.7636	0.208738	3.22268	1.57246	0.159459	0.406896	0.207575	0.282305	0.198115	0.218425	0.18507	0.148085	0.128462	0.174225
6279_chr22:34900716-34906773	0.0402148	0.0439415	0.0601014	0.0712546	0.16815	0.117194	0.100567	0.0701101	0.105122	0.059722	0.1113	0.0641405	0.0411615	0.190808	0.110881	0.234927	0.0134743	0.0849429	0.213859	0.117109	0.184401	0.155723	0.2387	0.119903	0.118614	0.0976123	0.133991	0.0686161	0.159766	0.120629	0.0279622	0.125524	0.130447	0.241415	0.199506	0.198856	0.0607669	0.089793	0.16221	0.0809572	0.147392	0.0524727	0.119273	0.129017	0.183626	0.0700436	0.0786699	0.143321	0.118583
5761_chrX:148801884-148809331	0.0100882	0	0.00858592	0	0.00527398	0.00725871	0.00570998	0.0156391	0.00477829	0.00331421	0	0	0.00411615	0.00590756	0	0.00732863	0	0.00386104	0.00645259	0.00571264	0	0	0.00480731	0	0.0165346	0.00707532	0	0.00226746	0.00523865	0	0	0.00420065	0.00260893	0.00402359	0.0109586	0	0.00468086	0.0034199	0	0	0.0209776	0	0.0180793	0	0.0112424	0.00461603	0	0.0168762	0
1624_chr4:136089501-136095620	0	0.0814153	0.0130163	0.0059157	0.0105691	0.00500205	0.0392827	0.0158307	0	0.0231994	0.0150147	0.0320722	0	0.0505491	0.00586045	0.0366578	0	0	0	0.00585831	0.00407227	0.0513836	0.00307908	0.0900741	0	0.0776364	0.00687134	0.0348094	0.0669447	0.03299	0.00510861	0.113682	0.0226742	0.0139055	0.0320267	0.0053145	0.0296626	0.00347804	0.0200806	0.0136695	0.0246627	0.00402541	0.0554637	0.0528633	0.00782096	0.00465296	0.106269	0.022586	0.0107818
4352_chr16:20685555-20693317	0.122687	0.0779384	0.00858592	0.0422292	0.305641	0.219574	0.142878	0.0884313	0.0340787	0.0431742	0.116641	0.0440833	0.028813	0.14516	0.157305	0.289576	0.00898289	0.0424714	0.129679	0.205589	0.201152	0.112499	0.198088	0.100231	0.123982	0.0906818	0.202041	0.032247	0.235881	0.0802906	0.023357	0.0543396	0.148503	0.156811	0.205652	0.141837	0.157679	0.107197	0.138394	0.0245325	0.189994	0.0608159	0.170325	0.178893	0.0859855	0.138162	0.0509041	0.0928584	0.145332
3288_chr10:70620888-70628129	1.51444	0.47105	0.362953	1.52514	1.40548	1.21103	0.205291	0.578877	0.682048	0.341744	0.740484	0.468632	0.306727	0.542463	2.11166	2.55138	0.202115	1.24683	1.51498	1.48842	1.56174	1.24373	1.58343	2.07843	2.46168	0.786721	1.3367	1.18131	1.87231	1.50679	0.955096	1.46525	1.59473	1.89279	1.18794	1.18664	0.483355	1.86637	2.28658	1.27852	0.438341	0.607151	0.740746	0.73179	2.16531	0.568704	1.64824	0.731341	1.71305
838_chr2:234122261-234126475	0.143751	0.0851366	0.0515756	0.0919419	0.23325	0.377161	0.12372	0.315593	0.193626	0.199923	0.213457	0.165513	0.208376	0.256042	0.337457	0.308565	0.0314401	0.209434	0.331643	0.286174	0.295453	0.326093	0.3708	0.268612	0.548772	0.194573	0.269436	0.158685	0.647421	0.13787	0.104638	0.279595	0.266617	0.266712	0.382261	0.244449	0.260626	0.261192	0.318948	0.260066	0.710816	0.174854	0.432862	1.3552	0.37231	0.219635	0.184129	0.780743	0.28367
2726_chr8:9658781-9660844	0	0	0	0	0	0	0	0	0	0.0023564	0.00843953	0	0	0	0	0	0	0	0	0	0	0	0	0	0	0	0	0	0	0	0	0	0	0	0	0	0	0	0	0	0	0	0	0	0	0	0	0	0
3363_chr10:118240173-118246047	0	0.00275183	0.00429296	0.00600444	0.00783714	0	0	0.0146656	0	0	0.00806888	0	0.0210705	0.0326693	0	0.0239426	0.00362909	0.0156218	0.0222481	0.0138132	0.00516296	0.00335261	0.0208373	0	0.0121474	0.0168775	0.00814254	0	0.0124104	0.0132924	0	0	0.00744067	0.00829664	0.023399	0.00516999	0.0198375	0.00383371	0.00497603	0	0.0212958	0.00385675	0.0203501	0.00382724	0.00889648	0	0.00662678	0	0.0164411
1429_chr4:65007974-65011195	0.00876107	0.0111694	0	0.00840917	0.0152946	0.0144376	0.0113976	0.0156391	0.0243215	0.00331421	0.0481835	0.0120271	0	0.0299306	0.0221358	0.0147305	0	0.0154442	0.0190943	0.0191116	0.00764505	0.0120028	0.00961462	0.00706353	0.00794212	0.0251997	0.0171784	0	0.0130966	0.00489219	0	0.0084013	0.00521786	0.020118	0.00381812	0.0249315	0.00475575	0.0136796	0.00954177	0.00281878	0.0104888	0	0	0	0.0224848	0.0138481	0	0.00902595	0
5229_chrY:24763038-24772581	0	0	0	0	0	0	0	0	0.0339736	0.0171311	0	0	0	0.0337393	0	0	0	0	0	0	0	0	0	0	0	0	0	0	0	0	0	0	0	0	0	0	0	0.0103521	0	0	0.0489128	0	0	0	0	0	0	0	0
2496_chr7:54022760-54030609	0.0603911	0.0127623	0.0258737	0.0151442	0.0764068	0.0359295	0.0501663	0.0450719	0.0712443	0.0488547	0.0702849	0.0331627	0.0301425	0.0570553	0.0826882	0.0154194	0.00898289	0.033398	0.0864696	0.0891371	0.0648836	0.0561735	0.0734461	0.0599693	0.111587	0.0590649	0.0551563	0.028486	0.0673848	0.0306883	0.00476835	0.0522057	0.0455415	0.0768586	0.130032	0.0756244	0.0381865	0.0700225	0.0743256	0.0393575	0.036064	0.0505687	0.0466446	0.0674363	0.0379131	0.066277	0.04182	0.0253227	0.053592
3743_chr12:29288915-29293484	0.0143624	0	0	0.00903624	0	0.0069545	0.0115652	0.0117293	0.00482129	0.0132568	0.00847659	0.0160361	0	0.0188002	0	0.0148918	0	0.00386104	0.0016586	0.00856895	0	0.00926335	0.00484817	0.00706353	0	0.00629757	0.00343567	0.00235948	0.00302008	0.00262137	0	0	0.00261676	0	0.00273897	0	0.00834597	0.00344042	0	0	0.00830015	0.00376304	0.0177756	0.00360824	0	0.0230802	0	0.00580541	0.00527889
1791_chr5:30198292-30203047	0.0199149	0	0	0.00753956	0.00823269	0	0.0112356	0.014994	0	0.00521656	0.0189769	0.00407718	0	0.0151786	0.00559205	0.0293292	0.0089784	0.00981863	0.0145086	0.00605254	0.0125022	0.0166444	0.015357	0	0.00757836	0.00314878	0	0.0022887	0.00285245	0	0	0.0168446	0.0163789	0	0.0151848	0.00932369	0	0	0.00991867	0.0245325	0.0174814	0	0.0038075	0.0185079	0.00749493	0.0138481	0.00462764	0.00562821	0
5852_chr1:33529280-33536780	0.273486	0.153542	0.120748	0.189335	0.280644	0.179588	0.239897	0.175924	0.154477	0.06526	0.287074	0.11453	0.182975	0.217674	0.398635	0.298415	0.0224572	0.179538	0.309612	0.325812	0.280895	0.190186	0.349364	0.254562	0.374553	0.274209	0.116864	0.189657	0.3657	0.16703	0.10723	0.250607	0.256101	0.436958	0.271032	0.36257	0.160731	0.365916	0.353532	0.179036	0.30813	0.127726	0.19393	0.168646	0.463389	0.17864	0.217527	0.187196	0.225716
2829_chr8:54982848-54987353	1.92317	0.664065	0.309089	0.963091	2.68504	1.29065	0.944214	1.10647	1.28761	0.954491	1.44551	0.753698	0.996107	1.09621	1.75544	2.78389	0.192072	0.909954	2.016	2.06944	1.97191	1.43084	2.10038	2.32556	4.49795	1.96674	1.41513	0.830039	1.94751	0.992269	0.501893	1.53933	1.28861	1.93375	2.00199	1.71078	1.16214	1.95738	2.06107	1.51579	1.77015	1.18506	0.94374	2.51597	2.258	1.19555	1.00231	1.70361	1.27975
5838_chr1:20367966-20372187	0.00404158	0	0	0	0	0	0	0.00390977	0.00477829	0	0.00370642	0.00400903	0.00411615	0.0153095	0	0.0219859	0	0.0154442	0.00543946	0.00930303	0.00381998	0.0060492	0	0.00706353	0.00574302	0.0157817	0	0.00471896	0	0	0	0.027195	0.0154553	0.00404773	0.0383455	0.00577136	0.00468086	0.0172021	0.0190978	0	0.00509057	0.00374805	0.00364841	0	0.00375121	0	0	0	0.00845299
2547_chr7:85367220-85375654	0.00522505	0	0	0	0	0	0	0.00781955	0.00955657	0.00994262	0	0.00400903	0	0.044896	0	0	0	0	0	0	0	0.00659313	0.00480731	0	0	0.0220415	0	0	0	0	0	0.00420065	0	0	0.00547793	0	0	0	0	0.00735974	0.0104888	0	0	0.00359028	0.00734128	0	0	0	0.0042265
3307_chr10:85868521-85876949	0.0201074	0.00549268	0.0128789	0.00338082	0.010279	0.0306257	0.0446965	0.0314932	0.0914086	0.0166903	0.01818	0.0200452	0.0175595	0.0579345	0.0138349	0.0366725	0.0051966	0.0154094	0.00618297	0.0267551	0.056079	0.0128566	0.0554163	0.00752266	0.0336093	0.0275424	0.0104788	0.0117974	0.0241764	0.0190713	0	0.00855673	0.00785288	0.0127789	0.0236701	0.0139855	0.00473703	0.0174928	0.038272	0.00735974	0.0620203	0.0114166	0.0217494	0.0162783	0.0190746	0.0333601	0.00925528	0.00579697	0.00849948
2986_chr8:146254332-146257548	0.00287248	0	0.00429296	0.0118314	0.010548	0.104729	0.00558707	0.0156391	0	0.0430847	0	0.0120271	0.0699745	0.0149653	0.00830091	0.16123	0	0.0154442	0.0367669	0	0.147804	0.0428554	0.0264402	0.00706353	0.35825	0.0409342	0.0755848	0.0117974	0.0969151	0.0154653	0	0.0588091	0.216541	0.00402359	0.0164338	0	0.00468086	0.0102597	0	0.00245325	0.0672368	0	0.0108476	0.0825765	0.00749493	0.00923206	0.0138829	0.0534413	0
3004_chr9:12166461-12176163	0.275517	0.104361	0.112076	0.29278	0.236894	0.24534	0.0726375	0.117293	0.106212	0.0563415	0.137634	0.0889804	0.0290024	0.100975	0.349183	0.141025	0.0179658	0.263331	0.286671	0.212156	0.18933	0.259404	0.234835	0.419679	0.188583	0.0882132	0.0687134	0.138754	0.288414	0.283654	0.258311	0.256454	0.193069	0.292547	0.143042	0.195662	0.0982981	0.229862	0.249589	0.284994	0.118828	0.10872	0.0764429	0.0969377	0.337868	0.0646244	0.252595	0.134326	0.27454
5510_chrX:76514187-76522863	0.396653	0.0766229	0.0689707	0.189234	0.40587	0.28883	0.0891584	0.209302	0.212725	0.127043	0.238801	0.0996004	0.130066	0.197823	0.438158	0.469729	0.0413348	0.233906	0.398177	0.385303	0.338564	0.291875	0.413051	0.197553	0.63446	0.194645	0.226689	0.217915	0.402292	0.182864	0.0565769	0.312083	0.193254	0.543905	0.371565	0.405012	0.141353	0.505195	0.276668	0.190576	0.213979	0.0412398	0.111253	0.34144	0.326857	0.187508	0.12186	0.421162	0.168536
5232_chrY:24932028-24941335	0	0.00549268	0	0.00295785	0	0.00298477	0	0.00390977	0	0	0	0	0	0.00944312	0.0078748	0	0	0	0	0.00856895	0	0	0	0	0	0.00314878	0	0.00330799	0	0	0.00466114	0	0.00260893	0.00402359	0	0.00932369	0	0.00346778	0	0	0.00836658	0	0	0	0	0	0	0	0
3921_chr12:133466136-133474966	0.326081	0.082555	0.236048	0.252101	0.36925	0.392821	0.18996	0.113383	0.16724	0.0497131	0.0977347	0.144065	0.0535099	0.112913	0.62222	0.227188	0.0269487	0.410274	0.319261	0.285632	0.332093	0.287761	0.442854	0.576087	0.322833	0.220415	0.0893481	0.296127	0.494125	0.278661	0.321609	0.338883	0.377348	0.370219	0.224932	0.425067	0.167233	0.42099	0.661998	0.498625	0.223761	0.102502	0.122939	0.111299	0.417936	0.0784494	0.333759	0.443304	1.03529
4365_chr16:31551548-31555671	0.0432021	0.0242941	0.00429296	0.00295785	0.00791098	0.0389517	0.0223483	0.0156782	0.0296302	0.0264507	0.00767971	0.00400903	0.0235361	0.0266607	0.0302209	0.0478047	0.00449144	0.00766416	0.0326613	0.0230562	0.011488	0.0098897	0.0361365	0.00706353	0.0275356	0.0244062	0.0105681	0.0155372	0.0185317	0.0219375	0	0.0277033	0	0.00804718	0.024878	0.0219247	0.0234043	0.0298968	0.0266645	0.0049065	0.0313825	0.0261052	0.0325536	0.0149248	0.00770478	0.0231863	0	0.0172559	0.0163396
6224_chr1:232365352-232370545	0.0150116	0.0128034	0.0135271	0.00330984	0.00809029	0.0277507	0	0.022274	0.0343224	0	0.021501	0.0269166	0.0266603	0.0610622	0.0284583	0.0159691	0.00552448	0.0123283	0.00577853	0.0330219	0.0447592	0.011294	0.0220848	0.0166134	0.00533517	0.0178127	0.025369	0.00958185	0.00559226	0.00537419	0.0301389	0.0255442	0.0191548	0.0187338	0.0202711	0.0278872	0.0103775	0.0203108	0.0381098	0.00995773	0.0319175	0.0117576	0.0325862	0.0110617	0.0157244	0.00468065	0.0181265	0	0.0953455
5170_chrY:20859705-20871308	0.0114899	0	0.00429296	0.00295785	0.00263699	0.00523146	0	0.00781955	0.00477829	0.00994262	0.0111193	0.00400903	0.00411615	0.0149653	0.00553394	0.00732863	0	0	0.0163408	0	0.0356769	0.0131863	0.0120183	0.00706353	0.0551153	0.00314878	0	0.00471896	0.00523865	0.0051551	0	0.00420065	0.0260893	0.0160944	0.0136948	0.0233092	0	0.0102597	0	0	0.0279702	0.0187403	0.0108476	0	0	0.00923206	0.00925528	0.0168762	0.0042265
6221_chr1:230736962-230744760	0.0131847	0.0114687	0	0.036355	0.00684036	0.0760307	0.0607817	0.0806977	0.0126051	0.0125542	0.0233579	0.297041	0.00905964	0.0858523	0.0418919	0.0248294	0.0179433	0	0.0235941	0.0471207	0.0721311	0.0658786	0.0338843	0.0298081	0.0555563	0.0608219	0.183994	0.00959365	0.00279744	0.0716455	0.0220332	0.0186971	0.00452911	0.0664536	0.0307367	0.0176497	0.0374282	0.0217985	0.0235968	0.0181589	0.103846	0.0117801	0.203841	0.140409	0.0374297	0.0404595	0.0728344	0.00630607	0.0277089
977_chr3:72072268-72078068	0.0547783	0.0463006	0.0328154	0.0181405	0.0546016	0.0409041	0.0309021	0.146531	0.0520594	0.0223808	0.110507	0.0312063	0.0264092	0.0374283	0.0838835	0.077427	0.0421926	0.0302165	0.0488775	0.0344986	0.017051	0.0502496	0.0708429	0.0189444	0.0247743	0.0701801	0.0512636	0.0192911	0.0736476	0.0508447	0.00476835	0.164485	0.0400758	0.0760177	0.0543739	0.0258033	0.0809087	0.0295411	0.0510819	0.0223098	0.0777046	0.0297333	0.100669	0.0977455	0.111367	0.032243	0.0211668	0.0289145	0.0265297
3658_chr11:122417439-122426307	0.0178467	0.00275458	0.00964628	0.00888539	0.0210485	0.0224743	0.00476577	0.0307035	0.0193091	0.019819	0.0259598	0.0137269	0.00414084	0.0392802	0	0	0.00898289	0.00461394	0.0125641	0.00571835	0.0154354	0.0116764	0.0251182	0	0.0194061	0.0252029	0.0109083	0	0.0301825	0.00259044	0	0.0124591	0.0285782	0.018754	0.0147986	0.0149505	0	0.0169969	0.00767635	0.0228937	0.055818	0.00380802	0.0358404	0.044918	0.0152859	0.0308951	0.00545599	0.00282114	0
1170_chr3:150574727-150580391	0.0165426	0.03718	0.0214863	0.024559	0.0743052	0.0485618	0.0540213	0.0546156	0.0653956	0.0436382	0.0638765	0.0284	0.0651874	0.0987861	0.0315075	0.0562253	0.00542117	0.0549156	0.0682414	0.0833788	0.0456333	0.0189882	0.0330046	0.0270039	0.0901467	0.0593325	0.0709878	0.0260746	0.032367	0.0302862	0	0.0179284	0.0889489	0.0673187	0.0497369	0.0635596	0.0530622	0.0662846	0.0368312	0.0122662	0.0625133	0.0152883	0.0420706	0.0545723	0.0519623	0.0444524	0.0228004	0.0797962	0.0264071
1091_chr3:121321939-121334788	4.0253	1.0075	0.788132	3.37566	3.64551	2.83079	1.13179	1.27168	1.53219	0.753873	1.58086	0.92702	0.756198	1.278	5.06363	3.35939	0.417628	3.27975	4.12775	3.63247	3.60605	3.48386	4.077	5.30715	4.31198	1.31096	1.1538	2.47917	4.96721	3.03344	2.15509	3.52414	3.02578	4.42189	2.81592	3.05002	1.73818	3.32556	4.79775	3.08215	1.60673	1.33681	1.50508	1.63689	4.76402	1.3631	3.50001	2.30069	3.7558
4375_chr16:34751143-34758813	0	0	0	0	0	0	0	0	0	0	0	0	0	0.0187066	0	0	0	0	0	0.00571264	0	0	0	0	0	0.00944635	0	0	0.00261933	0	0	0	0	0	0	0	0	0	0	0	0.00349627	0.00374805	0	0	0	0	0	0	0
2346_chr6:137484171-137491859	0.00574497	0.00549268	0.00858592	0	0.00263699	0.0416372	0.0506021	0	0.0430046	0.0596557	0.00741285	0.0440673	0.00411615	0.0635876	0.00276697	0.0294977	0	0.0270273	0.00612782	0.00905453	0.0127418	0.0329657	0.00721096	0.00706353	0.0220461	0.0220415	0.0137427	0.00235948	0.00261933	0.00257755	0	0.00420065	0	0.0120708	0.0136948	0.00466184	0.0187234	0.0512951	0.0143127	0.019626	0.0489408	0.0639605	0.0289269	0.0143611	0.00374746	0	0	0.0168762	0.00845299
6069_chr1:155596465-155605494	0.423074	0.0806765	0.0772604	0.106497	0.159963	0.0779806	0.140241	0.208727	0.257483	0.114191	0.111715	0.0489262	0.319149	0.136899	0.28411	0.379213	0.0269172	0.138746	0.237247	0.279302	0.371815	0.0993552	0.396192	0.161133	0.437291	0.155153	0.303047	0.115258	0.219259	0.278945	0.010152	0.129645	0.212688	0.324293	0.240955	0.20666	0.188236	0.406333	0.213053	0.114589	0.0971858	0.012035	0.226028	0.252638	0.21045	0.257948	0.113946	0.152651	0.229896
5584_chrX:92275728-92283187	0	0	0	0	0.00822741	0	0	0	0.0129635	0.00327444	0.0074425	0	0	0.0205212	0	0	0.0134743	0.00388807	0.0110975	0	0.00275732	0.00473387	0	0	0	0.0157817	0.00998749	0	0.00303318	0.00522985	0	0.00427206	0	0.00438571	0	0	0.0108081	0.00392605	0.00719926	0	0.0108454	0	0.0184156	0.0157111	0.00770104	0	0	0.00575197	0.00435329
4302_chr15:85762351-85770835	0.710112	0.877149	0.216146	0.618898	0.921172	0.390205	1.2756	0.696092	0.901252	0.143717	0.594154	0.297454	0.423996	0.421783	1.02125	1.05005	0.21382	0.380637	1.14331	1.14825	1.43355	0.443718	1.00776	0.751241	0.562893	0.493367	0.804445	0.619022	1.21841	0.817691	0.362702	0.764409	0.650999	0.839329	1.3277	0.590446	0.784699	1.46665	1.14899	0.884617	0.521825	0.903888	0.765619	0.840091	0.974873	1.29021	1.04177	0.562703	0.549723
2866_chr8:79556996-79566326	0.1948	0.0466878	0.0386366	0.059157	0.271571	0.240006	0.0893931	0.137585	0.124235	0.129334	0.122312	0.104235	0.1276	0.217049	0.211441	0.241845	0.0449144	0.096526	0.221224	0.229025	0.214299	0.105648	0.312463	0.219443	0.31472	0.1291	0.120248	0.1324	0.245085	0.115987	0.0466114	0.214237	0.161754	0.289698	0.205365	0.275049	0.0889363	0.349319	0.187362	0.107958	0.143347	0.0786941	0.133787	0.208344	0.3311	0.152329	0.0694424	0.20277	0.12283
3257_chr10:55926419-55932258	0.00346709	0.00298527	0	0	0	0.00548829	0	0.0485985	0	0.00428527	0.00438841	0.0112533	0	0.0187665	0.0113003	0	0	0.00415062	0.00634025	0.00890029	0	0.00784253	0	0	0	0.00791289	0	0.00484873	0.0109855	0	0.00512725	0.0104218	0.0028907	0.0203916	0	0.0113609	0	0	0	0	0.0292638	0.00376679	0	0.00373031	0	0	0	0.00284364	0.0126753
2613_chr7:120955434-120962355	0.834129	0.303663	0.163609	0.429595	0.948265	0.802071	0.709736	0.740116	0.7764	0.321906	1.11985	0.307036	0.592437	0.927135	0.856408	1.20813	0.151191	0.522082	1.01294	0.765916	0.802884	0.541636	1.13384	0.69332	1.10195	0.693066	1.08438	0.580531	1.14406	0.356001	0.168081	0.883082	0.470119	0.9525	0.945945	0.89547	0.534774	0.803059	0.584438	0.509088	1.12164	0.251536	0.649886	1.53805	0.864008	0.975607	0.332788	0.898747	0.440823
4121_chr14:41985074-41991606	0.00831297	0.0111556	0.0761013	0	0.00724118	0.0245614	0.0299187	0.0295774	0.00990061	0.0156596	0.0134173	0.0221058	0	0.0112689	0.00319308	0.0194722	0.00766689	0.0116333	0.0114611	0.0141102	0.0182487	0.0150785	0	0.0166275	0.015752	0.00585359	0	0.0035581	0	0.0160813	0.0219913	0.0689201	0.00376991	0.014151	0.00887699	0.0497932	0.0194256	0.0181084	0.0555092	0.029699	0.0477451	0.0128108	0.0122252	0.0254443	0.0252542	0	0.0197508	0.00608105	0.0428905
4301_chr15:84883243-84891730	0.913407	0.787912	0.272075	0.407849	1.1881	0.176014	2.09186	0.847264	1.72256	0.447829	0.779809	0.363006	0.240844	0.851826	0.607898	0.484723	0.161387	0.321061	1.54612	1.21622	1.1311	0.197079	1.62751	0.46507	0.51836	0.40887	0.57733	0.304838	1.09371	0.540669	0.244896	0.654726	0.428634	0.973898	0.688573	2.03422	1.28961	1.8887	0.958637	0.853394	0.629612	0.734712	0.262117	0.824968	0.985519	1.71842	0.451325	0.256228	0.815912
5943_chr1:81710968-81717130	0.00578805	0.00283697	0.00430584	0	0	0	0.0198341	0.0275522	0.0151185	0.00319158	0.00371384	0.00938514	0.00411615	0.0224966	0.0112865	0	0.00449144	0	0	0.00505568	0.0024719	0	0.00240846	0.00722599	0	0.00317712	0.0172505	0	0.00262456	0	0.0106181	0	0	0.00821215	0.00276088	0.00468049	0.0100404	0.0246917	0.0507097	0	0.0071219	0	0.00429203	0.00589525	0.0190296	0.00480529	0.0433934	0	0.0209381
4138_chr14:47050513-47058337	1.6756	0.463363	0.459974	1.50545	1.71157	1.30647	0.483678	0.69479	0.774637	0.347256	0.750595	0.383997	0.303203	0.556104	2.59567	1.33095	0.174753	1.55039	1.69578	1.50857	1.58773	1.51781	1.68228	2.36574	1.66624	0.49917	0.359807	1.17879	2.27875	1.60888	1.22737	1.55402	1.39344	1.83625	1.04364	1.30208	0.748938	1.3982	2.3191	1.5798	0.687433	0.630441	0.60557	0.632996	2.28917	0.470904	1.67149	1.11988	1.7916
3568_chr11:83128959-83135118	0.0197081	0.00280402	0.0178716	0.00336603	0.00796899	0.00944555	0.0223762	0.0314229	0.014354	0.016571	0.0323793	0	0.00823229	0.0678453	0.0276752	0.00732863	0.00898289	0.0154442	0.0246747	0.0345386	0.0160419	0.00659313	0.026457	0.00707059	0.0275577	0.0287421	0	0.00235948	0.0266438	0.0103102	0.00959263	0.012602	0	0.0402359	0.0168994	0.0426326	0.0248835	0.0173868	0.0636054	0.00245325	0.0266381	0.0112554	0.0369541	0.0386674	0.0150048	0.0138481	0.00469243	0	0.0381695
4393_chr16:59548902-59556822	0.00351017	0.00551465	0.0043917	0.00921371	0.00286641	0.0118069	0	0.0304962	0.0366399	0.0110065	0.0164157	0.0183734	0.00975115	0.0705016	0.0286132	0.015009	0.00915805	0.00489194	0.0019895	0.00686088	0.0158125	0.015306	0.00797052	0.0284236	0.011238	0.0269064	0.0205762	0.0239157	0.0108597	0	0.0152606	0.0096783	0	0.0193535	0.00376608	0.0116639	0.00940385	0.0112241	0	0.0170648	0.0315853	0	0.0455309	0.00520591	0.00586103	0.0187226	0.00952369	0.00953504	0.00978434
1224_chr3:166984090-166992405	0.0114899	0.00274634	0.00429296	0	0	0.00498709	0	0.00390977	0	0.0132568	0.0111193	0	0	0.0411546	0.00553394	0	0.0314401	0	0.010213	0.00856895	0.0178385	0.00329657	0.00240365	0.00706353	0.0110231	0.0188927	0.00343567	0	0.0104773	0	0.00466114	0.0210033	0.00260893	0.0160944	0.0136948	0.0233092	0.00468086	0.0136796	0	0	0.0314664	0	0.0180793	0.00718057	0.00374746	0	0.00925528	0.0028127	0
6180_chr1:211397620-211402997	0.0865766	0.0411539	0.0540312	0.0242514	0.0832525	0.028601	0.0797945	0.0333582	0.0651233	0.023216	0.0467788	0.0283679	0.0342546	0.0912697	0.0646337	0.0541806	0.0494104	0.0619851	0.0588781	0.0521964	0.0527509	0.0566647	0.0857432	0.0579492	0.0462528	0.0447253	0.030921	0.0271977	0.100768	0.0025827	0.0233057	0.0644464	0.0595776	0.0688517	0.0760419	0.0329406	0.0330796	0.0664795	0.0432337	0.0511355	0.0967453	0.0871535	0.0621603	0.0311349	0.0829576	0.0680911	0.0525839	0.0402188	0.0453672
6125_chr1:185547906-185565460	11.5286	4.99757	9.41491	6.37396	7.33847	11.1189	4.22552	10.3004	5.11732	3.56162	5.80298	5.13783	3.01924	4.95787	16.0452	10.9552	1.83017	8.99325	8.74429	6.67961	8.51673	16.4576	12.2619	10.5564	9.41587	7.83203	2.88777	6.31655	14.9704	11.075	3.04604	7.94337	7.75997	9.74992	7.34542	7.32257	5.66858	8.13324	9.7537	9.6736	10.0843	4.84386	5.64038	5.15622	8.46179	3.62105	15.6918	8.05004	8.0184
2736_chr8:12316539-12325980	0.468809	0.129144	0.0744142	0.213193	0.385818	0.528751	0.322318	0.579256	0.20905	0.299916	0.40499	0.0582592	0	0.263741	0.428679	1.86526	0.0377371	0.220284	0.314447	0.406554	0.47002	0.331176	0.534758	0.197962	0.369615	0.579584	0.348147	0.209725	0.617771	0.412485	0.116696	0.457905	0.482298	0.394203	0.685338	0.896706	0.335047	0.210044	0.279011	0.12842	0.467777	0.0215925	0.469227	0.290063	0.35225	0.389542	0.0185754	0.529642	0.0394839
4046_chr13:98238026-98249955	4.03746	1.93505	3.35512	2.0717	2.35566	3.30566	1.54598	2.43342	2.04358	0.955346	2.30414	1.82323	0.716115	2.11834	5.71343	3.95863	0.719453	3.22238	3.28028	2.44963	3.02641	5.23338	5.03168	3.5926	2.46299	3.08067	1.18245	2.42071	6.05817	3.85067	0.96404	2.4589	2.83089	3.34338	2.52888	2.63666	1.77426	2.73439	3.10291	3.5244	3.28489	1.7945	2.19265	2.26063	2.89957	1.34508	5.99543	2.59334	2.5231
2822_chr8:54048890-54055936	0.020116	0.00534438	0.00432301	0.0118314	0.0544143	0.0234618	0.0223594	0.0309615	0.0246321	0.0315778	0.0444771	0.0240782	0.0370453	0.0561312	0.0445648	0.0300694	0	0.0128148	0.0430704	0.048426	0.0244056	0.0305262	0.037247	0.0284378	0.0584719	0.0375083	0.0377924	0.0325821	0.0422628	0.0180428	0.00466114	0.0324794	0.0224942	0.0988355	0.0592712	0.0192021	0.00533618	0.0314221	0.0474608	0.0474483	0.0263933	0.0149922	0.0253327	0.0362762	0.0524195	0.0230802	0.0138829	0.0346299	0.02702
4050_chr13:100140878-100149006	2.13677	1.03631	1.38651	1.23675	1.94048	2.0712	1.43816	1.76736	1.6064	0.910532	1.81803	1.14591	0.874541	1.56192	3.48294	3.19561	0.395853	1.58287	2.53719	1.89612	2.18293	2.3	3.18111	2.66631	2.59638	2.01603	1.47555	1.39873	3.38269	1.81005	0.618044	2.2062	1.6484	2.84752	2.05399	2.10428	1.73265	1.98234	2.28484	1.65024	2.21099	0.989107	1.92617	1.70967	2.28687	1.426	2.67063	1.64512	1.71119
4243_chr15:24279460-24283502	0.089047	0.0439415	0.0257578	0.0769041	0.118665	0.0872741	0.0614577	0.0390977	0.0860092	0.0299107	0.0333578	0.0440993	0.0123484	0.0598613	0.0977903	0.109929	0.00898289	0.0849429	0.166867	0.154458	0.135063	0.0692279	0.139623	0.141271	0.159857	0.0442719	0.0377924	0.0542681	0.217404	0.0876367	0.0937355	0.0924143	0.12262	0.118052	0.103404	0.136904	0.0621852	0.116277	0.186126	0.0735974	0.0419552	0.0374768	0.0542379	0.0430834	0.146338	0.0323122	0.129574	0.0843809	0.15638
2748_chr8:20015047-20023131	0.0775599	0.00274634	0.111617	0.339786	0.0264227	0.117184	0.0223483	0.0156391	0.0238914	0.0663073	0.0935761	0.168379	0.0347197	0.104757	2.56285	0.0219859	0.0359315	0.220079	0.0124252	8.46591	0.0535791	0.032969	0.0168256	0.0988964	0	0.0315351	0.0243692	0.155726	0.442821	0.0824816	0.0139834	0.0294046	0.0448293	1.83847	0.0165379	0.0189784	0.365107	0.581445	0.00988527	0.068691	1.15107	0.0149922	0.853344	0.0215489	0.0260299	0.120017	0.07407	0.0288301	0.139474
2819_chr8:53866945-53875136	0.226125	0.120812	0.0687732	0.0966981	0.309504	0.167529	0.13257	0.143418	0.13168	0.146332	0.207853	0.133248	0.102908	0.208897	0.281478	0.333086	0.0314401	0.216496	0.234536	0.261804	0.189962	0.197672	0.310309	0.172774	0.318699	0.22459	0.136513	0.159022	0.281947	0.153251	0.0555095	0.122289	0.181156	0.242667	0.28855	0.197308	0.25792	0.202486	0.240705	0.201623	0.232565	0.190007	0.256296	0.223003	0.261543	0.0997616	0.156141	0.180904	0.189322
3522_chr11:67387172-67394385	1.30969	0.406662	0.42985	0.401114	1.27878	0.755838	1.11354	0.710296	0.848433	0.986401	0.993744	0.521122	0.870128	0.981541	1.39118	1.22628	0.235105	0.88629	1.34393	1.0153	0.991505	0.91341	1.3685	0.931319	1.99067	1.01525	1.22674	0.675236	0.976739	0.810229	0.289266	0.737311	0.984473	1.30721	1.39168	1.47835	0.760846	1.3824	1.45942	0.539356	1.32909	0.493251	0.996322	1.12305	1.48362	1.15751	0.740066	1.04047	0.824809
4555_chr18:44448415-44457744	1.44765	0.529591	0.472561	0.985343	1.40253	1.07687	1.0063	1.26544	1.50038	0.2958	1.09603	0.545224	0.358105	1.02004	1.70188	1.05622	0.184149	1.3069	1.53607	1.89933	1.31165	0.693074	1.32344	1.70681	1.74094	0.85327	0.769075	0.760097	1.38218	0.86494	0.749455	1.59933	0.541531	1.82455	0.973373	2.14724	1.01192	1.67384	1.80912	1.08683	0.514249	0.79913	0.412208	0.560084	2.14757	1.26801	1.60896	0.634972	1.47492
2963_chr8:132752992-132759408	0.00861745	0	0.0257535	0.00887947	0.0299351	0.013505	0.0167612	0.0395513	0.0191131	0.0198852	0.0542213	0.00920874	0.0123484	0.0673439	0.0226089	0	0.00449144	0	0.0185448	0.0143073	0.0164139	0.0233397	0.0446022	0	0	0.0188927	0.0480994	0.00943792	0.00938766	0.0027554	0.00466114	0.0168026	0.0182782	0.0442595	0.00274444	0.0279711	0.00511618	0.0273592	0.150536	0.0215714	0.0505771	0	0.0188314	0.0762756	0.0891971	0.0546723	0.266168	0.00282957	0.0504179
3431_chr11:29540154-29549119	0	0	0	0	0.00263699	0	0.00558707	0	0	0.016571	0	0	0	0.022448	0	0	0	0	0	0.00285632	0	0	0	0	0	0.00944635	0	0	0	0	0	0	0	0	0	0	0	0.00683981	0	0	0.00349627	0.00374805	0.00723173	0.00718057	0	0.00461603	0	0	0
5952_chr1:86805460-86810356	2.95451	0.683435	0.8148	3.57664	2.49771	1.69473	0.829685	1.0397	0.877872	0.37596	0.815865	0.711567	0.710821	0.876223	3.99087	1.93826	0.478563	2.37213	2.37749	1.99738	2.30233	2.29465	2.48363	3.09926	2.07695	0.53119	0.589214	1.73698	3.01484	2.45357	1.81398	1.81281	2.31097	2.38396	1.28155	2.01499	0.770839	1.90504	3.02313	2.14127	0.688804	0.652079	0.757274	0.596163	3.41402	0.826519	2.61034	1.48921	2.27312
3385_chr11:4241807-4247969	0.0201074	0.00934305	0.00858592	0.0059157	0.0303571	0	0.0167612	0.0148884	0.015539	0.0252741	0	0.0271171	0.00823229	0.0389435	0	0.0146573	0	0	0.0122556	0.00571264	0	0.00475365	0.00961462	0.0282541	0.00551153	0.011704	0.00851703	0.00471896	0.0183353	0.0277757	0	0	0.00782679	0.00780979	0.00410023	0.0302367	0.00468086	0.00482549	0.00954177	0.0122662	0.00699254	0.0074961	0.0203862	0.00359028	0.0112424	0.0138481	0.00925528	0.00281551	0.0282414
4146_chr14:51011690-51021621	1.17454	0.329605	0.339144	0.654641	1.48028	1.16549	0.314736	0.593187	0.688073	0.307386	0.619477	0.390496	0.392672	0.766149	1.64971	1.54697	0.12576	0.887808	1.51717	1.26957	1.13869	0.994528	1.60268	1.53947	1.66158	0.695941	0.679321	0.795029	1.67033	0.736993	0.504256	1.31504	1.02697	1.69305	1.09402	1.18242	0.580609	1.56907	1.39732	0.755115	0.854146	0.503817	0.607617	0.928921	1.83802	0.648774	1.01296	0.914326	1.17878
2223_chr6:80819229-80823356	0.330336	0.39822	0.0987381	0.204092	0.305891	0.388993	0.530771	0.336241	0.506498	0.321014	0.385468	0.296668	0.123484	0.216997	0.45655	0.403075	0.0898289	0.135136	0.292072	0.442729	0.374608	0.283505	0.373566	0.303732	0.231484	0.251903	0.391666	0.186399	0.259313	0.224247	0.0466114	0.319249	0.208715	0.539161	0.331415	0.237754	0.454043	0.506146	0.300566	0.049065	0.367108	0.161166	0.444737	0.455966	0.29605	0.226185	0.064787	0.174387	0.139474
1676_chr4:163630443-163635903	0.00289546	0	0	0.00295785	0.0080692	0	0	0.00833564	0	0.00331421	0.00370642	0.00995843	0.00414084	0.0149653	0.00585768	0	0	0	0.00612782	0.00397885	0.00254835	0.00329657	0.00241327	0.00712003	0	0.0127904	0.00429115	0	0	0	0	0.00842231	0.0107436	0	0.00279374	0.0125543	0.00491022	0.010417	0.0150474	0	0.0139851	0	0.00361586	0.00423654	0.00750617	0.00462988	0	0	0.0127302
990_chr3:77968647-77972514	0	0	0	0	0	0.00249354	0	0.00390977	0	0.00331421	0	0	0	0.011224	0	0	0	0	0	0	0	0	0.00240365	0	0	0.00314878	0	0	0	0	0	0	0	0	0	0	0	0	0	0	0	0	0.00723173	0	0	0	0.00925528	0	0
1936_chr5:107902671-107909913	0	0.00558881	0.0215464	0	0.00547703	0.00997418	0.0185323	0.0078391	0.00554759	0.0231994	0.0184098	0.00801806	0.00411615	0.0484989	0.0191474	0.00761445	0.00449144	0	0.0167228	0.00417879	0.0050967	0.00330975	0.00721096	0	0.00553909	0.0196736	0.0276503	0.00241611	0.00527794	0.00780997	0	0.00420065	0.00571356	0.00445009	0.00276362	0.00932369	0	0.00360458	0	0	0.0218517	0.007706	0.00723173	0.0212078	0.0183851	0.00923206	0.0277751	0.010767	0.00611151
3020_chr9:23916358-23925588	0.0338522	0.0109854	0.00526317	0.00887947	0.0397184	0.0540451	0.0224153	0.0339642	0.0339402	0.0185496	0.0409486	0.0179645	0.0125954	0.071104	0.0110734	0.0456647	0.0134743	0.00765258	0.0326939	0.022922	0.0248923	0.0198223	0.0409967	0.00706353	0.0549776	0.0302189	0.0111865	0.010344	0.0358088	0.00780224	0.00932694	0.0489418	0.00521786	0.0468668	0.0301314	0.0419566	0.0265311	0.0528512	0.062074	0.041742	0.0175093	0.0169974	0.0271804	0.0595987	0.0313925	0.023454	0.0185383	0.0201895	0.033812
4636_chr19:20387557-20397362	1.47822	0.373244	0.284121	1.2788	1.40661	0.954474	0.330888	0.497843	0.543301	0.260033	0.464293	0.284862	0.31065	0.438248	2.20629	1.30041	0.121574	1.23015	1.53409	1.35502	1.24885	1.28116	1.40441	1.9643	1.66398	0.420898	0.245121	0.928751	1.70981	1.27248	0.71094	1.22397	1.13442	1.81172	0.872782	1.22318	0.530014	1.38343	1.71019	1.31854	0.507386	0.409119	0.355483	0.43622	1.71707	0.459249	1.24799	0.898094	1.45172
4426_chr17:11875061-11881419	0.465578	0.280352	0.18634	0.260116	0.361513	0.374553	0.486494	0.609815	0.333257	0.23099	0.414371	0.252296	0.386453	0.346152	0.471782	0.429326	0.091082	0.346718	0.407181	0.345897	0.240626	0.429216	0.412301	0.517029	0.215121	0.502955	0.48779	0.286828	0.700874	0.595277	0.0845484	0.291109	0.359307	0.487019	0.562846	0.456907	0.466429	0.288808	0.364605	0.469147	0.624895	0.33496	0.580364	0.394594	0.542513	0.601469	0.427455	0.550085	0.304156
5906_chr1:64652290-64658453	0.00574497	0	0	0	0.00263699	0	0	0.00781955	0.00955657	0.0132568	0.0111193	0.00400903	0	0.0187066	0.00830091	0	0	0	0.00817042	0	0	0.00329657	0.00240365	0	0.00551153	0.00944635	0	0.00235948	0.0104773	0	0	0.0084013	0	0.00402359	0.00273897	0.00466184	0	0.0102597	0	0	0.0139851	0.00374805	0.00361586	0.00718057	0.00749493	0	0	0.00562539	0
483_chr2:16969580-16979466	0.0718178	0.0192134	0.0286383	0.0990082	0.102674	0.120136	0.0409253	0.0740941	0.0344992	0.0425146	0.0638728	0.0509989	0.0214863	0.0639356	0.10494	0.274135	0.00812502	0.0546299	0.159148	0.103487	0.167975	0.0587185	0.187427	0.140515	0.255344	0.0602016	0.0215245	0.0716574	0.178774	0.0505947	0.0421274	0.154954	0.149852	0.2832	0.0640671	0.101852	0.02046	0.184565	0.0879369	0.128717	0.0905394	0.0356552	0.0415209	0.088601	0.179927	0.0201536	0.106607	0.081962	0.0882154
4180_chr14:71003310-71011024	3.04238	1.15941	1.05041	2.27227	3.62605	3.19401	1.89375	2.35579	2.03136	1.33451	2.035	1.15977	1.4689	1.97963	4.62585	2.87913	0.439685	2.68341	3.58476	4.2745	3.71654	3.16106	4.03734	4.41393	4.00798	2.3851	1.97015	2.24542	4.86064	2.26188	1.88338	3.4079	3.54934	4.03418	2.65417	3.813	1.97475	3.90453	4.06791	2.61899	2.57056	1.82074	2.19644	2.4246	4.67663	1.79591	2.85953	2.39942	3.56807
6032_chr1:119716662-119720262	0.00577082	0.00560254	0.00865461	0	0.00741258	0	0.0112524	0.00814406	0.0337443	0.0238391	0.0357336	0.00400903	0.025339	0.0263539	0	0.0148258	0	0	0.00206712	0.00291344	0.0120384	0.00332624	0.00742489	0	0.0218532	0.00280557	0.0109323	0.00475907	0.0422785	0	0	0	0.00262719	0.00830067	0	0	0.0181149	0.00342332	0	0	0.0175618	0	0.00863106	0.0144832	0.00759236	0.015736	0	0.00265237	0
877_chr3:19523472-19531942	1.42139	0.141423	0.494115	0.428888	0.163108	1.97233	0.700266	0.555684	1.05355	0.109737	0.345472	0.304686	1.05785	0.276858	1.05392	1.47064	0.264604	0.165272	0.79766	2.64931	1.83478	1.12591	2.80732	0.740187	0.461001	0.981577	1.84129	0.349203	2.96196	0.329926	0.0699171	0.084013	0.14088	1.96469	2.10157	2.28729	0.452686	1.34985	1.4742	0.166826	2.08032	0.0075111	1.58297	0.825848	0.0562119	0.793136	0.536788	2.58335	0.836846
5156_chrY:19587168-19595518	0	0	0	0	0.00263699	0	0	0	0	0.00665824	0.00370642	0.00400903	0	0	0	0	0	0	0	0	0	0	0	0	0	0	0.00689539	0.00235948	0	0	0	0	0	0	0.00273897	0	0	0	0	0	0	0	0	0	0	0	0	0	0.0042265
1115_chr3:129620108-129626087	0.0463102	0.027002	0.0174681	0.0125886	0.114656	0.100667	0.0945332	0.0831531	0.0890577	0.0607395	0.112182	0.0426	0.0670644	0.0638907	0.0715234	0.097698	0.016295	0.0231662	0.0948055	0.0889886	0.151135	0.0626842	0.1107	0.0538453	0.169854	0.0920579	0.124004	0.038561	0.100828	0.0180557	0.00932228	0.0739987	0.0730631	0.110041	0.0963568	0.0966494	0.0632571	0.0540106	0.0809714	0.0149329	0.0835679	0.0112442	0.0878293	0.0662192	0.102081	0.0576358	0.0139107	0.108663	0.0353166
975_chr3:70483048-70489570	0	0.0175683	0.00429725	0.0159487	0.00527398	0.00730359	0	0.0196857	0.0195671	0	0.0193105	0.017744	0.00411615	0.0299306	0.0971152	0.0221911	0.00898289	0	0.00616662	0	0.00510944	0.0666599	0.00899448	0	0.00551705	0.0307321	0	0.0235641	0.00676834	0.0140708	0	0.0122155	0.00260893	0.00402359	0.0274033	0.0145589	0.0637908	0	0	0.019626	0.0525559	0.0112179	0.0160508	0.0179514	0.0149899	0.0294457	0.00428982	0.00590666	0
3192_chr10:6866481-6875494	0.22156	0.082036	0.0580065	0.0906966	0.173248	0.263246	0.391246	0.256063	0.194773	0.229383	0.17451	0.123478	0.274481	0.153166	0.258922	0.243135	0.0465808	0.114071	0.299701	0.298694	0.222782	0.140559	0.375915	0.173494	0.305438	0.226294	0.399476	0.101288	0.20672	0.14907	0.023371	0.232233	0.242325	0.427454	0.391053	0.29551	0.293471	0.170917	0.15753	0.120499	0.332656	0.0602349	0.260689	0.26315	0.198619	0.219049	0.136969	0.139105	0.204867
4327_chr15:100980508-100986420	0.00627063	0	0.00467933	0	0.016025	0.00274539	0.0115429	0.00457835	0.0497659	0.0102011	0.00984797	0.00341569	0.0123361	0.019309	0.0439395	0	0	0	0.00659149	0.0094487	0	0.00330975	0.00312956	0.0322167	0	0.0224414	0.0103001	0.00251049	0.0104799	0.0113232	0	0.00931704	0	0.0172129	0.0090468	0.00933301	0.0231796	0.00454505	0.0150474	0.00728369	0.0220859	0.0112442	0.0112923	0.0404948	0.0127564	0.019932	0.0192695	0.037437	0.0496782
4197_chr14:86196674-86203428	0.0383792	0.0250054	0.00880486	0.018877	0.0301672	0.0135724	0.0301981	0.0241116	0.0249427	0.00771216	0.0321162	0.00995442	0.034201	0.0369606	0.0391526	0.0196774	0.00936915	0.00386876	0.0215536	0.03475	0.00807318	0.0296856	0.0322811	0.0108143	0.0282521	0.0200546	0.029052	0.0355668	0.0782497	0.0207209	0.00932694	0.022108	0.0267494	0.0385701	0.0306025	0.0209969	0.0331077	0.0207862	0.0250042	0.0306435	0.0374206	0.00383426	0.0219411	0.0241016	0.0294738	0.03276	0.0347166	0.0114111	0.0664025
5558_chrX:85066995-85074974	0.166521	0.0604195	0.0128789	0.100567	0.168765	0.336628	0.0824372	0.121203	0.0870078	0.0994262	0.12597	0.0481084	0.217534	0.104458	0.149452	0.477079	0.00449144	0.0888039	0.341115	0.308482	0.469261	0.245172	0.878163	0.24016	0.248664	0.132249	0.194607	0.0778629	0.489018	0.0695938	0.0512725	0.176427	0.207833	0.329934	0.231007	0.186474	0.0936172	0.270439	0.179514	0.115303	0.425283	0.0449691	0.155327	0.161495	0.221029	0.170165	0.0694146	0.308322	0.169863
2827_chr8:54529655-54536645	0.134711	0.0372239	0.0128789	0.0236628	0.203381	0.141015	0.0290248	0.131185	0.0834719	0.0906634	0.0816154	0.0270289	0.0973551	0.0871056	0.104232	0.128398	0.00449144	0.0424714	0.100901	0.100408	0.168094	0.11	0.181322	0.0423812	0.127261	0.0888744	0.107402	0.0367324	0.121047	0.0259069	0.00529039	0.211851	0.0910491	0.105092	0.0952722	0.106915	0.073967	0.134115	0.0717064	0.0343823	0.145043	0.0260939	0.0786739	0.142434	0.0792439	0.101867	0.0279047	0.0815007	0.0383935
5686_chrX:121355857-121363711	0.00291844	0.00275458	0	0	0.00844365	0.010039	0.0226388	0.00817534	0.0230457	0.0223344	0.00372125	0.0183774	0.00823641	0.00526031	0.0356497	0.0296223	0.0142828	0	0.0122985	0.0765122	0.0203792	0.00392951	0.00967231	0.0155044	0.0333503	0.0181622	0.0501574	0	0.010514	0.0103102	0.00677264	0.0943424	0.00482131	0.014328	0.0219117	0.0234957	0.0703018	0.0190249	0.0144272	0.0055885	0.039417	0	0.0313929	0.138973	0.0105266	0.0117801	0.0118514	0.00546226	0.0043702
5242_chrY:25632388-25638999	0.300042	0	0	0	0.488073	0.466128	0.289019	0	1.02511	0	0.377432	0.216267	0.0496736	0.36368	0.70915	0	0.144728	0.103152	0.595852	0.285589	0	0	0.13984	0	0.614536	0	0.116923	0.212667	0.681585	0	0	0.305114	0	0.448654	0.516522	0.3441	0	0.110695	0.539711	0	0.390638	0	0.200825	2.15e-05	0	0	0.30436	0	0.146342
2781_chr8:43406468-43416380	0.0315973	0.0357024	0.0257578	0.0384521	0.108117	0.0847805	0.0223483	0.129023	0.0860235	0.0894836	0.0889542	0.0240542	0.0946713	0.0748266	0.0830091	0.205202	0	0.0424714	0.0960024	0.0914022	0.0917406	0.0428554	0.105761	0.0750853	0.137788	0.147993	0.0927631	0.0519086	0.128347	0.0335081	0.0233057	0.142822	0.0286982	0.160944	0.0849079	0.181812	0.065532	0.170048	0.0524797	0.0613312	0.0839105	0.0299844	0.0626774	0.075396	0.119919	0.0877046	0.0416488	0.0450032	0.0549444
4147_chr14:51360075-51367752	0.991613	0.321954	0.269658	0.757796	1.02655	0.938817	0.268587	0.618389	0.916131	0.193589	0.471253	0.4173	0.16877	0.426919	1.60449	1.10626	0.112286	0.831143	1.189	0.844439	0.846975	1.11637	1.0207	1.50219	1.06548	0.338989	0.223727	0.823431	1.36831	0.966148	0.663355	1.29519	0.954994	1.50813	0.756102	1.06048	0.715212	0.970866	1.49142	0.884644	0.429499	0.532587	0.406748	0.620793	1.58555	0.474062	1.04693	0.634244	1.08381
3274_chr10:60620753-60627091	0.362447	0.178048	0.123247	0.238074	0.509857	0.288595	0.240607	0.352243	0.341834	0.252062	0.394085	0.159331	0.199341	0.45471	0.432395	0.542539	0.0689257	0.181226	0.361314	0.437365	0.280454	0.195994	0.386832	0.360424	0.568763	0.270553	0.357348	0.208236	0.507636	0.288402	0.108539	0.489401	0.323017	0.423913	0.489415	0.415123	0.16522	0.37989	0.384314	0.223447	0.408032	0.126778	0.203562	0.426458	0.458824	0.428428	0.272712	0.314386	0.300077
3238_chr10:43788582-43796372	0.30733	0.107118	0.060153	0.377593	0.287851	0.315533	0.0502668	0.163773	0.105122	0.0695983	0.148502	0.0721626	0.0246969	0.165793	0.611764	0.374215	0.0538973	0.320466	0.600885	0.377502	0.391513	0.48326	0.384549	0.638543	0.390591	0.088166	0.0549707	0.33331	0.512235	0.410091	0.260632	0.418649	0.31668	0.458677	0.211982	0.331411	0.159149	0.366949	0.607033	0.416262	0.122369	0.174738	0.127105	0.104118	0.671864	0.0830885	0.460797	0.172165	0.481161
1180_chr3:152945122-152949895	0.0226553	0.0109991	0.00431443	0.00430959	0.0090607	0.0047128	0.0157611	0.012003	0.0286697	0.00994262	0.0377647	0.00400903	0.00415319	0.0241204	0.0321301	0.00732863	0.00915805	0.0115831	0.0191433	0.00288488	0.00781325	0.00329657	0.00483375	0.0353176	0.00551153	0.0346366	0.0129078	0.00471896	0.0236211	0.00258013	0.00932228	0.0090272	0.0202531	0.033947	0.0110161	0	0.0506797	0.0205194	0.0103671	0.0049065	0.0138697	0.0160904	0.0289269	0.030837	0.0131836	0.00461603	0.00464152	0.0112508	0.00443782
5696_chrX:125996530-126004642	0.00599487	0	0	0	0.00401878	0.00748063	0	0.00784692	0	0.00662841	0.0107635	0.00400903	0	0.0226575	0.00284168	0	0	0	0.00197316	0.00285632	0.00254835	0.00329657	0	0.0307617	0	0.00944635	0	0	0.0183641	0	0	0.00420065	0.00783723	0.00808339	0.00550258	0.00932369	0	0.00346778	0.0048663	0	0.00791556	0	0.0282037	0.00361901	0.00374746	0.00923206	0.00480812	0.0028127	0.00849103
5422_chrX:61972330-61978469	0	0	0	0	0	0	0	0.00390977	0.00514144	0.00331421	0	0.00400903	0	0.00374133	0	0	0	0	0	0	0	0.00653709	0	0	0	0.0157439	0	0	0	0.0103102	0	0	0	0.00403566	0	0	0	0	0	0	0.0139851	0	0.00723173	0	0	0	0	0	0.00420959
805_chr2:212124717-212131149	0.0689425	0.0164781	0.0217825	0.0650372	0.090789	0.102233	0.0111741	0.0390977	0.0191131	0.0102542	0.0111193	0.0200452	0.0164646	0.0411546	0.127281	0.074796	0	0.0424714	0.116504	0.0750126	0.117224	0.111361	0.104405	0.181095	0.0559035	0.0159517	0.00687134	0.0448301	0.128347	0.0911473	0.0559337	0.0924143	0.104362	0.138238	0.0554695	0.104216	0.0283239	0.090925	0.115293	0.0907702	0.0139851	0.02892	0.028992	0.0146089	0.181021	0.0230802	0.115714	0.0578319	0.101943
6164_chr1:205828432-205833357	0.0138856	0	0	0	0.0110859	0.00498709	0	0.00390977	0.00955657	0.00331421	0.0111193	0.00400903	0	0.022448	0	0.0146573	0.00898289	0.00386104	0.00989234	0	0.00764505	0.00659313	0.0288775	0	0.0110231	0	0.00687134	0.00235948	0.0104773	0.00257755	0	0.0162775	0	0.020118	0.0109559	0.0094449	0.009563	0	0.00477088	0	0	0.00749236	0.025311	0.0323126	0.0112424	0.0184641	0.00462764	0.0028127	0
3099_chr9:91548185-91558882	0.109137	0.0581318	0.0214648	0.12066	0.194349	0.238515	0.107752	0.109939	0.114679	0.0537133	0.100418	0.0776349	0.111679	0.153196	0.253432	0.242094	0.0134743	0.140955	0.364421	0.254546	0.263474	0.175021	0.258566	0.200597	0.315232	0.197252	0.140196	0.114173	0.299934	0.149964	0.0885617	0.203883	0.230862	0.251217	0.241758	0.229214	0.0816389	0.235491	0.255738	0.163688	0.189788	0.112618	0.153645	0.20922	0.34205	0.140554	0.117297	0.184969	0.226447
2196_chr6:71146359-71158225	6.59388	1.54658	1.48856	2.73285	5.00684	4.22148	3.33476	2.87511	4.71593	1.95735	4.13897	1.68458	3.01813	5.0252	4.96935	4.59004	0.893797	2.76007	6.02218	8.60528	9.60406	3.75702	6.98847	5.60687	7.31938	4.19854	4.5684	2.1123	4.13836	3.005	1.38918	4.14522	2.75322	6.23818	5.09072	5.70042	4.72158	7.09564	4.81417	3.90921	4.73337	4.25556	3.767	3.57472	5.10239	5.90683	3.6182	3.75645	5.1707
1024_chr3:94011225-94020003	0.00287248	0	0	0.0118314	0.0184589	0.00748063	0.0111741	0.0273684	0	0.00331421	0.00741285	0.0160361	0	0.0187066	0.0138349	0.0586291	0.00898289	0.0115831	0.0183834	0.0228505	0	0.023076	0.0120183	0.00706353	0.0110231	0	0.010307	0.00471896	0.0235739	0.0463959	0	0.0210033	0.0104357	0.0160944	0.00273897	0.00466184	0.00936172	0.0136796	0.0333962	0.029439	0.038459	0.0112442	0	0.050264	0.0149899	0	0	0.00562539	0.0126795
2081_chr6:16223780-16232012	0.517914	0.213701	0.34348	0.266881	0.367831	0.471654	0.132503	0.342406	0.28794	0.183017	0.257811	0.280744	0.165436	0.38688	0.586783	0.511143	0.0731117	0.278103	0.462805	0.403152	0.373581	0.519199	0.553016	0.377644	0.400799	0.445953	0.219773	0.262641	0.705327	0.392519	0.162865	0.325718	0.344982	0.455346	0.401486	0.266424	0.267184	0.334162	0.350631	0.31968	0.580706	0.182781	0.362769	0.313604	0.397553	0.233733	0.477563	0.443467	0.295804
3899_chr12:105998237-106003909	1.09891	0.247739	0.220474	0.789131	1.11368	0.901456	0.310194	0.402957	0.443822	0.231918	0.462728	0.238714	0.409569	0.524059	1.30791	0.792276	0.14555	0.683342	1.00524	1.04865	0.782999	0.685534	0.912497	1.06498	1.01536	0.479724	0.477225	0.629059	1.07282	0.575938	0.406465	0.794528	0.721072	1.10066	0.764059	0.807245	0.370364	0.947748	0.986853	0.582276	0.385079	0.279822	0.366218	0.452333	1.04067	0.514055	0.616832	0.759383	0.932213
1976_chr5:124997779-125004122	0.0172809	0.0109854	0.00429296	0	0.0184589	0.027429	0.00558707	0.0117293	0.00955657	0.00994262	0.0111193	0.00400903	0.00823229	0.044896	0.0359706	0.0513004	0	0.00386104	0.0204261	0.00571264	0.0178385	0.0098897	0.0672975	0.0211906	0.0551153	0	0.0171784	0.0188758	0.0707218	0	0.0139834	0.012602	0.0156536	0.0161105	0.0136948	0.0186474	0.00468086	0.0239393	0.0241598	0	0.0174814	0.0074961	0.0108476	0.0143611	0.0374746	0.0276962	0.0185106	0.0028127	0.025359
2910_chr8:98212968-98218906	0.0123747	0.0198286	0.0100069	0	0.0106956	0.00522896	0.0231975	0.0560271	0.0108085	0.0139329	0.039529	0.00811428	0.0164646	0.0166863	0.00948241	0.00776835	0.00449144	0	0.00642604	0.00866892	0.0133151	0.00342513	0.00783832	0	0.0113262	0.0161848	0.0207034	0.0246165	0.0534343	0.00262137	0.0112054	0.014383	0.00253066	0.0100871	0.00283209	0.0217848	0.00739108	0.0173731	0.00531476	0.0148544	0.0446858	0.0112442	0.0297152	0.0347934	0.0120369	0.00998447	0	0.0040981	0.00442514
4674_chr19:23207910-23214557	0.0143624	0.00826374	0.0085387	0	0.00791098	0.00748063	0.0111741	0.00391759	0	0.00662841	0.0111267	0.00814635	0	0.0411584	0.0171193	0	0.00449144	0	0.00204261	0.00291344	0	0	0	0.00736019	0.00558318	0.00629757	0.00687134	0.00235948	0.0133245	0.00257755	0	0.0155004	0.023616	0.00800292	0.00273897	0	0.0282677	0.0102666	0.0125808	0	0.0524441	0.0074961	0.0181119	0.0143611	0.00752491	0.00461603	0.00927842	0.0130903	0.0137277
4061_chr14:19123837-19136212	4.36644	1.69478	0.714701	1.60299	4.20664	2.39043	3.09886	3.48339	4.07246	2.01872	4.71618	1.94547	2.22891	4.5872	4.14707	3.85433	0.654704	2.33232	2.78443	4.05487	3.3586	2.18968	3.36648	1.98258	2.92979	3.33532	3.88782	1.84327	3.78823	1.89631	0.450154	2.06762	2.02661	3.09519	3.9455	2.83965	3.57088	3.57951	2.99813	2.26157	5.53105	3.01464	3.53462	6.32528	3.93509	4.14978	1.26529	4.05236	1.75916
911_chr3:33009064-33014742	0.117829	0.0725364	0.0281232	0.0790427	0.368237	0.188288	0.0786715	0.114423	0.13857	0.0695917	0.212875	0.0242266	0.114058	0.140738	0.119425	0.250954	0.0179658	0.0463556	0.16254	0.165466	0.166074	0.0902996	0.178748	0.112684	0.117748	0.0944635	0.20614	0.04055	0.28756	0.0898095	0.00932228	0.0670802	0.160922	0.137486	0.233467	0.0652845	0.0904764	0.143554	0.108294	0.0670816	0.158808	0.0779295	0.15256	0.206754	0.114747	0.101954	0.0277658	0.112249	0.20908
728_chr2:159721812-159736229	0.653082	0.336616	0.352276	0.449889	0.566115	0.338526	0.187765	0.480406	0.293597	0.230294	0.300613	0.256975	0.274633	0.430455	0.944096	0.489135	0.106869	0.385868	0.549975	0.413592	0.409321	0.624093	0.730975	0.710132	0.770722	0.595161	0.333147	0.444444	0.801155	0.52681	0.154475	0.374568	0.522621	0.365326	0.395775	0.289678	0.291042	0.465832	0.42395	0.514517	0.401557	0.265737	0.714281	0.467893	0.526058	0.338632	1.31398	0.507439	0.412383
934_chr3:44371220-44382370	0.476832	0.186751	0.133082	0.366774	0.6487	0.620893	0.288365	0.465263	0.47305	0.298279	0.389174	0.216488	0.605073	0.362909	0.503592	0.960051	0.0449144	0.374197	0.680187	0.560704	0.550444	0.655987	0.781185	0.366491	0.628331	0.447127	0.618421	0.261902	0.534343	0.394365	0.228396	0.541892	0.383513	0.587444	0.487536	0.601378	0.454043	0.697661	0.700037	0.264951	0.453022	0.236127	0.600233	0.542133	0.901921	0.498531	0.407232	0.514724	0.405744
4688_chr19:24426051-24434499	1.66973	0.607908	0.684384	0.785295	1.60634	1.1816	0.735465	1.03041	1.15914	0.480156	1.03645	0.653689	0.55959	1.05705	2.11566	1.68394	0.229091	1.15764	1.30238	1.51636	1.11307	1.20094	2.04807	1.46724	1.41287	1.0567	0.861051	0.861977	2.29488	1.20147	0.363825	1.24742	0.987971	1.67181	1.41798	1.34361	0.744013	1.34924	1.23056	1.01824	1.27261	0.615629	0.911743	1.13295	1.72242	0.829699	1.26939	1.31639	0.907348
4057_chr13:109917438-109923463	0.00839052	0.0109964	6.42793	0.020705	1.15321	0.0924382	2.08724	3.38323	0.116294	0.134878	2.36233	1.7852	0.201485	0.294603	0.116935	0.97333	0.0216128	0.66047	0.745285	0.00870034	0.0103743	0.00329657	2.58047	2.30647	0.0119435	32.3642	0.231987	0.00707844	0.0134162	1.73835	1.62968	0.604856	0.725051	0.0821255	0.150912	8.26095	0.201829	1.31329	14.537	0.976844	0.0814701	0.0352729	4.44247	0.606927	4.05643	0.950778	8.39682	0.0891006	1.99084
5524_chrX:79679195-79688681	1.36167	0.256723	0.197476	1.23284	1.35243	1.40291	0.357555	0.359699	0.430012	0.20108	0.474022	0.336779	0.131824	0.387796	2.1673	1.38135	0.107795	1.45834	1.64332	1.28124	1.48538	1.45726	1.41728	2.06077	1.81062	0.352664	0.208961	0.89489	1.78077	1.39378	1.02616	1.40546	1.28079	1.69255	1.02518	1.20612	0.434309	1.2221	1.97433	1.27436	0.430069	0.416768	0.459215	0.415134	1.84664	0.361107	1.51209	0.926148	1.81637
4791_chr19:58024407-58029879	0.00287248	0.00274634	0.00429296	0.00295785	0.00263699	0.00498709	0	0.00390977	0.00477829	0.0167036	0.0148257	0	0.00658583	0.0340349	0.0110679	0.0146573	0	0	0.0102294	0	0	0.00659313	0.00240365	0.0212118	0	0.0314878	0.00687134	0.00471896	0.0104878	0	0	0.012602	0.00782679	0.00403566	0.019181	0.0186474	0.00936172	0.0103213	0.00477565	0.0147195	0.0279702	0	0.00361586	0.0143611	0.0149824	0	0.0138829	0.00562539	0.0211367
5173_chrY:21106633-21111765	0.083302	0.0522327	0.0772733	0.0177471	0.118665	0.113945	0.083806	0.117008	0.111697	0.043383	0.0666118	0.0370274	0.0452776	0.0598613	0.107599	0.138775	0.0179658	0.0848579	0.193022	0.0969034	0.107721	0.1351	0.26601	0.113016	0.172291	0.0698085	0.0480994	0.0636847	0.131199	0.0786359	0.0139834	0.131636	0.126481	0.129507	0.153366	0.169934	0.0751184	0.133554	0.101009	0.0417052	0.08483	0.0501752	0.0867807	0.104118	0.156385	0.0646244	0.051191	0.0839928	0.111596
3449_chr11:39755669-39762609	0.0460172	0.0254723	0.0386366	0.00891201	0.0471336	0.0609148	0.055798	0.0589594	0.0810445	0.0497562	0.0296773	0.0462602	0.0449895	0.0524235	0.0324455	0.0812745	0.0224572	0.0413595	0.0355434	0.0316851	0.0710251	0.0599975	0.0467679	0.0292571	0.0633441	0.0330906	0.0865755	0.0520572	0.0980492	0.020757	0.0114944	0.0127112	0.0260893	0.0640596	0.0698546	0.0698997	0.0331358	0.0490825	0.030338	0.0562579	0.0694674	0.0412511	0.0475233	0.167444	0.0398655	0.0845195	0.0555456	0.171358	0.054619
3250_chr10:53788498-53799321	0.110048	0.0687107	0.0167125	0.0586246	0.132944	0.265026	0.078515	0.167698	0.183458	0.049839	0.150989	0.10116	0.0580706	0.122899	0.153509	0.125415	0.0449144	0.346482	0.151426	0.0898455	0.0888763	0.180632	0.496932	0.0583518	0.162596	0.236722	0.405454	0.167698	0.211592	0.0569097	0.0200849	0.110086	0.0378452	0.305958	0.108425	0.0911391	0.126599	0.0479026	0.135193	0.186523	0.295085	0.0379715	0.346045	0.466597	0.0954067	0.0444893	0.0146557	0.0314628	0.147585
4628_chr19:16109133-16112565	0.0287248	0.0137317	0.0214648	0.0473256	0.0474659	0.0324161	0	0.0156391	0.0191131	0.0132568	0.025945	0.0160361	0	0.033672	0.0746363	0.0586291	0.0179658	0.0424714	0.0347243	0.00856895	0.050967	0.0461519	0.0600914	0.0706353	0.0440923	0.0251903	0.00343567	0.0212353	0.0890571	0.0773265	0.0186446	0.0672104	0.039134	0.0844954	0.0438234	0.0326329	0.00936172	0.0478787	0.0796404	0.0515182	0.0349627	0.0074961	0.0325825	0.00718057	0.0824442	0.0184641	0.0832975	0.0225016	0.0676239
3516_chr11:62020183-62031823	1.64627	0.292299	0.235254	1.62369	1.43996	1.356	0.225466	0.305478	0.380313	0.118506	0.323007	0.225797	0.111136	0.42194	2.55695	1.55722	0.229028	1.33736	1.65731	1.34716	1.5124	1.58393	1.7903	2.43151	1.82905	0.291133	0.20614	0.947549	2.11196	1.64009	1.13682	1.66392	1.47025	1.9612	0.870177	1.42229	0.380591	1.51275	2.64769	1.45968	0.295994	0.443709	0.310165	0.25128	2.10538	0.254417	2.18383	0.888385	1.87168
3808_chr12:58721427-58730671	0.216953	0.151183	0.0449902	0.076209	0.32267	0.213338	0.287868	0.320097	0.315549	0.167964	0.287693	0.0953748	0.280902	0.286388	0.202775	0.348454	0.0286105	0.10036	0.238556	0.239942	0.333284	0.199891	0.343095	0.126381	0.43373	0.320342	0.361738	0.116556	0.22719	0.126978	0.0319381	0.160809	0.159001	0.274465	0.294688	0.34066	0.321987	0.303294	0.184466	0.13933	0.439296	0.158633	0.255652	0.245952	0.272579	0.226915	0.0825988	0.129356	0.110891
4464_chr17:48475176-48483068	2.717	0.750067	0.707274	2.13729	2.1322	1.84594	0.709071	0.941337	1.17008	0.407323	1.22683	0.755931	0.391277	0.893837	3.35458	1.64427	0.386417	2.3315	2.20468	2.27622	1.67252	2.02659	2.07133	3.00485	2.28919	0.902734	0.595477	1.52813	2.91383	1.96935	1.30756	2.23113	1.89411	2.75849	1.52969	2.01249	1.10894	2.02237	2.80551	2.11806	1.12433	1.33248	0.858764	1.03164	2.92747	0.818981	2.13876	1.54205	2.62359
3421_chr11:23904039-23914421	0.637263	0.16703	0.298769	0.249924	0.508032	0.434976	0.335973	0.345323	0.441265	0.219367	0.528888	0.247546	0.343332	0.370422	0.621636	0.562223	0.0905834	0.405363	0.57127	0.527085	0.475767	0.350798	0.733848	0.334105	0.534652	0.318723	0.368012	0.28364	0.771973	0.235018	0.121232	0.3307	0.28356	0.685435	0.692241	0.439267	0.424507	0.580218	0.51163	0.461763	0.682189	0.3985	0.571375	0.497254	0.624815	0.328855	0.398736	0.446727	0.448089
1874_chr5:69808287-69827411	34.0017	7.93742	12.1225	20.2318	26.3486	17.1076	15.2984	16.4151	11.7283	7.28455	22.297	10.7842	9.27805	19.3537	46.9687	14.521	4.20889	12.9508	23.5304	24.6536	17.6373	17.8192	37.0129	21.4812	20.8537	30.9428	22.7867	14.3619	29.0884	12.6986	6.40318	22.3414	16.7527	24.9597	28.9929	24.9915	16.2866	20.3096	18.7644	10.9943	31.4996	11.4863	23.7344	22.3992	24.9136	20.1202	21.6911	33.7988	12.648
1879_chr5:72222089-72231912	0.0811706	0.00704711	0.0433804	0.0779394	0.116808	0.0813644	0.028684	0.0563359	0.0627485	0.0760445	0.0802885	0.0280472	0.0430796	0.13193	0.163691	0.127335	0.00898289	0.0687922	0.0994034	0.0793057	0.0412221	0.0784385	0.139705	0.0471985	0.0938835	0.0852313	0.0571352	0.0589587	0.0754497	0.0392406	0.0233057	0.0534995	0.0319646	0.0935565	0.0909747	0.12208	0.0381584	0.0857507	0.101653	0.0839428	0.0873613	0.0387099	0.0523505	0.0365024	0.0739225	0.0376483	0.0927935	0.0560121	0.088507
4763_chr19:52911334-52917986	1.40591	0.448678	0.476334	1.1794	1.25805	2.11136	0.479337	0.883609	0.613967	0.460741	0.762537	0.417312	0.333659	0.569445	1.98587	0.862646	0.202115	1.3905	1.36909	1.16501	0.818023	1.47956	1.51736	1.37949	2.06671	1.35274	0.59456	1.07208	1.77662	0.745275	0.598761	1.14401	0.941049	1.59861	0.625407	1.00453	0.439921	0.959075	1.32146	1.25457	1.07086	0.617514	0.64042	0.542133	1.90093	0.701637	1.10818	1.32573	1.22582
4447_chr17:34821877-34831413	0.109154	0.0494342	0.0772733	0.0887355	0.0975687	0.214445	0.0446965	0.0469173	0.0764526	0.0331421	0.104106	0.0440993	0.00411615	0.0523786	0.105145	0.0952722	0.116778	0.096526	0.138897	0.0885459	0.0891923	0.082434	0.199503	0.162461	0.188935	0.0377854	0.010307	0.0660655	0.172876	0.0677096	0.191107	0.159625	0.0887506	0.177038	0.10682	0.13172	0.113427	0.146485	0.310107	0.0834104	0.0244879	0.0862052	0.0506221	0.0215417	0.206163	0.0230802	0.259148	0.0421905	0.274722
2683_chr8:3093309-3100970	0.081274	0.0197709	0.0263073	0.0601449	0.076006	0.0440534	0	0.0525513	0.00765959	0.0198852	0.04285	0.0218653	0.0540944	0.0268328	0.126047	0.0860894	0.0179658	0.0501974	0.0772289	0.0543215	0.0363522	0.0513177	0.0895385	0.150079	0.109669	0.0204702	0.0231873	0.045269	0.108165	0.0580077	0.117092	0.111905	0.0929875	0.0951217	0.0571102	0.101078	0.0146558	0.105737	0.136991	0.0506301	0.0480248	0.0278255	0.0475992	0.0296845	0.127249	0.0311074	0.113248	0.0426658	0.0823702
1544_chr4:104862639-104869665	0.037394	0.0109854	0.00429296	0.0325364	0.0356653	0.0295909	0.00558707	0.0234586	0.033448	0.0125675	0.025945	0.0120271	0.00411615	0.0486373	0.0329934	0.0439718	0.0134743	0.0424714	0.0469799	0.00947441	0.0339568	0.0233694	0.0416842	0.0353176	0.0606269	0.0157439	0.0160411	0.0141569	0.0465454	0.037243	0.00466114	0.0252543	0.0237595	0.0171003	0.0181977	0.0140834	0.0187375	0.0198218	0.0506382	0.0122662	0.0385394	0.00374805	0.0389971	0.0287546	0.0299797	0	0.027826	0.00845778	0.0392599
3531_chr11:68401400-68409700	0.0350357	0.0119191	0.0259939	0.06709	0.0953378	0.0748587	0.0318854	0.0360481	0.0310636	0.0176813	0.0230688	0.0120431	0	0.0453599	0.11543	0.0392741	0.00449144	0.10075	0.100086	0.0535588	0.10963	0.0908798	0.125899	0.118632	0.104973	0.0487022	0.00345285	0.0468145	0.102607	0.050007	0.0388739	0.0891588	0.0341927	0.122824	0.0582386	0.103763	0.0427877	0.102666	0.110441	0.124858	0.0218132	0.0340473	0.0350377	0.0370805	0.0954741	0.0231125	0.119389	0.0587966	0.0764911
2126_chr6:38584305-38592220	0.425127	0.42019	0.159565	0.369731	0.701936	1.08423	1.40233	1.16902	0.754993	0.463989	0.961587	0.424957	0.679164	0.59113	0.684823	0.944822	0.166183	0.446699	0.833322	1.21687	1.08496	0.573603	1.11221	0.417843	1.21621	0.826389	1.19214	0.37977	0.568331	0.216715	0.0792394	0.609094	0.396234	1.51127	1.52805	1.05302	1.0017	0.65723	0.731472	0.328451	0.79715	0.199059	0.546169	0.980162	0.672969	0.443139	0.180478	0.542654	0.498726
1275_chr3:191786977-191794657	0.00576507	0	0.00484675	0.018173	0.00793207	0.00498709	0	0.0121359	0.00493597	0.0198985	0.00352851	0.00402908	0.0164646	0.0188114	0.0139732	0	0	0	0	0.00866321	0.00519864	0.0131863	0	0	0.0110561	0.0157219	0.00343567	0.00943792	0.00787631	0.00775327	0.00935025	0.00877936	0	0.00836102	0.00887699	0.00936565	0	0	0.0200759	0	0.0273548	0	0.0086166	0.0109216	0	0.00461603	0.00463227	0.00355525	0.00428144
941_chr3:46371159-46374348	0	0	0	0	0	0	0.00558707	0	0	0	0	0.00801806	0.00411615	0.00890062	0	0	0	0	0.00408521	0.00285632	0.00254835	0	0	0.00706353	0	0.00314878	0.00687134	0	0.00261933	0	0	0	0	0	0	0	0	0.0034199	0	0.00245325	0.0139851	0	0	0	0	0.00461603	0	0.0028127	0.0042265
4809_chr20:5285342-5288519	0.00862894	0.008445	0.0189191	0.0067794	0.031367	0.0374805	0.0391095	0.0288307	0.0198872	0.0169953	0.0240547	0.00802608	0.00412438	0.0310194	0.0295789	0.0444848	0	0.00490352	0.0146005	0.0263838	0.040766	0.0187805	0.0263585	0.00706353	0.0354006	0.0418379	0.0278014	0.0047284	0.0548775	0.00559844	0	0.0339959	0.00786332	0.0286158	0.0317665	0.0585155	0.0187234	0.00816673	0.0107536	0.0133604	0.0268828	0.00758231	0.00873592	0.0279001	0.0233804	0.0150206	0.00925528	0.0253143	0
4346_chr16:19002123-19008632	8.30052	3.67671	1.7088	3.21878	8.55424	9.5334	6.38824	8.60972	9.43323	4.92703	7.97804	3.21472	6.01703	6.72598	8.87801	10.7097	1.05229	4.68614	10.266	10.825	11.8046	7.15606	12.2681	8.91556	15.4481	7.67927	9.04013	4.83049	7.02993	3.54958	1.54476	6.35662	5.0384	9.52157	15.6898	7.82179	6.48017	7.26455	6.48427	4.19423	20.9437	4.00144	11.0948	9.70007	8.21861	8.44746	3.26956	6.68766	5.58972
3898_chr12:105703025-105707153	0.0873896	0.0192244	0.0214648	0.011015	0.0624914	0.0578901	0.0459592	0.131712	0.0918673	0.0539619	0.127282	0.0607328	0.0522586	0.133618	0.0744177	0.108508	0.00898289	0.182264	0.129983	0.063873	0.101559	0.0696598	0.192139	0.0721751	0.164547	0.180791	0.0546615	0.0605348	0.0819011	0.0995423	0	0.0400196	0.0569791	0.0699743	0.0807529	0.112052	0.0379103	0.0383645	0.038544	0.0606026	0.197162	0.0187665	0.0825212	0.064977	0.0589776	0.0576404	0.00956533	0.117084	0.0351983
5096_chrY:14577299-14589926	0.390661	0.123585	0.0796258	0.331279	0.488714	0.399209	0.075498	0.156391	0.127169	0.0816256	0.159654	0.116262	0.0370453	0.123075	0.634956	0.358055	0.0359315	0.316273	0.469862	0.45173	0.339797	0.411108	0.424471	0.699346	0.578711	0.1763	0.0790204	0.254904	0.480667	0.376348	0.200471	0.420678	0.404384	0.605039	0.201073	0.502183	0.248086	0.401658	0.691101	0.353719	0.143386	0.200015	0.125087	0.150347	0.625564	0.115401	0.512118	0.229384	0.541025
600_chr2:84695112-84703831	0.603486	0.248264	0.111617	0.187359	0.434597	0.544066	0.37216	0.412684	0.422558	0.196672	0.402918	0.080353	0.289945	0.463659	0.531325	1.03708	0.12576	0.246686	1.16104	0.38636	0.496207	0.407759	0.947463	0.427845	0.779816	0.452861	0.766199	0.317013	0.607987	0.410629	0.13088	0.667181	0.578398	0.824924	0.950728	0.549963	0.564779	0.542876	0.534859	0.301742	0.592796	0.260238	0.544986	0.498497	0.701015	0.810316	0.263165	0.826098	0.444902
1465_chr4:74815343-74818486	0	0.0109854	0	0	0.00263699	0.00249354	0	0.148571	0.0143349	0	0.0296514	0	0	0.00748266	0	0	0	0	0.00817042	0	0	0	0.0123668	0.00706353	0	0.0157439	0	0	0	0	0.00466114	0.0882137	0	0	0.0958638	0	0	0	0.0763341	0.00981299	0	0	0.0180793	0.00359028	0	0.00461603	0.00925528	0	0
1080_chr3:119696917-119709156	7.87944	3.84187	2.06522	2.89685	10.537	6.36173	5.57876	8.32078	7.27117	3.68117	9.43963	3.74301	5.13775	7.38972	8.49247	11.5822	1.36269	4.40489	7.18748	8.34292	8.63729	6.3307	10.4206	6.85202	12.1117	6.66394	9.09072	3.77907	9.66978	3.85871	1.29761	6.42367	5.8864	9.62513	9.9146	8.19532	5.97877	8.28844	6.62978	4.68269	9.5532	4.90602	7.16478	10.4273	9.38505	8.27346	3.30785	8.50435	4.94033
1680_chr4:164108287-164116555	1.0773	0.258145	0.519809	0.913586	0.896817	0.799565	0.239093	0.298844	0.370661	0.213176	0.388281	0.433492	0.119883	0.349698	1.73093	0.844016	0.199285	1.29456	0.92905	0.933179	0.710144	1.10183	0.901385	1.11712	0.997544	0.43371	0.14448	0.831304	1.16155	0.948863	0.671381	0.791323	0.913682	1.03187	0.600378	0.777227	0.36206	0.82115	1.39383	0.95253	0.442208	0.466359	0.480754	0.286659	1.05294	0.289231	1.17627	0.656216	1.17753
983_chr3:75409207-75414870	0.0147416	0.0200648	0	0	0.046353	0.0125001	0.0223483	0.0294484	0.0527475	0.0100288	0.00741285	0.005769	0.0711064	0.0562247	0.0218397	0.0439718	0	0.00775683	0.0274669	0.0199799	0.0213195	0.0145247	0.0389777	0.0282541	0.0476197	0.0223217	0.0110766	0.0189183	0.0164991	0.0154885	0	0.00461231	0.0137986	0.0131129	0.0326348	0.0191182	0.0280805	0.0316033	0.00477088	0.00981299	0.0349627	0.0112966	0.0441641	0.0188526	0.0303095	0.0249404	0.0584934	0.00575478	0
2171_chr6:64660153-64666426	0.0113176	0.00247171	0.00483817	0.0059157	0.00263699	0.00267807	0.00558707	0.00781955	0.0239631	0.0134756	0.0111193	0.00815437	0.0123484	0.0373684	0.00912824	0.0182263	0.0130611	0.0102704	0.00433645	0.0035247	0.0051069	0.0131863	0.00240365	0.00706353	0.00687288	0.0189872	0.0106059	0.00294699	0.028218	0.00773265	0	0.00420065	0.00782679	0.00617219	0	0.0139855	0	0.0102597	0.00954177	0	0.02389	0.0074961	0.0108476	0.0215704	0.00479675	0.00461603	0.0185892	0.00282395	0
1926_chr5:103367411-103373015	0.00288397	0.00278479	0	0.00584471	0.00268182	0	0	0	0.00961391	0.0166937	0.00454037	0.0181248	0	0.0192342	0.00278911	0	0	0.00388421	0.00465305	0.00580118	0	0	0.0075643	0.0169101	0	0.00682342	0.0121795	0.0143763	0	0	0.011252	0	0.00577357	0	0	0.0149552	0.0142439	0.00346436	0.0119988	0	0.00411861	0.00565581	0.00376411	0.00369081	0	0.0107369	0.00810763	0.00289989	0.00400672
1056_chr3:106641599-106647234	0.00581678	0.00296056	0.00871042	0.00630614	0.0105822	0.00380515	0.00578261	0.00928571	0.0438647	0.0103735	0.0113861	0.0122396	0.014246	0.0262305	0.00846417	0.0299448	0	0.00386876	0.00887512	0.0114396	0.00734945	0.0100249	0.0154555	0.0473609	0.00557767	0.0220793	0.0137427	0.00725776	0.0211249	0.010354	0	0.00410404	0.0157527	0.0121714	0.0027554	0.00953347	0.0207269	0.0110189	0.0245462	0	0.0213517	0	0.0134908	0.00979071	0.0041297	0.00923206	0.00504413	0.0113745	0.0134107
5646_chrX:112416811-112426927	0.0180076	0.0127375	0.0133683	0.0118669	0.0566162	0.0226189	0.0281588	0.0350433	0.0146168	0.0132568	0.00371013	0.0402186	0.0164646	0.0450493	0.0665374	0.0146573	0.00449144	0.019506	0.0144514	0.035604	0.0203868	0.0134071	0.0261181	0.0282541	0.00677368	0.0159108	0.0274716	0.00970926	0.0104773	0.0309306	0	0.0476186	0.0130447	0.0203674	0.0126403	0.0237288	0.0046949	0.0335629	0.0250185	0.00263479	0.0191176	0.0227282	0.0470966	0.0290095	0.0872072	0.00461603	0.0101762	0.0129834	0.0381568
5181_chrY:21573850-21589611	12.059	5.45857	13.5576	8.8243	6.6893	9.02722	4.93316	5.35796	4.53622	2.13076	5.4708	5.53513	2.3288	4.4302	18.6503	9.79869	2.07591	10.517	7.79912	5.87253	8.27998	15.8544	10.1433	13.0028	6.27596	6.39867	1.658	7.45971	18.5216	17.5595	4.4734	7.83582	10.1717	9.16874	6.11775	6.7786	6.27542	10.3939	12.8728	12.4973	7.81062	5.1814	6.00065	4.30955	8.63317	3.53322	20.7647	7.87669	8.94083
859_chr3:6050257-6058846	0.420032	0.169996	0.104113	0.10427	0.395536	0.330225	0.439518	0.378435	0.472993	0.231235	0.444897	0.157888	0.192068	0.417794	0.376269	0.75619	0.0864917	0.186118	0.532944	0.450998	0.506128	0.310072	0.4878	0.395713	0.444164	0.403441	0.388516	0.18705	0.508733	0.13969	0.0881655	0.358694	0.307382	0.49497	0.591178	0.634137	0.356199	0.46181	0.386957	0.225664	0.519749	0.2188	0.415452	0.437013	0.558754	0.424149	0.186526	0.311728	0.455946
4165_chr14:60077483-60085214	0.833026	0.280127	0.227819	0.467341	0.925914	0.840324	0.578289	0.947373	0.649847	0.404333	1.08598	0.316653	0.365234	0.755749	1.4664	0.938065	0.112286	0.678288	1.46606	1.0645	1.09686	0.600869	1.68588	1.26039	2.09272	0.692733	0.535965	0.613484	1.33843	0.618612	0.303016	1.03322	0.683545	1.61351	0.90737	0.863434	0.861278	1.48124	1.47755	0.61576	0.912527	0.2886	0.871423	0.737437	1.0268	0.595468	0.601593	0.484566	0.973383
2446_chr7:26063813-26069433	0.0149398	0.0179693	3.9106	0.097334	0.024938	0.00659792	0.0072129	0.014474	0	0.0274085	0.00792433	0.507692	0.00827757	0.0144116	0.0423817	0.0193036	0	0	0.012513	0.0777804	0.0315409	0.0034614	0.0334517	0.0123047	0.00582018	0.00438941	0	0.00950871	0.0230527	0	0.119801	0.054201	0	0.0121995	0.0120186	0.0319663	0.0123341	0.187712	0.0497078	0.0360603	0.454798	0	0.0362996	0.0218397	0.0198203	0.563636	0.0237213	0.00401934	0.0430511
2432_chr7:17453687-17460387	0.069675	0.0138196	0.0472226	0.020705	0.204723	0.0253593	0.208889	0.142328	0.216332	0.0516917	0.255773	0.0280632	0.0452776	0.101338	0.0664488	0.0354339	0.0494059	0.239384	0.112834	0.0544471	0.0149461	0.0362622	0.036324	0.00706353	0.0497912	0.0535766	0.0584373	0.0125123	0.210976	0.0362378	0.0559337	0.279747	0.0256406	0.314645	0.038236	0.335616	0.138366	0.0821529	0.0866679	0.179686	0.173534	0.0269035	0.0860756	0.162758	0.0853485	0.100288	0.180177	0.0900485	0.264591
465_chr2:5140901-5148404	0	0.0130149	0.0411867	0.00593937	0	0.00552819	0.0111797	0.0198421	0.0191323	0.00690349	0	0.0120231	0	0.0364967	0.00434691	0	0.0045678	0	0.00248381	0.0251584	0.00259422	0.00665577	0.0122827	0	0	0.00634795	0.0109976	0.00558253	0.00266385	0	0.00552811	0.0169916	0	0.00779772	0.00334975	0.00470846	0.00463873	0.00416886	0.0100379	0.0162135	0.0408294	0.00385675	0.0121168	0	0.0155107	0.0117616	0	0.00606136	0.0127767
5946_chr1:83420988-83427264	0.0163645	0.0130341	0.00858592	0	0.00412953	0.00559551	0	0.0124057	0.00803708	0.00665493	0	0.00801806	0	0.00748266	0.0148752	0	0	0	0.00212839	0.00668378	0	0.00659313	0.0170924	0.00706353	0	0	0.00601242	0.00235948	0.00264552	0.00773265	0.00649763	0	0	0	0	0.0104658	0.0061881	0.00348146	0.00479474	0	0.0106776	0.0074961	0.00749207	0.0103544	0.0199477	0.00462988	0.00481275	0.0028127	0
2609_chr7:119649233-119655855	0.0114899	0.0109854	0.00858592	0.0266207	0.0131876	0.0428291	0.0402381	0.0287407	0.0268922	0.0198852	0.0185988	0.0121594	0.00823229	0.0261818	0.0588535	0.0148625	0	0.0157183	0.0285842	0.0683888	0.0750872	0.0131863	0.0397661	0.00714829	0.0415294	0.00314878	0.0159037	0.0117832	0.00527008	0.0309203	0.00956466	0.0168026	0.0104357	0.0688235	0.0380168	0.014144	0.00939917	0.013707	0.0314687	0.00981299	0.0436929	0.0262364	0.00423418	0.0437404	0.0452469	0.0138481	0.0141421	0.00843809	0.0335711
2380_chr6:154244343-154259208	1.91355	0.678308	1.12664	1.26701	1.73502	1.77288	0.625651	1.17455	1.04551	0.517732	0.99841	0.868464	0.374787	0.933211	3.37821	1.88679	0.238258	1.6856	1.84834	1.54334	1.58234	2.26623	2.39639	2.68976	1.9537	1.11054	0.579402	1.3731	2.81994	2.06234	0.697833	1.60026	1.5755	2.06176	1.3422	1.46987	0.802674	1.60461	2.00419	1.72995	1.47621	0.975318	1.02933	1.10409	2.5025	0.756918	2.67732	1.54565	1.82873
734_chr2:163923164-163933539	0.113587	0.0555063	0.0334078	0.059157	0.0964902	0.05699	0.0811857	0.0568403	0.0763522	0.0497131	0.101545	0.040387	0.0329909	0.156208	0.1053	0.0691969	0.0191021	0.0552553	0.0944153	0.115198	0.0869778	0.0840328	0.085599	0.0808209	0.114794	0.161564	0.163012	0.0441813	0.0742474	0.0323353	0.0235434	0.0629174	0.0688758	0.124852	0.15703	0.0612986	0.0394924	0.0892527	0.0707283	0.0655434	0.139638	0.0784505	0.091098	0.0613939	0.0435455	0.11234	0.0456609	0.0503304	0.0783761
4861_chr21:15262079-15272800	4.31462	3.6914	3.72886	7.30604	4.44082	1.38349	3.45224	3.50421	5.43454	0.347468	1.25286	2.35192	0.436311	2.07707	16.19	2.37511	0.655719	5.98167	5.07752	15.3837	1.24949	3.16094	20.0697	3.03636	0.902602	2.27184	1.37423	3.34298	9.61762	2.67917	1.71628	5.61841	3.46964	2.65906	3.81859	0.86694	3.74935	1.01185	10.048	3.60367	6.65424	1.5557	6.70486	6.09409	2.88164	3.66034	1.58038	6.67527	3.61042
2688_chr8:5680104-5688630	0.224085	0.0521805	0.120203	0.0916934	0.223957	0.251883	0.195547	0.242406	0.157674	0.109369	0.318752	0.12428	0.0734156	0.123786	0.210273	0.263831	0.0853374	0.108109	0.277958	0.248143	0.345197	0.128566	0.221893	0.162461	0.341792	0.163737	0.101926	0.0943792	0.214785	0.110835	0.0792394	0.180628	0.153927	0.41443	0.651427	0.475508	0.135745	0.218874	0.424609	0.164368	0.153836	0.142426	0.119323	0.150792	0.26607	0.258507	0.379494	0.0900063	0.18944
4421_chr17:6778465-6784849	0.0848847	0.0588596	0.0353096	0.0499344	0.190789	0.114262	0.544035	0.0797281	0.239034	0.0441187	0.103965	0.0458513	0.0776922	0.0760986	0.129954	0.102037	0.0359315	0.0694369	0.134119	0.145478	0.124701	0.0920863	0.144758	0.081506	0.270997	0.115104	0.0807589	0.0367513	0.655769	0.0546157	0	0.124541	0.0515134	0.116664	0.609324	0.834871	0.0782219	0.131082	0.130355	0.0444823	0.131589	0.565217	0.100026	0.206506	0.092686	0.0799219	0.038178	0.092684	0.0789298
1164_chr3:148288431-148295933	0.214888	0.0776748	0.0474673	0.0296495	0.117992	0.131023	0.117725	0.110877	0.113293	0.106751	0.119654	0.0626692	0.125962	0.12911	0.14956	0.201867	0.0379976	0.0519194	0.21152	0.176975	0.209768	0.134035	0.220559	0.177217	0.224755	0.148912	0.118393	0.0891719	0.155664	0.0720708	0.0119046	0.113439	0.14945	0.126127	0.171585	0.210687	0.133653	0.160045	0.0866679	0.0988021	0.162867	0.0930716	0.166257	0.105752	0.174651	0.120908	0.0829782	0.140086	0.0703289
3434_chr11:32166710-32174925	0.137879	0.0576732	0.0214648	0.0354942	0.116028	0.0892315	0.0167612	0.0586466	0.0382263	0.0430847	0.0741285	0.0122356	0.0246969	0.0673739	0.0969076	0.0879436	0.00449144	0.0772208	0.10614	0.0885459	0.112127	0.0461519	0.156233	0.0776988	0.082673	0.0944635	0.0893274	0.0778629	0.204307	0.0438183	0.00466114	0.084013	0.0913126	0.27766	0.134267	0.0419566	0.0561703	0.0479436	0.109912	0.0367987	0.0454515	0.0224883	0.094045	0.0933474	0.0749493	0.138481	0.0509041	0.0759428	0.0380385
4641_chr19:20692820-20701171	0.0258523	0.00274634	0	0.00295785	0.0184589	0.00498709	0.0111741	0.00781955	0.253249	0.0132568	0.00370642	0.00400903	0.00823229	0.0710853	0.0189897	0	0	0	0.010213	0.014293	0.0152978	0.0131863	0.018811	0	0	0.0125951	0	0	0.00571013	0.0532264	0	0.00435608	0.0156536	0.0199208	0.276751	0.0139855	0.00476044	0.0273592	0.00477088	0	0.0174709	0.0074961	0.00729319	0.0143611	0.0151585	0.00461603	0	0.0028127	0.0126795
2248_chr6:87182707-87191382	0.140752	0.0307261	0.0214648	0.0650313	0.0450952	0.0448963	0.0502836	0.0911837	0.119457	0.0596557	0.107486	0.0440993	0.0905552	0.108147	0.10196	0.0879436	0.0179658	0.0238458	0.11188	0.152844	0.0458703	0.0593547	0.0817243	0.0776988	0.142754	0.139501	0.145384	0.0448301	0.0271179	0.0180506	0.0233057	0.0820135	0.0652233	0.116684	0.10255	0.151557	0.0605095	0.12234	0.0817682	0.049065	0.160856	0.0260602	0.135324	0.0843968	0.0987719	0.115082	0.0899521	0.0731048	0.0431694
4683_chr19:24030091-24039948	0.275623	0.120803	0.0954111	0.1753	0.497236	0.685032	0.645418	0.577259	0.335928	0.481312	0.332944	0.180422	0.987183	0.628165	0.945837	0.874159	0.0853374	0.199442	0.455125	0.534409	0.369605	0.68089	0.909904	0.384793	1.10743	0.559948	0.347594	0.217558	0.396273	0.211872	0.0792394	0.370056	1.04804	0.905428	0.761339	0.681338	0.414734	0.594677	0.58564	0.262579	0.459525	0.161354	0.820848	0.508133	0.566167	0.299677	0.22234	0.401099	1.02569
3070_chr9:76700703-76708718	0.294389	0.0756288	0.0926206	0.291535	0.263406	0.270038	0.0660671	0.116128	0.0864201	0.0687267	0.10921	0.035977	0.0246969	0.092972	0.468415	0.27094	0.0271104	0.272906	0.314647	0.231693	0.279394	0.25289	0.220651	0.427901	0.321879	0.100427	0.0293097	0.14306	0.390699	0.273555	0.274597	0.354006	0.206205	0.425334	0.132292	0.250164	0.138624	0.305134	0.301954	0.288821	0.0892703	0.0344146	0.0562845	0.0910927	0.502752	0.0703621	0.327008	0.145622	0.336213
4405_chr16:65308778-65312847	0.00296728	0.00543501	0.833453	0	0	0.00251349	0	0.0163194	0	0	0.0315046	0.0202657	0	0.00434368	0.0146982	0	0	0	0.00492676	0.341453	0.00526999	0	0.00308629	0	0	0.0269725	0.00346659	0.00236184	0	0	0.0146779	0.25101	0.00261415	0.0321686	0	0.0884072	0.00505533	0.510315	0.0219318	0.00251458	0	0.0113791	0.00474401	0.0111371	0.128433	0.0643936	0.0150445	0	0.0340613
2101_chr6:27155290-27164062	2.27959	0.575312	0.741703	2.57361	2.20992	1.88593	0.53461	0.71353	0.85096	0.313613	0.87807	0.583947	0.332535	0.627743	3.13688	1.66559	0.236313	2.29937	2.09873	2.01808	1.67858	2.30778	1.90985	3.16004	2.12692	0.720772	0.438831	1.5303	2.92418	1.9875	1.52981	1.88149	1.82669	2.54793	1.27471	1.81147	0.948848	1.77646	2.66595	2.05442	0.749842	0.910492	0.566425	0.810801	2.76878	0.785935	2.32862	1.39367	2.52652
4539_chr18:32933516-32941751	0.0568177	0.0330055	0.0278699	0.0178299	0.0803702	0.101325	0.0119787	0.104825	0.0454797	0.0193583	0.0492398	0.024431	0.0504598	0.0421835	0.0986785	0.0960564	0.0318668	0.0548422	0.0992869	0.0309539	0.0163935	0.0709256	0.0554403	0.0462378	0.0921253	0.0582777	0.0247437	0.0384477	0.0927818	0.092119	0.0279668	0.0764098	0.0429691	0.10467	0.0199862	0.0673404	0.0215413	0.101332	0.0970732	0.043106	0.0594646	0.0137141	0.0621278	0.018174	0.127672	0.0433768	0.133156	0.0361966	0.104428
3191_chr10:6671581-6677503	0.0197656	0.0224101	0.038568	0.00295785	0.0439639	0.00411684	0.0142917	0.0361928	0.0179903	0.0030093	0.0382985	0.029759	0.0124143	0.044866	0.0993813	0.00753383	0	0.0128071	0.0174173	0.00321907	0.00264264	0	0.0296755	0	0.0135253	0.012655	0.00560014	0.0140743	0.00671071	0.0143801	0	0.0321854	0.00980958	0.0512082	0.0138044	0.0236822	0.00960981	0.013854	0.0353761	0.00988659	0.0334733	0.0278031	0.0226498	0	0.037677	0.0473466	0.0489373	0.047588	0.0227935
508_chr2:36037362-36042968	0	0.00274634	0.00429296	0	0.00527926	0.0156844	0.0310864	0.00550105	0.0176175	0.0102906	0.0187767	0	0	0.0149653	0.0214883	0.00733596	0	0.00772208	0.00729006	0.00713794	0	0.0189882	0.0131889	0.00693638	0.0055887	0.00944635	0.0278289	0	0.00262195	0.00503395	0.00932228	0.0084013	0	0.0136038	0.00278279	0	0.0443231	0.0034199	0	0	0.0383191	0.0187403	0.0171681	0.0204898	0.00763358	0.00671632	0.0264979	0	0.00561701
2156_chr6:58737930-58746526	0.00861745	0.00274634	0.0128789	0.00295785	0.010548	0.00818631	0	0.0117293	0.0143349	0.0198852	0.00370642	0.0160361	0	0.028898	0.014831	0	0	0	0.00411993	0.00342758	0.0118167	0.00328997	0.0114726	0.00706353	0.0110231	0.00944635	0	0.0165376	0.00324796	0.0147951	0	0.012602	0.00603185	0.0040759	0	0.00946821	0	0	0.0190835	0.0384449	0.0279772	0.0112629	0.0320257	0.0107709	0.0203337	0.00923206	0.00928768	0.0168762	0.00845299
1155_chr3:146080077-146084579	0	0	0	0.00294602	0.00263435	0.00997418	0.00564852	0.0127771	0.0184633	0.00426207	0.0149999	0.00400903	0.00411615	0.0171166	0.00555885	0	0	0	0.0056621	0.00285632	0	0.00956994	0	0.0170019	0	0.00314878	0	0	0	0.0128877	0	0	0	0	0	0	0.0196596	0	0	0	0.00355221	0.00374805	0	0.00441605	0.0112424	0.00963366	0.0153175	0	0
3415_chr11:23014251-23022173	0.137879	0.0494342	0.0558085	0.0354942	0.321713	0.155106	0.117328	0.0547368	0.143349	0.0927978	0.0815413	0.0922077	0.329292	0.0897919	0.509123	0.146573	0.00449144	0.104248	0.131454	0.211759	0.0662571	0.0725245	0.0889352	0.0353176	0.132277	0.0598269	0.133991	0.113255	0.225262	0.0257755	0.032628	0.079825	0.180016	0.185085	0.07943	0.130532	0.0982981	0.212034	0.138356	0.0318922	0.433538	0.0112442	0.14825	0.312355	0.130382	0.129249	0.0832975	0.264379	0.025359
2658_chr7:142802210-142807597	0.040255	0.0221932	0.0472226	0.0359409	0.0457465	0.0629745	0.0623126	0.0462644	0.0716743	0.0597121	0.116548	0.0321965	0.349786	0.0785679	0.0366402	0.285956	0.0359315	0.0270273	0.035621	0.0671749	0.0510256	0.0444509	0.0810945	0.0344135	0.0901026	0.0629757	0.0342365	0.0360269	0.0633432	0.0206204	0.0279715	0.0518234	0.0367181	0.0659989	0.0482195	0.446992	0.057701	0.0852753	0.0447986	0.0442321	0.0606148	0.0262364	0.0445185	0.109048	0.25624	0.12064	0.0407094	0.0226563	0.035101
1013_chr3:87782825-87790440	0.0221612	0.00568218	0.0128789	0.00295785	0.0164153	0.0163901	0.0344778	0.0393401	0.0144543	0.0413315	0.0114491	0.0123558	0.0329703	0.0667304	0.0276559	0.104096	0	0.0291624	0.057052	0.0575234	0.0230244	0.0303779	0.0173736	0.0355083	0.0347778	0.033522	0.0323675	0.0117974	0.0242235	0.00264714	0	0.0281402	0.0481791	0.0343776	0.0204245	0.0499843	0.0262175	0.0224961	0.00508099	0.019626	0.0186421	0.0135267	0.0295741	0.0917497	0.0588239	0.0276962	0.00462764	0.0417039	0.0167876
3033_chr9:27779117-27795566	13.6505	6.50976	11.4758	7.75695	8.49824	9.70471	5.07365	7.63198	6.43521	2.71876	7.37529	6.40187	2.12802	6.22214	20.9623	12.0706	2.10673	11.8677	10.7393	8.13229	9.73952	16.0307	15.3222	14.1975	8.98146	9.74581	2.96934	8.18945	18.8784	11.7041	4.11692	8.62618	9.44262	10.4868	7.55381	9.15674	6.09851	8.86356	11.933	12.8627	10.045	6.70793	8.31605	6.17422	10.1967	4.18812	21.2489	8.41142	8.84346
2872_chr8:82810251-82816178	0.0201074	0.00549268	0.00858592	0.0118314	0.010548	0.0128019	0	0.0234938	0.0143349	0.016571	0.0112712	0	0.00411615	0.044896	0.0193771	0.0222277	0.00449144	0.00386104	0.00612782	0.00437302	0.00764505	0.0158136	0.0144219	0	0.0165346	0.0125951	0.00687134	0.00471896	0.016638	0	0	0	0.00260893	0.0321887	0.0275348	0.0390057	0.0187234	0.00683981	0	0	0.0611253	0.00374805	0.0101353	0.0549026	0.0156194	0.00923206	0.0138829	0.010947	0.0220074
3558_chr11:80907918-80913428	0.0143624	0.0164781	0.00429296	0.020705	0.0210959	0.00749061	0.0223483	0.0117293	0.0143349	0.016571	0.0185321	0.00801806	0	0.0411546	0.0249027	0	0	0.0231662	0.0346875	0.0342758	0.0305802	0	0.0193158	0.0141271	0.0220461	0.0251903	0.0137427	0.00943792	0.0471479	0	0	0.0252039	0.0156536	0.0281651	0.0273897	0.0512803	0.00936172	0.0102597	0	0.00245325	0.0279702	0	0	0.00359028	0.0112424	0.0184641	0	0.0112508	0.00412083
3297_chr10:78577979-78586517	0.0146726	0.00836261	0.0209024	0.0147893	0.0392622	0.132973	0.0241194	0.0822147	0.0144973	0.0605539	0.0238657	0.0220978	0.0575561	0.0526368	0.0472654	0.114876	0.0139055	0.00778386	0.0525848	0.0190059	0.0724522	0.0671709	0.0702853	0.0294196	0.0792173	0.02821	0.105915	0.029451	0.125424	0.0364955	0.0155729	0.0385536	0.0789828	0.0440462	0.0564419	0.0235097	0	0.0409465	0.0353284	0.0414771	0.129803	0.0075111	0.0279325	0.0933833	0.0887699	0.0268468	0.0359429	0.0449778	0.0276666
517_chr2:40899133-40906141	0.130365	0.0547291	0.0434491	0.064283	0.30539	0.0939044	0.106372	0.154886	0.122926	0.0564277	0.12713	0.0471221	0.0677929	0.0901436	0.126238	0.12488	0.0314401	0.0793675	0.145534	0.203518	0.156132	0.0829878	0.215471	0.104851	0.226381	0.161822	0.20109	0.116568	0.0977271	0.0479836	0.0204065	0.119429	0.0683644	0.160304	0.160301	0.072487	0.0690521	0.139689	0.100208	0.0917564	0.163587	0.0354941	0.0958023	0.0851615	0.116823	0.0736303	0.0557261	0.062996	0.0598514
4905_chr21:44220956-44226688	0.0230057	0.315041	5.09939	4.6111	0.0189837	0.00503945	4.29407	3.84067	0.059203	0.00996582	0.737904	2.2895	0.207672	0.0638907	1.86261	0.0222571	0.0245457	0.308937	0.00684273	0.0391973	0.424127	0.0860272	0.067235	0.103346	0.0231264	0.0170129	0.0302373	0.00734506	0.0128766	3.02728	0.989057	0.016811	0.0985472	0.214622	0.00822785	0.028013	0.141376	0.00732544	0.783761	1.19661	5.29518	0.0113828	3.80421	0.0403153	0.018906	0.0187411	0.085144	0.011293	0.0254646
3083_chr9:83624273-83630192	0.0342113	0.0166071	0.00429725	0.0137274	0.0680819	0.0230428	0.00671565	0.027345	0.0139574	0.016571	0.0448514	0.0357445	0.0124884	0.0301589	0.0258518	0.0279734	0.0155179	0.0083939	0.00876686	0.140214	0.0642083	0.0133808	0.00913629	0.0522913	0	0.0223879	0	0.0107993	0.0206953	0.0242625	0.0153771	0.0255862	0.0382156	0.0524797	0.02301	0.00940294	0.443849	0.00723652	0.0157105	0.00414108	0.0348858	0.00682145	0.0396371	0.0413565	0.0229045	0	0.0182884	0	0.0105578
5056_chrY:8055222-8071459	5.16166	2.50514	5.68663	2.98921	3.08456	3.77331	2.35473	2.68162	2.31072	1.26933	2.41685	2.54404	0.909919	2.0505	8.12098	4.85465	0.838741	4.27548	4.11881	3.09906	4.04571	6.81062	5.79626	5.15843	3.46679	3.29112	1.03814	2.61315	6.85745	5.40528	1.58244	2.98918	3.76534	3.91718	3.07976	3.14798	2.25066	3.74096	4.74188	3.98748	3.9822	2.41926	2.81134	2.05601	3.66166	1.60546	7.7386	3.40359	3.46239
6074_chr1:156149869-156157688	6.53322	2.01376	1.91273	5.50215	5.96102	4.6045	1.5855	2.45369	3.11871	1.07937	2.67574	2.52587	1.05626	2.0719	9.23253	5.38614	0.767242	6.43208	6.79227	10.4818	5.60812	5.99955	6.47052	8.40198	8.00026	2.15232	1.12599	3.7891	7.97131	5.14352	3.79902	5.9753	5.48072	7.22915	3.97965	5.20032	3.07017	5.74049	7.31929	5.45291	2.46163	2.63276	2.19897	2.97446	7.9164	2.39026	6.50738	4.24631	6.4101
5573_chrX:89528939-89536240	0.157987	0.0247171	0.0343437	0.139019	0.26251	0.142284	0.0167612	0.206522	0.0764526	0.00994262	0.0734576	0.0561264	0.00411615	0.0365416	0.238507	0.131915	0.00449144	0.092719	0.157552	0.131065	0.134527	0.142616	0.158641	0.227509	0.148811	0.0283391	0.0343567	0.0825818	0.332544	0.180428	0.106698	0.133106	0.138273	0.233445	0.0766362	0.174143	0.0414022	0.136796	0.257628	0.117756	0.232338	0.0635932	0.113567	0.0430834	0.194924	0.0276962	0.171163	0.223801	0.199169
5356_chrX:46338089-46349929	17.1668	8.07905	6.51377	8.2587	19.6201	14.787	12.0651	15.2715	16.9938	6.76013	16.8675	7.74884	8.9861	14.5293	20.5689	23.8355	3.12422	11.1877	16.6787	17.6872	18.0101	12.2426	20.1947	14.6985	20.7649	13.3173	15.7101	9.73038	21.6892	9.7744	4.11257	12.9415	11.5265	20.8911	21.1079	15.3795	13.8191	17.5181	16.3734	12.1957	19.2042	10.3442	13.4003	20.3776	20.5885	15.4155	9.53929	14.8164	11.9064
2213_chr6:78367924-78376119	0	0.0027381	0.00871471	0	0.0137229	0.00445846	0.00861526	0.0137272	0.0252485	0.00665493	0.0120125	0.01422	0.0288995	0.0584396	0.0168121	0.0153608	0.0154371	0.00392668	0.0159609	0.015227	0.00260187	0.0109413	0.0137273	0.0214449	0	0.0143081	0.0048443	0.00866873	0.0198833	0.0232082	0.00811971	0.0268716	0.0218368	0.00944739	0.0198356	0.0200739	0.00497107	0	0	0.0196383	0.037473	0.00406289	0.00794043	0.0227768	0.0309053	0.0218015	0.0197878	0.00331617	0.0304942
5292_chrX:4809655-4818131	0.00340964	0.00333406	0.0243797	0	0.00543748	0.00520901	0	0.00817143	0.0181145	0.0112418	0.0258412	0.0306851	0	0.0256019	0.0262503	0.024888	0	0	0.0229773	0.00315909	0.0134578	0.00802055	0.0134893	0.0680288	0	0.0217298	0.00572039	0.0026143	0.0149537	0.00526078	0.0712362	0.0167942	0.00530918	0.0151931	0.00383455	0.0166288	0.0176328	0.0118465	0.0424561	0.0324933	0.00851692	0	0.00889502	0.0186156	0.0207984	0	0	0.00958849	0.132885
5953_chr1:86967752-86974028	0.143811	0.0596423	0.0815705	0.0680306	0.224434	0.113546	0.106154	0.101869	0.11939	0.0695983	0.202011	0.0601355	0.0535099	0.082111	0.158888	0.0686326	0.0673716	0.0434869	0.215052	0.120691	0.13032	0.0762298	0.140602	0.113016	0.163037	0.132249	0.159855	0.0333607	0.21155	0.0763908	0.0139834	0.116186	0.0469608	0.332453	0.108184	0.13345	0.185423	0.270668	0.25675	0.078499	0.097455	0.0299844	0.132355	0.175924	0.137468	0.126022	0.0231382	0.0693386	0.084868
5388_chrX:53539914-53547741	0.648727	0.206231	0.192325	0.608741	0.689536	0.538266	0.2009	0.396725	0.35678	0.224862	0.421283	0.232315	0.186807	0.379782	1.22561	0.65238	0.0914817	0.619844	0.807736	0.806733	0.611288	0.488456	0.846442	0.903891	1.0002	0.306638	0.249114	0.457959	0.957644	0.506854	0.405668	0.726994	0.637083	0.950143	0.636656	0.635461	0.373935	0.773528	0.87529	0.608808	0.399582	0.326984	0.328577	0.437024	0.925496	0.349184	0.547283	0.609506	0.685157
4052_chr13:100935687-100938542	0	0.0121608	0.00460635	0.0154784	0.0169163	0.0103158	0.00622958	0.0297104	0.0353068	0.0626418	0	0	0.102825	0.0304619	0	0.00937332	0	0.0173901	0.0356046	0.00868321	0.0199128	0	0.0498614	0.0142118	0	0.0204923	0.0331611	0.00239015	0.0266647	0.00535872	0	0.00998495	0.0117924	0	0.024437	0.00470846	0.0123528	0.00565994	0.0165407	0.00496047	0.0287463	0.0108544	0.0109271	0.0413565	0	0.0140097	0	0.00304334	0.0141376
1171_chr3:151183672-151193587	1.31189	0.356744	0.265709	0.94065	1.265	1.22344	0.662235	0.43843	0.476997	0.315469	0.534448	0.295001	0.284891	0.512719	1.8732	1.47207	0.193869	1.04874	1.7515	1.25675	1.4241	1.29689	1.54054	1.70543	1.76607	0.501239	0.384555	0.768153	1.91473	1.18646	0.662772	1.36064	1.07426	1.61432	0.865477	1.24098	0.467651	1.43342	1.71654	1.00504	1.15259	0.463503	0.3717	0.579397	1.80418	0.416311	1.45747	0.776009	1.48833
2175_chr6:65008154-65012286	0.0172349	0.00274634	0	0	0	0.00498709	0	0.00390977	0	0.00406322	0.00741285	0	0.00411615	0.00374133	0	0.00732863	0	0	0.0122556	0.0114253	0.0152901	0.00329657	0.00480731	0	0	0.0157439	0.00343567	0.00471896	0.0392899	0.0051551	0	0.00420065	0.00260893	0.0160944	0.00273897	0.0233092	0.0140426	0.0136796	0	0	0.00699254	0.0149922	0.0108476	0	0.0112461	0	0	0	0.0042265
1299_chr4:8975252-8978813	0.00287536	0	0	0	0	0.00498709	0	0	0	0	0	0	0.00411615	0.0187066	0.00556161	0	0	0	0	0	0	0.00329657	0.00480731	0	0	0.00944635	0	0	0	0	0	0	0	0	0	0	0	0.0034199	0	0	0.00699254	0	0	0.00359028	0	0	0.00462764	0	0
2671_chr7:149337557-149348360	2.53403	0.561333	0.627747	2.64045	2.50705	2.21281	0.325553	0.576086	0.660942	0.283335	0.732148	0.639689	0.252731	0.645529	4.17095	2.1208	0.306788	2.46358	2.64926	2.37423	2.46851	2.68041	2.80359	3.91694	2.92341	0.526971	0.324815	1.62927	3.65056	2.77895	2.04711	3.01557	2.20639	3.21628	1.82819	2.26529	0.685095	2.62251	4.26186	2.90664	0.549995	0.73506	0.634971	0.587945	3.67805	0.527705	3.4282	1.552	3.16442
4338_chr16:10375037-10387659	29.6521	18.4402	38.6777	18.4771	17.1509	21.0944	13.3608	17.8183	15.6708	6.41519	17.2007	17.3133	4.21514	13.1223	46.9086	23.1893	6.41043	26.5287	20.9018	16.5439	21.6146	38.6438	28.5454	28.9971	15.9922	22.4141	5.41709	17.428	40.7459	32.216	9.07384	14.8896	21.0164	20.42	16.5949	15.4281	17.1951	18.603	26.3513	29.733	23.574	16.1883	17.7101	14.4004	19.3083	9.10114	48.3953	22.8437	20.4239
2991_chr9:2509233-2514932	0.0517047	0.0644814	0.0924875	0.0465418	0.0421919	0.0124677	0.1734	0.0859837	0.078297	0.0231994	0.0296514	0.0160361	0.0164646	0.022448	0.0843954	0	0.0179658	0.00896147	0.0294156	0.0340387	0.0050967	0.00329657	0.0296034	0.0604497	0.0500613	0.0220761	0.0824561	0.0306733	0.0433027	0.00822754	0.0161975	0.0275395	0.0473078	0.0338424	0	0.0745522	0.182947	0.0561377	0.0238544	0.0147121	0.0350501	0.0149922	0.14087	0.0335692	0.0858844	0.0138481	0.129704	0.00281551	0.0191291
2386_chr6:159301427-159310195	1.47852	0.301867	0.313893	1.57334	1.27104	1.14898	0.322843	0.357776	0.35807	0.173128	0.416798	0.244675	0.175858	0.347352	1.95265	1.11959	0.108635	1.4864	1.36008	1.20229	1.24384	1.50355	1.33217	2.18537	1.49506	0.340831	0.261228	0.852844	2.01995	1.62083	1.18617	1.48876	1.32741	1.34631	0.772311	1.24545	0.399844	1.19582	2.21555	1.84511	0.570721	0.33837	0.348829	0.569401	1.61603	0.354488	2.03943	0.993712	1.8747
3370_chr10:122604425-122611092	0.051811	0.0451279	0.045192	0.0481686	0.0378988	0.0609248	0.085957	0.170146	0.0559203	0.0251316	0.115918	0.0447849	0.036823	0.0975252	0.122914	0.0764669	0.0269487	0.11453	0.0515022	0.0552897	0.112629	0.0601459	0.115984	0.0977804	0.0518194	0.1435	0.0708882	0.0574368	0.117377	0.0338664	0.0333924	0.110771	0.0669843	0.105945	0.0717527	0.0781185	0.0442014	0.166796	0.153646	0.030673	0.102318	0.0494705	0.0416186	0.118828	0.137749	0.0673617	0.0562582	0.0366691	0.0567999
3109_chr9:96109854-96115619	0.0120099	0.00925243	0.0150898	0	0.0224856	0	0.0113362	0.0297495	0	0.00336723	0.0179428	0.0117465	0.00614129	0.0132181	0.00373541	0.00745322	0	0	0.0141062	0	0	0	0.00271853	0.00719067	0	0.00652428	0.00371396	0	0.00290483	0.0128336	0.00689849	0.0379991	0.0034464	0.00524676	0	0.0181486	0.00485405	0	0.00607333	0.0134978	0.0195581	0.00401416	0.0199559	0.0305533	0.0201014	0.0236618	0.0195703	0.00576884	0
4605_chr19:9564602-9573041	0.0258523	0.00823903	0.00858592	0.0059157	0.0106482	0.0423903	0.0167612	0.00781955	0.00477351	0.0231994	0.0151741	0.0160361	0.0164646	0.0340386	0.0193743	0.0219859	0.00449144	0.0115831	0.0469963	0.0114281	0.0279758	0.00983366	0.0124654	0.0141271	0.00551705	0.0188927	0.0137427	0.0212353	0.0104773	0.00257755	0.00932228	0.0378059	0.0130447	0.0160944	0.0246507	0.0186474	0.00936172	0.0239393	0	0	0.0139851	0.00817825	0.0108476	0.0145514	0.0302308	0.0230802	0.0138829	0.00562539	0
2989_chr9:2275784-2281525	0.0214287	0.0253542	0	0.0132837	0.00792152	0.0025883	0.0228958	0.0117293	0.00955657	0.0149902	0.00751292	0.42604	0.01297	0.0261893	0.0110845	0	0	0	0.00207529	0.00857181	0.0102953	0.00333613	0.0157487	0.0122411	0.0386579	0.018899	0.0137599	0.0050894	0.00261933	0.0258193	0.00466114	0	0.0182625	0.0514134	0.0219117	0.00481569	0.038135	0.00352592	0.0145369	0.046938	0.00699254	0.00376304	0.021923	0.0170395	0.00751741	0.0330508	0.0202968	0.00843809	0.00467873
3640_chr11:109832247-109838665	0.149849	0.030207	0.0729803	0.0521114	0.210675	0.138878	0.135514	0.0947847	0.111879	0.0596557	0.176281	0.0387272	0.057626	0.106946	0.183597	0.0962396	0.0269082	0.0887653	0.205441	0.221733	0.195222	0.0571361	0.203164	0.075721	0.148685	0.114266	0.109756	0.0836648	0.302265	0.0539094	0.0297194	0.116648	0.0746807	0.25959	0.113829	0.191812	0.068364	0.179159	0.17095	0.116139	0.127736	0.102738	0.136119	0.0790401	0.247434	0.0652661	0.100045	0.0813291	0.0803034
3199_chr10:17052206-17060764	0.194568	0.0427853	0.0436294	0.0801785	0.165002	0.077851	0.0599213	0.085671	0.100836	0.0309447	0.117349	0.0530074	0.0300808	0.123808	0.116863	0.12949	0.117918	0.130001	0.131009	0.180708	0.138503	0.0789858	0.13236	0.181617	0.198448	0.132038	0.0680435	0.0662519	0.136548	0.0851158	0.0352895	0.0883481	0.122648	0.142495	0.172637	0.151906	0.0706389	0.172616	0.124964	0.0686885	0.140533	0.0802121	0.151841	0.1224	0.143666	0.0539475	0.0727002	0.110261	0.0871081
5606_chrX:98414894-98419780	0	0	0	0	0.00791098	0	0	0	0	0	0	0	0	0.0112352	0	0	0	0	0	0.00285632	0	0	0.00485779	0.0072048	0	0.00630072	0	0	0	0	0	0	0	0.00429719	0.00274718	0	0	0	0.00964673	0	0.00349627	0.00374805	0	0	0	0.00461603	0	0	0.00411238
4204_chr14:87701038-87707156	0.0029443	0.00274634	0	0	0.00282686	0.011959	0.00559265	0.0155922	0.0144639	0.00428858	0.0230502	0.00429768	0.0148675	0.0328451	0.00691466	0	0	0	0.00393406	0.0168494	0.00584592	0.0165026	0	0	0.0166118	0.0130926	0.00810475	0	0.0178507	0	0	0.0084013	0	0.0203151	0.0110134	0.00970596	0.0167996	0.009863	0.0144701	0	0.0272849	0.00374805	0.0116539	0	0.00381117	0.0141435	0.019325	0.0028127	0.00605657
3886_chr12:100108957-100117574	0.309691	0.0783147	0.0752771	0.244505	0.429766	0.308337	0.176015	0.157888	0.111707	0.0892251	0.177842	0.0704266	0.110597	0.0941842	0.53332	0.308242	0.0150957	0.367857	0.296149	0.231119	0.213972	0.342006	0.415765	0.39685	0.388916	0.0903166	0.0968447	0.2281	0.40987	0.275455	0.223502	0.297818	0.249943	0.314202	0.209479	0.311136	0.100723	0.312904	0.313461	0.332508	0.140165	0.0571128	0.113976	0.0951246	0.389182	0.143425	0.433342	0.245692	0.298906
3914_chr12:127638213-127641033	0	0	0	0	0.00263699	0.00249354	0.00558707	0	0.0286697	0.00331421	0	0.0120271	0.00411615	0.0149653	0.00276697	0	0.00898289	0	0.00612782	0.00285632	0.0101934	0	0.00240846	0.00706353	0.00551153	0.00629757	0.00343567	0.00707844	0	0	0	0	0	0.0120708	0.0136948	0	0.00468086	0.779738	0	0	0.00349627	0.00374805	0	0.00359028	0	0	0.00462764	0.0112508	0
1424_chr4:63836735-63842264	0.0432625	0.0219707	0	0.0325393	0.0642714	0.0469784	0.00558707	0.0390977	0.0430906	0.0431178	0.0329649	0.0335235	0	0.0636026	0.07667	0.0219859	0	0.0115831	0.0299282	0.101051	0.0280344	0.0263791	0.0969178	0.0353176	0.0606379	0.0317775	0.0693593	0.0436764	0.0541153	0.012978	0.0186446	0.0252039	0.0313228	0.0926633	0.0478525	0.0614198	0.0280852	0.0313879	0.0578088	0.0637648	0.060489	0.0224883	0.0289269	0.0540158	0.0433619	0.0775355	0.0323935	0.0309453	0.00845299
3492_chr11:55325952-55331586	0.0205526	0.016511	0.0214648	0.0211072	0.0184589	0.0150909	0.0391095	0.0388553	0.0430046	0.00979017	0.0519307	0.0121233	0.0123484	0.0187066	0.0596365	0.0219859	0	0.0246759	0.0362705	0.0264752	0.0132769	0.0169411	0.0173063	0.00706353	0.110049	0.00314878	0.0237199	0.00911467	0.0105585	0.0137203	0	0.0167732	0.0484009	0.024226	0.0302217	0.0404322	0.0374469	0.0239872	0.0238306	0.0049065	0.0419552	0	0.0216952	0.0215417	0.0456853	0.0422182	0.0791095	0.015782	0.0169356
3866_chr12:88567012-88577595	1.5454	0.735781	0.386366	0.976594	1.87979	1.23783	0.727548	1.00854	1.41213	0.513702	1.59735	0.449472	0.588609	1.13972	2.3095	2.03178	0.188641	1.07895	2.1779	1.50548	1.89504	1.13918	2.31822	2.18185	1.71609	1.20781	0.776994	0.964636	2.28041	1.06533	0.768333	1.79748	1.34479	2.05223	1.18918	2.36472	0.926413	1.96732	2.10876	1.23453	1.18739	0.706208	0.770088	0.906723	2.14451	1.27862	1.25698	1.21835	1.27671
1742_chr5:242330-248034	0.0430872	0.0274634	0.0472226	0.0177471	0.0566953	0.0593139	0.0223483	0.0392659	0.0669056	0.0420838	0.0521976	0.0212238	0.0299738	0.0740409	0.0498747	0.116782	0.00449144	0.0231662	0.0692239	0.0487688	0.0623556	0.0362622	0.118928	0.0143601	0.0899152	0.071575	0.0810097	0.0100726	0.055404	0.0412408	0.00466114	0.042897	0.0540075	0.081703	0.064415	0.0636109	0.0243498	0.0604195	0.0425992	0.0245325	0.0912632	0.0397556	0.0824272	0.0508348	0.0792101	0.036619	0	0.0371529	0.0084699
901_chr3:27079181-27086008	0.240028	0.129078	0.0601014	0.170298	0.424772	0.301322	0.126173	0.263128	0.253326	0.128621	0.305228	0.100226	0.172903	0.263891	0.434796	0.479857	0.0224572	0.281983	0.385248	0.281373	0.336043	0.30634	0.475347	0.505833	0.471837	0.166886	0.209569	0.19453	0.542096	0.22186	0.125851	0.286224	0.234582	0.416079	0.300541	0.337532	0.156149	0.316858	0.446545	0.254755	0.307668	0.12243	0.263969	0.166158	0.49043	0.181064	0.240647	0.174387	0.348939
3564_chr11:81705386-81715857	0	0	0	0	0.00263699	0	0	0.00390977	0.00955657	0.0298279	0.00741285	0.00801806	0	0.011224	0	0.00732863	0	0	0	0	0.00254835	0	0	0	0	0.00944635	0	0	0.00261933	0	0	0	0.00243935	0.00402359	0	0	0	0.0034199	0	0	0.0104888	0	0.00723173	0.00718057	0	0	0	0	0
5144_chrY:18524215-18532992	0	0	0	0	0	0.00997418	0	0	0.00477829	0.0265137	0	0	0	0	0	0	0	0	0	0.00285632	0	0.00329657	0	0	0	0.00314878	0.019999	0.00235948	0.0445285	0	0	0	0.00782679	0.00402359	0.00273897	0	0	0.0307791	0	0	0	0.00374805	0	0.00359747	0	0	0	0.00562539	0
2448_chr7:27036226-27041267	0.280458	0.122597	0.0902638	0.0998275	0.363045	0.395546	0.356477	0.387701	0.438986	0.190259	0.400253	0.146626	0.237172	0.369561	0.328694	0.403155	0.0834465	0.247199	0.47682	0.477205	0.398185	0.25289	0.42276	0.292063	0.393733	0.375096	0.598672	0.116381	0.4118	0.195162	0.018859	0.260541	0.195586	0.528112	0.500187	0.486892	0.294314	0.452135	0.352163	0.241709	0.515445	0.136661	0.371103	0.427316	0.377658	0.44258	0.132147	0.334531	0.209571
1011_chr3:87656755-87665439	0.464972	0.0906293	0.0987381	0.409234	0.401458	0.391479	0.0782189	0.120816	0.148122	0.0497131	0.140844	0.0681535	0.0946713	0.149653	0.539435	0.383405	0.0673716	0.362942	0.425528	0.334743	0.388991	0.392285	0.493259	0.502987	0.534481	0.110053	0.0721491	0.197835	0.573981	0.428288	0.218463	0.391228	0.279928	0.494093	0.315167	0.347079	0.179254	0.375376	0.464116	0.404786	0.108839	0.161196	0.136351	0.111299	0.583986	0.0923206	0.489794	0.206697	0.414497
3448_chr11:39581832-39588887	0.24751	0.0871689	0.0801281	0.0708879	0.212779	0.177181	0.150409	0.25109	0.249049	0.0861528	0.334927	0.0898143	0.142694	0.222901	0.224166	0.27072	0.0426283	0.203268	0.206248	0.324672	0.235516	0.102774	0.282117	0.219167	0.230035	0.166385	0.257579	0.140127	0.2594	0.129055	0.0377646	0.122016	0.142641	0.326989	0.299226	0.226981	0.195548	0.258873	0.190396	0.142862	0.269958	0.105785	0.19035	0.221948	0.208423	0.152121	0.0721542	0.208626	0.132737
987_chr3:75651388-75656765	0	0.00274634	0.00429296	0	0	0	0.00558707	0	0.00477829	0.00668475	0.00370642	0.00400903	0	0.00748266	0.00276974	0	0	0.00386104	0.00206099	0	0	0	0	0	0	0.00629757	0.0034769	0	0	0	0	0	0.00260893	0.00667111	0	0	0	0.00683981	0	0	0.00699254	0	0.0113755	0.0105411	0	0	0.00622881	0.00283801	0
1636_chr4:139543514-139548166	0.0190675	0.00554761	0	0.0207523	0.0389378	0.0202451	0.0275722	0.0333699	0.0238914	0.0211977	0.03477	0.012432	0.0292658	0.0396095	0.0228579	0.0194135	0.00476991	0.0114171	0.0574299	0.0347071	0.00804769	0.0287889	0.0401675	0.0154479	0.0228453	0.0301748	0.045234	0.00959365	0.0290667	0.00522727	0.00466114	0.017063	0.0271851	0.0383891	0.0206628	0.0419193	0.0216864	0.0350643	0.0259679	0.0237891	0.0356025	0.00383801	0.0298996	0.041378	0.0482448	0.00721024	0.0252021	0.0359885	0.0118807
1896_chr5:83994577-84000990	0	0	0.0223363	0.00887355	0.0194214	0.00748063	0.0223483	0.00801113	0.00975248	0	0.0187323	0.0189266	0.00933953	0.0184747	0.00843096	0.0146573	0.00898289	0.0115831	0.0165757	0.00576691	0.012859	0.00993915	0.00673264	0.0212753	0.0310354	0.00318342	0	0.00505401	0.0208001	0.00812186	0	0.0186005	0.00293766	0.0160541	0.00577648	0.0047038	0.0153485	0.0117371	0.0288495	0.00245325	0.0209986	0.00635295	0.0184662	0.0245827	0.0120369	0.00522996	0.00478498	0.0056704	0
1129_chr3:135654333-135657111	0.0036854	0.0173129	0.0101529	0	0.028345	0.0174024	0	0.00359308	0.0150851	0.0102442	0.00953663	0.0141759	0.0680728	0.0388687	0.00728267	0.0317037	0	0.015811	0.0256408	0.0239474	0.0228383	0.0222419	0.0106338	0.0144237	0.0126104	0.0064676	0.0192226	0.00663722	0.0106554	0.0113979	0	0.0211839	0.0121654	0.0505484	0.0205833	0.0331644	0.00993747	0.00373112	0.038606	0.0105269	0.0311727	0.00778845	0.0266706	0.0469861	0.0323631	0.00923206	0.010005	0.00286895	0.00426453
5155_chrY:19443743-19452813	0.261396	0.0411951	0.0548984	0.260291	0.224144	0.211951	0.0446965	0.047191	0.0621177	0.0430847	0.0630092	0.0481084	0.0164646	0.0374133	0.426114	0.227444	0.0269487	0.227801	0.218559	0.250388	0.196223	0.349436	0.336512	0.416748	0.221801	0.0346366	0.0343567	0.143523	0.2779	0.299746	0.577981	0.184829	0.216541	0.266615	0.150744	0.167826	0.0659393	0.191997	0.302078	0.220792	0.0839105	0.112442	0.077195	0.0646251	0.36006	0.0369282	0.217499	0.115321	0.274722
2993_chr9:3809395-3816769	0.00932695	0.0259062	0.0773592	0	0.0142767	0.00627874	0.00569881	0.0178716	0.015754	0.00705595	0.0137323	0	0.0130029	0.0575192	0.0145626	0.00739459	0.0179164	0.0116256	0.0547439	0	0.00509925	0	0.013136	0.0228081	0.0242177	0.00644871	0.0245444	0.0131635	0.0106947	0.0247135	0.00468911	0.00427206	0.0052883	0.00865072	0.0394274	0.00466184	0.0150256	0.0103418	0	0.0524382	0.0593842	0.00377054	0.022375	0.00549314	0	0.0227109	0.0410102	0.00335555	0.0128824
2897_chr8:91101561-91108109	0.136009	0.058563	0.630108	0.0242455	0.134521	0.103235	0.087946	0.410992	0.069008	0.0556588	0.106	0.16852	0.0540079	0.135586	0.12126	0.201889	0.0637336	0.0783984	0.13674	0.108294	0.11765	0.0907677	0.204623	0.0653941	0.149153	0.0932009	0.0944328	0.041869	0.0937745	0.0205637	0.113862	0.107806	0.0728153	0.147416	0.135754	0.140396	0.0743929	0.110029	0.114616	0.0747456	0.150829	0.0295122	0.0855043	0.0845404	0.114845	0.110046	0.211539	0.0513374	0.120235
4614_chr19:9834366-9840211	0.160962	0.0796439	0.0437882	0.186374	0.261634	0.192492	0.0673688	0.0588734	0.066896	0.0231994	0.129725	0.0561264	0.0411615	0.0935332	0.252179	0.229489	0.0583888	0.166476	0.258247	0.167232	0.206916	0.128566	0.303425	0.184415	0.240623	0.0700825	0.020614	0.174599	0.228754	0.145593	0.116528	0.26467	0.149067	0.29808	0.148394	0.223773	0.100367	0.291472	0.309917	0.147197	0.111549	0.155173	0.0687014	0.0898253	0.295221	0.0736072	0.194657	0.113084	0.232457
1506_chr4:92573809-92582414	0.00835031	0	0.0132867	0.0173715	0.014783	0	0	0.0136608	0.0248471	0.00336723	0	0	0.00417789	0.0660083	0.0166821	0.0127518	0	0.00443634	0.0140041	0.0171808	0	0.00671511	0.00967471	0.0148334	0.0171023	0.0114112	0	0.00528996	0.0254808	0.0110113	0.00489886	0	0	0.00523067	0.0128896	0.031626	0	0.00658674	0	0	0.00399624	0.00384175	0.016322	0.00387033	0.0202063	0.0143189	0.00465078	0.00443	0.0293065
6072_chr1:155620079-155629422	0.353465	0.0878829	0.107315	0.261507	0.332556	0.248302	0.0558707	0.0821053	0.100827	0.0430847	0.115014	0.0681535	0.0370453	0.0897919	0.502474	0.289657	0.0673133	0.321493	0.329801	0.31257	0.277895	0.328407	0.314302	0.580417	0.330896	0.0976123	0.0343704	0.250339	0.439235	0.319686	0.302974	0.3415	0.376002	0.403377	0.25522	0.303668	0.153921	0.294102	0.62572	0.309109	0.132855	0.12478	0.115708	0.0826196	0.613227	0.0461603	0.446151	0.200101	0.520138
543_chr2:57454515-57462335	0.867823	0.304888	0.205547	0.411798	0.772414	0.661986	0.44425	0.726909	0.820852	0.28646	0.852292	0.380698	0.305801	0.865362	0.843337	0.642142	0.130463	0.516719	0.571494	0.98373	0.586004	0.405369	0.823521	0.492222	0.699722	0.591417	0.607145	0.399949	0.869192	0.425948	0.116351	0.467948	0.489381	0.88082	0.922741	0.594646	0.715011	0.676146	0.499879	0.340624	1.04501	0.460913	0.767297	0.851863	0.715713	0.636652	0.258454	0.595763	0.335643
3423_chr11:25347960-25350926	0.0258523	0.00549268	0	0.0236628	0.0289937	0.0174548	0.0111741	0.00781955	0.0191131	0.00994262	0.0185321	0.00400903	0	0.00374507	0.0276697	0.0222717	0	0.0231662	0.00817042	0.0142816	0.0151958	0.013183	0.0264402	0.00706353	0.0110231	0.00630701	0.0171784	0.0212353	0.0135	0.0128877	0	0.00425946	0.0104357	0.0490234	0.0219117	0.0466184	0.0423431	0.0341956	0.0282675	0.0147195	0.0403015	0.0074961	0.0108476	0.0107709	0.0261835	0.00923206	0.0185106	0.0256434	0.016906
2598_chr7:112281340-112296899	5.31321	2.62437	5.04764	3.59421	3.18302	4.27201	1.62689	2.50332	2.16789	1.13707	2.36031	2.58118	0.773741	1.98747	10.0689	5.17898	0.748081	4.1003	4.31563	3.14126	3.6716	7.16706	6.08569	5.4514	4.16403	3.4932	1.17585	3.13854	7.98392	6.45478	2.06485	3.65312	4.4559	4.17173	3.00724	3.3559	1.98134	3.94283	5.76645	5.00332	3.40218	2.32055	2.64314	2.20869	4.18811	1.51262	9.41771	3.34624	3.7756
4494_chr18:1854934-1861463	0.159202	0.0918102	0.051816	0.0438147	0.135431	0.224125	0.117513	0.151171	0.234934	0.0792128	0.164754	0.0575095	0.0711352	0.159598	0.183104	0.186777	0.0114217	0.124298	0.201685	0.366623	0.198404	0.217929	0.235089	0.099405	0.19717	0.152001	0.165452	0.0991171	0.236046	0.0522624	0.0140347	0.151429	0.112821	0.285144	0.345534	0.259711	0.112645	0.194541	0.197701	0.135233	0.201532	0.0601937	0.138433	0.125764	0.161827	0.182832	0.0767679	0.140328	0.179229
1476_chr4:79634688-79640875	0.00579667	0.00549268	0.0048167	0.00295785	0.0115078	0.00524642	0.0111965	0.0139931	0.00968559	0.00514033	0.015693	0.0188906	0	0.0496774	0.0292137	0.00794424	0	0.00779544	0.00221214	0.00686659	0.0114243	0	0.018662	0.00736019	0.00599104	0.00423197	0.0188962	0.00523333	0	0.00274509	0.00960661	0	0.0106444	0.0379183	0.0113338	0	0.0094881	0	0.0241836	0.0105931	0.0254563	0	0	0	0	0.0433076	0.00968103	0.00325992	0.0124597
1728_chr4:185657329-185666394	1.07086	0.373714	0.443046	0.634725	1.15008	0.685228	0.414214	0.471562	0.660794	0.305603	0.743575	0.436888	0.329703	0.573291	1.31236	0.851323	0.274706	0.869946	1.1143	1.05525	0.850589	0.855364	1.17117	1.14833	1.03199	0.557725	0.515268	0.551451	1.10069	0.793506	0.45173	0.828784	0.78288	0.986283	0.7347	0.65567	0.745184	0.840968	1.1319	0.805254	0.574497	0.625955	0.565127	0.733298	1.02455	0.458229	0.878535	0.763633	0.952792
534_chr2:52250241-52254812	0	0.00278479	0	0	0.00308264	0	0	0.00396451	0.00478307	0.013681	0	0	0	0.033672	0.00558651	0	0	0	0	0.00575834	0.00256109	0.00659313	0	0	0	0.00315508	0	0	0.00265338	0	0.00932228	0.0134673	0.0127968	0	0.0109559	0.00932369	0.00468086	0	0.00482813	0.00245325	0.0035627	0	0.00369903	0	0.00647562	0	0.00934784	0.0028127	0.035921
2895_chr8:90461032-90467472	0.0986468	0.118851	0.0424445	0.0716924	0.814142	0.190529	0.406051	0.382481	0.138637	0.859891	0.144995	0.0804332	0.342093	0.0957294	0.550248	1.10113	0.00912661	0.339772	0.659089	0.460147	0.875091	0.0773671	0.309886	0.541885	0.369818	0.137419	0.244596	0.347778	1.78718	0.571221	0.032628	0.0846179	0.470359	0.184353	0.826538	0.127394	0.748376	0.425228	0.105193	0.704063	2.47099	0.0362399	0.588518	0.792311	0.130494	0.486876	0.289047	1.41694	0.0719857
1908_chr5:95500514-95507881	0.185292	0.0604195	0.0975017	0.0949441	0.0976504	0.0498036	0.136012	0.18453	0.141896	0.0497131	0.14239	0.103846	0.0831626	0.143544	0.145509	0.175887	0.0628802	0.133187	0.0761115	0.240056	0.155903	0.159547	0.147967	0.120292	0.0497085	0.0728251	0.0604953	0.112222	0.138156	0.134919	0.028144	0.194738	0.0556616	0.176793	0.139654	0.219895	0.1507	0.192431	0.134472	0.0999085	0.216678	0.0899532	0.181372	0.12096	0.110404	0.0848657	0.115682	0.0786571	0.169402
1797_chr5:32548561-32560530	2.39015	0.554799	0.632169	2.19083	2.8988	2.30875	0.59457	0.919223	0.992895	0.312898	0.952158	0.721329	0.193689	0.972491	3.59469	2.2071	0.231044	2.38679	2.4875	2.21247	2.76143	2.37125	2.30282	3.51927	2.65506	0.758038	0.635194	1.63028	3.35845	2.40999	1.45463	2.54558	2.38355	2.57167	1.60159	1.96883	1.01865	2.28764	3.69495	2.37313	0.684829	1.17572	0.726843	0.750474	3.60713	0.572489	3.18768	1.74995	2.95246
5991_chr1:103733781-103738909	0.0401142	0.0274689	0.00429296	0.0342756	0.0802147	0.0893138	0.0560718	0.0252767	0.0743597	0.0300002	0.0595622	0.0242787	0.0251661	0.0811532	0.0569941	0.13599	0	0.0117183	0.0693934	0.175506	0.0519048	0.013239	0.0784721	0.0290452	0.0758608	0.0410318	0.0918733	0.0256947	0.0674738	0.0154653	0.0159271	0.0294634	0.021435	0.139124	0.0816349	0.0646831	0.0343856	0.0802686	0.0756185	0.0443842	0.0595765	0.0104158	0.0835228	0.0535814	0.106604	0.0676156	0.0470539	0.0410148	0.0481482
1882_chr5:75653070-75659165	0.202208	0.061389	0.035902	0.156905	0.244014	0.17574	0.0722966	0.106182	0.216041	0.0655152	0.136678	0.070579	0.0377286	0.130224	0.324699	0.180284	0.0169552	0.106352	0.15622	0.152219	0.139718	0.179363	0.170924	0.274319	0.261329	0.0504183	0.039548	0.156292	0.258582	0.122629	0.148001	0.20663	0.192816	0.251929	0.105702	0.212841	0.152582	0.216603	0.24603	0.161934	0.134023	0.106951	0.0597304	0.0973326	0.296825	0.0836379	0.137992	0.142598	0.207906
1702_chr4:171598911-171603758	0.0166058	0.00559979	0	0.00887355	0.021916	0.0261872	0	0.0225829	0.0159786	0.0133795	0.0219235	0.00951744	0	0.0303609	0.025481	0.00961516	0.00522355	0.0198959	0.0170986	0.0336189	0.00515022	0.00359985	0.0101819	0.00964878	0.0168212	0.0141286	0.0226686	0.0135387	0.0399211	0.0465634	0	0.026107	0.0203758	0.0296217	0.00562583	0.0245166	0.0321809	0.0144046	0.0377615	0	0.0214741	0.0163677	0.0169873	0.0146591	0.0167324	0.00970751	0.0213103	0	0.0101225
4787_chr19:57006131-57013072	1.39365	0.357818	0.461588	1.29645	1.15762	1.07924	0.202151	0.328073	0.507225	0.192154	0.606056	0.324824	0.124299	0.379296	1.71344	0.891799	0.170868	1.22398	1.32732	1.29758	1.13403	1.44614	1.11	1.85423	1.16201	0.408224	0.195833	0.758656	1.78058	1.14842	1.0628	1.17072	1.068	1.57988	0.727042	1.13651	0.417285	1.23479	1.80817	1.26858	0.521899	0.709705	0.381524	0.426332	1.75127	0.355416	1.4281	0.675303	1.85357
3184_chr10:5096639-5102960	0.248547	0.113597	0.0560789	0.159224	0.248587	0.231708	0.116267	0.208133	0.277638	0.117489	0.202208	0.0933503	0.20235	0.152126	0.265239	0.309847	0.0225336	0.190581	0.35306	0.212053	0.277824	0.104778	0.348359	0.294733	0.314416	0.239408	0.246661	0.133153	0.228937	0.139484	0.0139834	0.188311	0.269584	0.290572	0.193691	0.159957	0.179609	0.512698	0.158198	0.187357	0.281397	0.201192	0.283744	0.263261	0.266846	0.201314	0.0933118	0.148921	0.14073
2059_chr6:2310643-2318026	2.58801	0.454303	0.406513	1.19909	2.46216	2.07831	0.789302	1.7211	0.889545	2.05704	1.77006	0.713387	2.36874	1.62541	1.2811	6.06947	0.476093	1.35811	3.37368	2.74301	2.50467	3.6038	5.26006	1.44289	1.8086	1.78286	3.69833	0.982754	3.48997	1.05711	0.164072	1.12344	1.8019	3.60352	2.69575	1.58068	3.18726	1.05588	1.58371	1.63971	3.82288	0.686681	3.6858	5.01317	2.60275	2.90502	0.67869	2.65733	2.35972
3628_chr11:103443135-103449845	0.0526641	0.0470366	0.0466688	0.0177471	0.142028	0.0828156	0.0896557	0.117109	0.0574302	0.0482283	0.14037	0.0921917	0.0659489	0.120564	0.0550987	0.122256	0.0158997	0.0373903	0.209673	0.0934816	0.109709	0.0113666	0.300036	0.0566565	0.185375	0.144961	0.268968	0.0613795	0.174067	0.0587707	0	0.171781	0.0461207	0.148941	0.224603	0.121213	0.0377418	0.0752379	0.269102	0.215876	0.13024	0.0642978	0.0496675	0.0777081	0.14056	0.0748766	0.0651664	0.0422889	0.023419
1603_chr4:131927858-131936544	0.0919195	0.0549268	0.0750796	0.0621149	0.14587	0.115843	0.0900914	0.105564	0.170255	0.0463989	0.140859	0.0761716	0.0782068	0.135713	0.115859	0.13997	0.0269487	0.0655913	0.140588	0.139531	0.0777502	0.107214	0.14165	0.128069	0.168543	0.179481	0.0588633	0.0505094	0.182659	0.0928098	0.0605948	0.0882263	0.111561	0.185314	0.131996	0.239894	0.0904155	0.197575	0.19646	0.120209	0.190753	0.0899532	0.0941462	0.12557	0.225515	0.109141	0.0340872	0.064692	0.135248
5429_chrX:62646398-62654573	0	0.00549268	0.00429296	0	0.00791098	0	0.0111741	0.00390977	0.0191131	0.00994262	0.00741285	0.00801806	0.00411615	0.0187066	0	0	0.00449144	0.00386104	0.00204261	0.00571264	0	0.00329657	0.00240365	0	0.00551153	0.00314878	0.00343567	0	0	0	0.00932228	0	0	0.00402359	0	0	0.0234043	0	0	0	0.00349627	0	0.0108476	0.00718057	0	0.00461603	0	0.00562539	0
1693_chr4:168844117-168851861	0.00654639	0	0.0128789	0.00298743	0.0104636	0	0.0223483	0.0151699	0.0311449	0.00744039	0.0148257	0.0200452	0.0123484	0.0113624	0.016541	0.0220738	0.00730309	0.00570276	0.0167106	0.00298485	0.0203868	0.013328	0.0333291	0.022794	0.00580365	0.0163516	0.0208889	0.00711855	0.00789203	0.0026291	0.00467512	0.018109	0.00526222	0.0201582	0.00896463	0.0186474	0.00938981	0.0157042	0.016388	0.00236984	0.0324699	0	0.0268297	0.0220874	0.0117595	0.00923206	0.0285248	0.0133519	0.0176372
1622_chr4:135598284-135607562	0.0330278	0.0118669	0.0105435	0.00304659	0.0146749	0.0128642	0	0.0133558	0.0244839	0.020452	0.0228204	0.00406115	0.0176212	0.0536394	0.0425892	0.00748986	0.00449144	0.0359386	0.024497	0.0201428	0.0226752	0.0331767	0.0535198	0.0364125	0.0669872	0.0333897	0.0256198	0.0122504	0.0434415	0.0181305	0	0.0307614	0.0367129	0.0339309	0.0228731	0.0107269	0.0337818	0.0421332	0.0320222	0.01797	0.0217328	0.0150784	0.0373555	0.035192	0.0376957	0.0222585	0.0334393	0.0481281	0.0257478
3189_chr10:5905456-5910787	0.449773	0.316343	0.225827	0.31644	0.57902	0.940054	0.3201	0.606977	0.751037	0.428815	0.627068	0.353857	0.31724	0.517983	0.76818	0.61142	0.0543734	0.272632	0.939204	0.394795	0.38714	0.282691	0.479243	0.439846	0.533704	0.914246	0.67468	0.314184	0.897722	0.157215	0.0690548	0.555839	0.751871	0.722086	0.323381	0.331373	0.548475	0.432666	0.460715	0.172633	0.705869	0.222848	0.373407	0.593373	0.44265	0.394694	0.189252	0.661054	0.295132
2676_chr7:151737104-151740374	0.34757	0.552078	0.171718	0.224797	1.48186	1.58667	0.415315	0.840601	0.788417	0.391076	0.778334	0.46095	0.480568	0.331317	0.73048	2.27825	0.0494059	0.306076	1.52418	0.855787	1.78894	0.641697	1.69683	0.642633	1.06851	0.88166	1.48738	0.57569	1.1496	0.335388	0.0605948	0.546286	0.751028	0.904527	2.01315	0.51491	0.758215	0.750211	0.276711	0.559341	1.33472	0.393545	1.43197	1.01936	1.3387	0.733949	0.0566979	1.18696	0.198645
1217_chr3:165338555-165341281	0.00574497	0	0	0	0	0.00498709	0	0.00781955	0	0.00331421	0	0.0120271	0.00823229	0	0.00276697	0.00732863	0	0.0115831	0.00204261	0.00285632	0	0.00329657	0.00240365	0.00706353	0.0165346	0	0	0	0.00261933	0.00257755	0.00466114	0	0	0	0.0273897	0.00466184	0.0140426	0	0.00477088	0	0.00349627	0	0	0	0.00374746	0	0	0	0.00845299
4685_chr19:24066076-24071507	0.0603221	0.0274634	0.0171718	0.0680306	0.129255	0.139638	0.0614577	0.0586466	0.0238914	0.016571	0.0444771	0.0200452	0.0493937	0.0598613	0.340337	0.117258	0.0224572	0.0656377	0.0306391	0.0771206	0.0917406	0.112087	0.0800874	0.0847623	0.122119	0.0409342	0.0515351	0.0660655	0.126223	0.0824816	0.0139834	0.0714237	0.0730501	0.132778	0.136948	0.0139855	0.0514895	0.164155	0.0721358	0.0539715	0.0279702	0.0224883	0.0578538	0.0323126	0.0790415	0.0230802	0.0786699	0.0618793	0.203823
676_chr2:128794155-128802029	0.255651	0.0741512	0.0601014	0.251417	0.275721	0.250793	0.0335224	0.157161	0.120938	0.0463989	0.151963	0.0681535	0.057626	0.0785679	0.408953	0.307803	0.0224572	0.227021	0.30858	0.257094	0.374575	0.250539	0.290842	0.484212	0.375087	0.113325	0.0652777	0.165883	0.354848	0.27322	0.149156	0.281708	0.324515	0.378471	0.176923	0.214454	0.182554	0.354179	0.367859	0.304203	0.089078	0.149922	0.126996	0.0969341	0.402744	0.0971628	0.231405	0.147391	0.287402
4189_chr14:80691153-80697599	0.25574	0.123797	0.0470637	0.0769899	0.225262	0.25412	0.0917117	0.193158	0.24482	0.0944913	0.242493	0.0446125	0.202062	0.261302	0.23014	0.387135	0.088158	0.145669	0.341091	0.402407	0.277034	0.159251	0.364863	0.282308	0.436657	0.250549	0.210954	0.125973	0.293003	0.150781	0.0613499	0.155147	0.170087	0.322599	0.298621	0.257194	0.195978	0.307579	0.271053	0.16991	0.264661	0.117112	0.179256	0.245504	0.297987	0.235653	0.0959819	0.288147	0.220686
3946_chr13:38540117-38549729	0.00861745	0.00281225	0.0343437	0.00899778	0.0179948	0.00267059	0.0350421	0.0357901	0.0239679	0.0107181	0.0230021	0.00400903	0.00386918	0.0268852	0.0154757	0.0512271	0	0	0.020232	0.0201285	0.0126016	0.0104732	0.0155757	0.0212824	0.00551705	0.0184865	0	0.0026261	0.020711	0.0078409	0.0187937	0	0.0104514	0.023373	0.0138208	0.00933301	0.0146183	0.0214189	0.0509244	0.00924875	0.0115412	0.0189202	0.0188784	0.0163358	0.0102493	0.00543768	0.0784061	0.00562821	0.0172103
5426_chrX:62492446-62502532	0.660961	0.145542	0.184597	0.59761	0.783187	0.820723	0.316507	0.426165	0.477829	0.166211	0.385468	0.192433	0.34164	0.19829	1.25708	0.618361	0.220081	0.772185	0.866093	0.689415	0.609703	0.722176	1.15871	1.05133	1.05851	0.232443	0.347003	0.573349	1.22563	0.61375	0.546728	0.750602	0.748763	1.35278	0.516262	0.522127	0.337022	0.840849	1.19455	0.713895	0.398575	0.213437	0.289269	0.269225	0.91332	0.180025	0.898373	0.576738	1.19771
1116_chr3:129743074-129748306	0.00911152	0.00858781	0.00471367	0.00465566	0.0144613	0.0135599	0	0.012957	0.00956613	0.00662841	0.0139955	0.00957357	0.0163123	0.016271	0.0100662	0.0266616	0	0.01856	0.00845434	0.00319908	0.00446726	0.0115281	0.0155324	0.00776988	0.0140709	0.0146481	0.00891213	0.00505873	0.0192363	0	0	0.0045409	0	0.00465529	0.00939191	0.00967333	0.00468086	0.0043467	0	0.004644	0.0161737	0.0042353	0.0220965	0.0777261	0	0.0105384	0.0127399	0.0109189	0
3364_chr10:118250188-118262664	3.14338	0.933141	0.55836	1.77309	3.62977	2.94545	1.23028	1.605	1.79324	0.859788	1.98015	1.03384	0.994407	2.13415	3.81521	5.02471	0.341372	2.17978	3.46249	3.21673	3.3796	2.79996	4.3979	4.0262	4.10112	1.50416	1.40988	1.8253	4.07222	2.02706	1.00684	2.59089	2.50095	3.87087	3.19236	3.30116	1.31269	3.49358	3.08682	2.16378	2.24195	1.29368	1.7455	2.15347	3.99191	1.77154	1.9473	2.79883	2.4616
5409_chrX:57231267-57235570	0.12647	0.107107	0.137375	0.139019	0.5485	0.796523	0.385508	0.735065	0.55906	0.275079	0.364089	0.175576	0.707977	0.329237	0.484159	1.38511	0.0449144	0.254377	1.01589	0.340802	1.71759	1.3755	1.5987	0.565082	0.600757	0.530104	1.41563	0.362485	1.62663	0.3789	0.0978839	0.298246	0.5296	0.564317	1.09273	0.460623	0.472767	0.294115	0.395983	0.309112	1.34316	0.209891	0.87459	1.28633	0.439465	0.424675	0.143239	1.47956	0.215551
4736_chr19:43825236-43833545	0.0696864	0.0793006	0.432997	0.119465	0.0906756	0.0428092	0.210526	1.04429	0.252872	0.0199847	0.205258	0.721533	0.00412026	0.0952393	0.14365	0.487442	0.0140447	0.0935955	0.0314786	0.0525934	0.00591727	0.0868547	0.075732	0.604454	0.0380296	0.162332	0.0415235	0.00962196	0.0817727	0.174608	0.111341	0.0435439	0.438021	0.077257	0.0744396	0.335415	0.0187749	0.667907	2.59535	0.216308	1.91889	0.0104533	0.541656	0.152691	0.518799	0.00938439	0.141786	0.0343205	0.263721
3780_chr12:44843262-44851942	0.0028811	0.00274634	0	0.00621445	0	0.0149812	0.0123362	0	0.00956135	0.016571	0.00397329	0	0	0.022448	0.00553394	0.00776102	0	0	0.00214474	0	0	0.0139379	0.00566782	0	0	0.00640778	0	0.00235948	0.015881	0	0.0139834	0.00420485	0.00271329	0	0.00279374	0	0	0.00397393	0	0	0.00701002	0.00374805	0.0107536	0	0.0225073	0	0	0	0.00423072
3382_chr11:3530576-3538019	1.50825	0.672145	0.426428	0.634971	1.20046	2.02369	1.26136	2.27776	0.597104	0.851058	1.19506	0.570706	0.984141	0.821742	1.49836	3.60655	0.297311	0.674906	0.969345	1.17942	1.19405	1.40954	2.07677	0.967067	2.37501	2.05419	2.061	0.520575	1.3193	0.850153	0.169638	0.924433	1.08399	2.20317	1.23279	0.992432	1.67771	1.02884	0.960345	1.08381	1.58433	0.287382	2.50182	2.0392	1.03417	1.3894	0.639355	1.61957	0.691171
3194_chr10:15026385-15040890	0.565399	0.222135	0.285362	0.227308	0.605968	0.267163	0.396095	0.448385	0.352595	0.248214	0.292718	0.2912	0.207079	0.513767	0.615784	0.49011	0.0359315	0.276856	0.523289	0.332415	0.349094	0.475714	0.47532	0.484381	0.388844	0.444542	0.316422	0.238607	0.448973	0.329759	0.07703	0.192428	0.262829	0.328924	0.35325	0.265469	0.243728	0.293373	0.330784	0.208921	0.481559	0.188557	0.456532	0.576402	0.482973	0.324475	0.751927	0.296219	0.188434
649_chr2:112797562-112799990	0.0489356	0.0223168	0.0171718	0.0205097	0.0302041	0.0607078	0.0446965	0.0445558	0.0400229	0.063066	0.0532576	0.0404551	0.028813	0.0779693	0.119068	0.15193	0.00449144	0.0702864	0.0770879	0.0199942	0.0430136	0.0405313	0.123158	0.0220523	0.129493	0.0379177	0.201832	0.0606929	0.0462337	0.0181691	0	0.0411916	0.15597	0.0465771	0.172916	0.0486137	0.0140426	0.0512746	0.0197515	0.0400787	0.050668	0.022537	0.0614697	0.0422684	0.0374409	0.167433	0.0277658	0.0649227	0.0211325
6132_chr1:187732447-187740021	0.361476	0.114506	0.0656394	0.390238	0.349934	0.309696	0.0566082	0.139082	0.154277	0.0715305	0.1559	0.0931378	0.0542302	0.132477	0.515777	0.326	0.0494014	0.423305	0.284666	0.237997	0.27629	0.300551	0.313905	0.455428	0.401659	0.135495	0.0390567	0.240292	0.367523	0.401765	0.289392	0.287934	0.259161	0.304602	0.172892	0.361041	0.142794	0.281766	0.394595	0.275826	0.126621	0.138386	0.0990421	0.164554	0.450535	0.128063	0.396788	0.227089	0.353724
967_chr3:58570741-58581463	0.170493	0.0413956	0.0601014	0.195218	0.166191	0.137621	0.0391206	0.0505143	0.0525612	0.0642823	0.0852477	0.0400903	0.00823229	0.0636026	0.309383	0.265318	0.0179658	0.170121	0.215031	0.184467	0.188665	0.148451	0.238257	0.26994	0.235651	0.0346366	0.0240497	0.130265	0.302983	0.157627	0.130512	0.28958	0.101748	0.250988	0.112292	0.1644	0.0561703	0.276458	0.368274	0.164368	0.0422245	0.0975768	0.0505787	0.0538543	0.331231	0.0415443	0.315522	0.0815682	0.24602
3226_chr10:38225940-38233117	0.0114899	0.0219707	0	0.0059157	0.0369232	0.0199484	0.0111741	0.0195489	0.00955657	0.00994262	0.0148257	0	0.028813	0.044896	0.157717	0.0263244	0.00449144	0.0115831	0.0367669	0.0142816	0.00764505	0.0098897	0.0168256	0.0141271	0.0110231	0.0188927	0.0403245	0.0283138	0.0261933	0	0	0.0210033	0	0.0241415	0.0328676	0.192907	0.0170851	0.0102597	0.0259059	0.00344681	0.0244739	0.0074961	0.0325428	0.0107709	0.0262322	0.0138481	0.00925528	0.0168762	0.0042265
3003_chr9:11253556-11261878	0.0145635	0.00549268	0.0128789	0.0498398	0.0292047	0.0324161	0.0111741	0.0155531	0.0156489	0.0198852	0.0148257	0.0200452	0.00487352	0.0598613	0.0801675	0.0736821	0	0.0424985	0.117625	0.0314195	0.0535154	0.0626348	0.0587982	0.0212612	0.0394405	0.0629694	0.0137427	0.0180642	0.0786034	0.0630752	0.0139834	0.0547261	0.0521786	0.0925426	0.0273897	0.0469681	0.0235541	0.034199	0.0524797	0.00271084	0.0594366	0.0337325	0.0361586	0.0394931	0.0601468	0.0276962	0.0466651	0.0253227	0.0211325
1142_chr3:142157745-142161545	0.492887	0.175634	0.1218	0.0878009	0.798265	0.424364	0.419052	0.515418	0.466719	0.330721	0.71362	0.181677	0.503491	0.330561	0.372183	0.420209	0.0816994	0.190315	0.54868	0.257768	0.514262	0.293352	0.474282	0.226132	0.574897	0.339275	0.731471	0.150068	0.242424	0.124127	0.0661229	0.512316	0.291055	0.55948	0.60106	0.537348	0.244289	0.526871	0.31287	0.426294	0.474035	0.37485	0.303808	0.49892	0.867954	0.839194	0.152814	0.304947	0.193886
3387_chr11:4475699-4486006	0.0718121	0.00823903	0.0171718	0.0443678	0.100206	0.0673257	0.0726319	0.0586466	0.0860092	0.0762267	0.129725	0.0360813	0.086439	0.11224	0.0664073	0.221493	0.00898289	0.0231662	0.104173	0.0599827	0.0713538	0.0395588	0.0985498	0.0706353	0.165346	0.0976123	0.0480994	0.0424707	0.0998932	0.0206204	0.0139834	0.0630266	0.0443518	0.152896	0.0876469	0.0932369	0.065532	0.136796	0.0763341	0.0466117	0.0839105	0.0187403	0.0687014	0.0933474	0.0936866	0.0646244	0.0416488	0.0787555	0.0507179
3903_chr12:114493549-114501194	0.0162812	0.0281637	0.0350048	0.0119497	0.0148911	0.0226663	0.0491885	0.0478048	0.0299312	0.0215622	0.0228983	0.0296548	0.0530695	0.0879325	0.0572542	0.0611721	0.00449593	0.0174635	0.0381007	0.0465723	0.0326495	0.0420411	0.0424678	0.058592	0.0577664	0.0678248	0.0215554	0.00731203	0.0264159	0.0025827	0.00473106	0.0258424	0.0124733	0.0433582	0.0461488	0.0353228	0.0268447	0.042824	0.0290451	0.010993	0.0618246	0.0118626	0.0378038	0.126439	0.0429159	0.0514272	0.0140449	0.0619609	0.0367029
2344_chr6:134919378-134926274	1.03616	0.176203	0.119112	0.848359	1.11736	0.681772	0.191586	0.230872	0.271545	0.141908	0.285206	0.13239	0.1276	0.23784	1.39943	0.970142	0.0538973	0.740096	0.917904	0.894927	1.04	0.82908	0.945667	1.23223	1.01993	0.301102	0.165259	0.616483	1.13401	0.856963	0.6245	0.731837	0.821813	1.04909	0.716291	0.67931	0.306507	0.749896	1.13728	0.662909	0.192407	0.349622	0.151866	0.240086	1.15297	0.285058	0.909396	0.810366	0.873722
3559_chr11:80831447-80837349	0.12352	0.0439415	0.00858592	0.100567	0.13185	0.0972482	0.0279353	0.0430075	0.0477829	0.016571	0.0333615	0.00400903	0.0123484	0.0486373	0.185429	0.102601	0.00449144	0.0849429	0.181818	0.103919	0.24719	0.131863	0.15143	0.233096	0.187392	0.0157439	0.030921	0.0943981	0.196449	0.110835	0.0699171	0.120681	0.138216	0.168995	0.104081	0.102561	0.0516627	0.129956	0.21469	0.0588632	0.0349627	0.0337325	0.0397745	0.0466414	0.25108	0.00939824	0.198989	0.0787555	0.160607
2662_chr7:143234797-143240598	0.293821	0.056105	0.126127	0.359616	0.0652893	0.263406	0.0771295	0.0992535	0.0717269	0.0432835	0.191177	0.0592535	0.0645782	0.0676283	0.311713	0.186272	0.0204406	0.520542	0.289797	0.266637	0.238755	0.41306	0.271034	0.656173	0.247556	0.0534915	0.0280316	0.156943	0.653813	0.319175	0.510968	0.470359	0.204099	0.410463	0.195611	0.185425	0.0900317	0.409766	0.5088	0.466858	0.0591604	0.0862614	0.0686472	0.102054	0.464157	0.133172	0.521031	0.214991	0.551114
6202_chr1:225073389-225081246	0.0128314	0	0.00858592	0.0118314	0.0312642	0.0105203	0.0113864	0.0390977	0.0143349	0.0107911	0.0253705	0.0156873	0.0164605	0.0549788	0.0358655	0.0382628	0.00449144	0.0154442	0.0388197	0.0142816	0.0619886	0.0303976	0.0578848	0.0363913	0.0177141	0.0232254	0.0132995	0.00235948	0.0229767	0.016187	0	0.0340799	0.0208845	0.0424609	0.0372362	0	0.0107987	0.0389322	0.00541495	0.0171727	0.0209776	0.0187403	0.0267104	0.0309339	0.0116696	0.0411057	0.0150676	0.0265519	0.0091081
2755_chr8:29164229-29170617	1.31474	0.490634	0.658892	0.588831	1.14294	0.868205	0.626796	0.677748	0.70281	0.531128	0.778071	0.484604	0.454616	0.667393	1.39755	1.05674	0.250852	1.07006	1.09974	1.14005	0.832442	0.958101	1.38874	0.797783	1.10211	1.06549	0.671509	0.650042	1.1125	0.512633	0.248299	0.54808	0.749468	1.0178	1.26139	0.780906	0.707325	0.882267	0.963909	0.805325	0.986116	0.642131	0.942189	0.975613	0.962989	0.633093	0.794742	0.922205	0.741082
3781_chr12:44871638-44878339	0.198201	0.0604195	0.146059	0.136058	0.197774	0.202541	0.106154	0.113383	0.0860092	0.0430847	0.0742545	0.0681535	0.0699745	0.101274	0.283105	0.139244	0.0314401	0.119723	0.196149	0.117109	0.171965	0.250618	0.247576	0.127143	0.220461	0.1291	0.0515351	0.149964	0.3117	0.241648	0.0466114	0.159301	0.193212	0.213311	0.114946	0.209783	0.149788	0.165817	0.233926	0.0883169	0.143347	0.101197	0.119323	0.118479	0.200321	0.110785	0.449733	0.137414	0.190192
1857_chr5:59954308-59962244	1.257	0.613052	0.348245	0.855831	1.37733	0.709398	0.776742	0.787303	0.755519	0.649591	1.15479	0.385981	0.803196	0.849405	1.61214	1.31669	0.233555	0.796965	1.31543	1.15136	1.82263	1.21694	1.12889	1.43722	1.73429	0.968975	0.691013	0.891008	1.46884	0.861092	0.438394	1.08081	0.928347	1.24477	2.2444	1.25474	0.747276	1.40208	1.21278	1.13248	0.711732	0.770468	0.580447	0.750104	1.71852	1.19598	0.818181	0.799602	0.923417
5730_chrX:141315382-141319634	0.00727887	0.0234235	0.0188332	0.00855411	0.0154739	0.1151	0.0387798	0.0831922	0.0234471	0.0484935	0.0953403	0.0339204	0.0516782	0.0663113	0.0447751	0.0289261	0.00909517	0.03512	0.039265	0.0397714	0.062088	0.0353095	0.0692421	0.0135408	0.0187723	0.0343942	0.0856581	0.0134325	0.193304	0.0393514	0.0169852	0.0227885	0.0405115	0.0623053	0.0369213	0.0308707	0.10612	0.0370512	0.0535532	0.0854221	0.131295	0.0209741	0.0839495	0.176994	0.041357	0.0383961	0.0267293	0.253621	0.0479158
3722_chr12:17174827-17180297	0.0388302	0.00696472	0.0219413	0.00899778	0.0609277	0.0470033	0.0114647	0.0244244	0.0260703	0.0371191	0.0375349	0.00409723	0.0667268	0.0402268	0.106268	0.139325	0.0134878	0.0423865	0.0319709	0.0978346	0.0583496	0.0326558	0.0654972	0.0590723	0.219199	0.0444325	0.0234588	0.0552992	0.0466973	0.00295903	0.021912	0.0599895	0.0468329	0.103575	0.0587152	0.0613126	0.0243873	0.0855592	0.0854752	0.0248269	0.0409308	0.00524727	0.0652519	0.054558	0.0946722	0.0312367	0.0593495	0.0438246	0.0363014
4807_chr20:4501146-4510015	0.133964	0.101351	0.166545	0.142642	0.226541	0.218016	0.0785039	0.179814	0.126844	0.0649651	0.131433	0.123626	0.0677764	0.181447	0.422544	0.343442	0.0314401	0.168905	0.350509	0.178051	0.3339	0.264002	0.289508	0.261866	0.189586	0.11204	0.0828306	0.102755	0.382953	0.265753	0.0800178	0.265989	0.192928	0.32686	0.144215	0.261874	0.0335711	0.23729	0.427428	0.233235	0.103102	0.0525027	0.113252	0.0725381	0.338313	0.103491	0.376945	0.123683	0.214004
4577_chr18:59374464-59385894	26.9228	11.5457	13.865	12.3016	26.1169	21.559	18.82	21.199	22.623	10.325	25.5816	12.4808	13.2281	22.1958	33.6318	31.0766	4.38064	17.5063	23.6053	26.2796	25.1712	20.9859	29.3573	22.0114	25.9815	19.8108	21.442	14.7924	33.0674	15.6412	5.30264	18.5187	15.6156	29.2404	28.5755	23.1421	19.1289	28.3411	22.1948	18.7163	30.126	13.068	21.4565	27.0104	26.8828	19.6872	15.1978	22.7049	14.9344
4029_chr13:89161995-89170998	0.0358888	0.00279578	0.0374733	0.0439773	0.0351221	0.0265612	0.0193145	0.0478322	0.0304377	0.0231994	0.0156263	0.0328059	0	0.0417009	0.0444182	0.054078	0.00462619	0.0270929	0.0354208	0.040037	0.0476108	0.0493166	0.0289376	0.114493	0.0605773	0.0216605	0.017144	0.0485392	0.061397	0.0414418	0.0345344	0.0457283	0.0453485	0.080842	0.0137551	0.049989	0.0309967	0.058388	0.0508481	0.0726137	0.0340362	0.0254755	0.0543103	0.0162891	0.0684062	0.0441385	0.0809791	0.0254859	0.121338
4389_chr16:55662377-55669169	0	0	0.00429296	0.0059157	0.00263699	0.00249354	0	0	0.00477829	0.016571	0.00370642	0.00400903	0.00411615	0.044896	0.0110679	0.0219859	0	0.00386104	0.0142982	0.00856895	0.00764505	0	0.00721096	0.346113	0.00551153	0.00314878	0	0.00471896	0.0209546	0.0051551	0	0.00420065	0	0.0120708	0.00273897	0.00932369	0	0	0.0143127	0	0.0104888	0.00374805	0.00723173	0.00718057	0.0151098	0	0.00462764	0	0.0042265
2312_chr6:120085944-120093140	0.0574497	0.00274634	0.0171718	0.0147893	0.0474659	0.0254691	0.0167612	0.0781955	0.0238914	0.0231994	0.0111193	0.0761716	0.032888	0.0561199	0.0636403	0.0751918	0.0311482	0.0308883	0.087832	0.0306483	0.0050967	0.023076	0.0576853	0	0.0551043	0.0125951	0.0662775	0.0401112	0.06717	0.0128877	0.00466114	0.0336052	0.0626144	0.0316817	0.0328676	0.0982484	0.0608512	0.0683981	0.0286253	0.0269857	0.0489408	0.0189764	0.0940124	0.0646	0.0224848	0.0415443	0.00462764	0.0140635	0.0206126
2698_chr8:7098885-7111269	0.634712	0.335534	0.401388	0.423863	0.468702	0.340698	0.302825	0.317564	0.373328	0.203559	0.224194	0.293874	0.20074	0.299086	0.631373	0.449436	0.0791931	0.392641	0.427119	0.244589	0.378899	0.565559	0.52166	0.485738	0.628403	0.604567	0.156904	0.412055	0.553398	0.616178	0.180829	0.248137	0.442034	0.321863	0.372105	0.284219	0.279045	0.284885	0.437652	0.431828	0.467133	0.299181	0.471653	0.347909	0.57307	0.316217	1.13616	0.559102	0.322993
2424_chr7:11633869-11639805	0.213615	0.0974841	0.0729803	0.114753	0.296084	0.318196	0.251468	0.328542	0.2791	0.162794	0.232437	0.0915663	0.155631	0.236063	0.349278	0.346674	0.0224572	0.0901939	0.371344	0.455357	0.347674	0.167927	0.408499	0.139526	0.402204	0.231914	0.266594	0.180644	0.314741	0.0953358	0.0602359	0.192113	0.199312	0.503709	0.285575	0.280102	0.179165	0.380023	0.263773	0.118983	0.324873	0.143247	0.1959	0.211119	0.284455	0.28678	0.117514	0.207113	0.21037
753_chr2:179916319-179922053	0	0.00274634	0	0.00295785	0.0111624	0.0174797	0.0131184	0.0230559	0.0354262	0	0	0.00897221	0	0.0118301	0.0111343	0	0	0	0	0.00293915	0.0105425	0	0.0235943	0.0141482	0	0.0155298	0	0	0	0.0052582	0	0.00420065	0	0.00968881	0.00273897	0.00937031	0.0162239	0	0	0.00245325	0.0176317	0.00374805	0.00361586	0.00745343	0	0.00923206	0.00508115	0	0.00436174
2170_chr6:64031223-64045749	2.42688	0.664071	0.610086	0.986757	1.56427	1.27573	0.592112	0.907064	1.01764	0.512489	0.756455	0.624707	0.434019	0.806537	2.02363	1.31363	0.275698	1.36806	1.51948	1.77861	1.23047	1.23819	1.83446	2.02946	1.54023	1.32789	0.496465	0.933477	1.93078	1.1076	0.572607	1.28124	1.43998	1.39438	1.37279	1.09603	0.910343	1.26884	1.70513	1.21351	1.45268	1.08491	0.922038	1.20999	1.80947	0.707697	1.13157	1.15445	1.49212
2639_chr7:135005623-135009551	0.324751	0.0482807	0.0386495	0.364159	0.369311	0.352198	0.0949801	0.0430075	0.100392	0.0331421	0.0853219	0.0561264	0.0205807	0.108499	0.583836	0.328572	0.0583888	0.367552	0.443398	0.319319	0.511632	0.457069	0.490259	0.648502	0.48232	0.0661245	0.0515419	0.294947	0.688809	0.441153	0.344081	0.37474	0.343419	0.413376	0.208408	0.365904	0.10766	0.376131	0.740303	0.38793	0.111881	0.157418	0.0549973	0.0688976	0.670039	0.0646844	0.616356	0.233952	0.608066
5870_chr1:43551246-43562427	6.56558	2.94621	1.52278	2.95835	8.02328	5.44779	4.24019	6.28612	6.4513	2.84134	6.80099	2.69718	3.98311	6.47723	7.88363	9.44041	0.939242	3.56783	6.70515	7.43969	6.93671	4.66665	8.35541	5.70458	7.5581	4.98601	6.40163	3.689	7.61278	3.00612	1.17729	5.21941	4.17593	8.09057	8.44462	6.74095	4.30851	7.06547	5.53343	4.17267	7.40886	3.19884	5.07665	7.32655	7.43282	6.95136	2.71846	6.4757	4.56655
695_chr2:141183942-141189974	0.063209	0.0109854	0.00870183	0.0261326	0.0184985	0.0416572	0.0164874	0.0312665	0.0410503	0.00662841	0.0370976	0.00801806	0.0205807	0.0364069	0.0416374	0.0321434	0.00465314	0.0267184	0.0166248	0.0491801	0.0624499	0.0272989	0.072612	0.0282541	0.0477795	0.0243936	0.0118977	0.0349675	0.0346877	0.0309332	0.00466114	0.0430609	0.0365642	0.0525763	0.0193261	0.0451919	0.0499682	0.0440723	0.0543117	0.0235806	0.0561151	0.0300481	0.0346942	0.0341759	0.0373809	0.0184641	0.0281314	0.0140635	0.0307689
4849_chr20:47897665-47903880	10.114	4.92968	7.20359	7.67126	11.4861	17.3281	18.4261	10.8882	12.6911	10.5591	9.42153	7.29476	15.3162	7.38913	5.30727	15.0594	2.102	7.77844	37.8616	5.68935	31.8134	11.2182	32.3988	17.5365	13.7086	39.8258	27.183	10.7874	22.5113	7.57149	3.71759	8.58937	14.8778	8.23865	17.402	13.7611	17.3754	12.7175	10.6474	8.28872	32.1412	8.71793	19.7354	20.5863	14.1289	9.0705	6.00893	12.8032	6.29428
4658_chr19:21785773-21795244	2.91462	0.798079	1.35257	2.10453	2.11328	1.46232	0.943175	1.11699	0.93028	0.507223	0.97652	0.860045	0.513777	0.828386	3.11913	1.76925	0.804593	2.0937	1.74194	1.52348	1.50385	1.87863	1.89264	1.6788	1.73958	1.18607	0.764533	1.36865	2.45814	1.65091	1.36967	1.26867	2.10711	1.62477	1.52598	1.15518	0.726109	1.54464	2.01927	2.075	1.1238	0.687453	1.17905	0.908313	1.79924	0.857474	2.15778	1.42079	1.963
1627_chr4:136876484-136881843	0.0114899	0	0	0	0.0131876	0	0.0111741	0.00390977	0.0089354	0.00994262	0.00371754	0.00801806	0	0.033672	0.011577	0.0146573	0	0	0.00204465	0.0112168	0.0127418	0.00676126	0.00985979	0	0.00555012	0.0126739	0.0146806	0	0	0.00773265	0.00466114	0	0	0.00406383	0.0055108	0.00468982	0	0.0116003	0.00477088	0	0.0535279	0.00413785	0	0.00718057	0	0.0245204	0	0.0112508	0.0042434
2587_chr7:106470121-106478749	0.651494	0.101304	0.359952	0.656871	0.67916	0.784626	0.307345	0.226927	0.184198	0.0988992	0.221629	0.191523	0.0490974	0.19471	1.19975	0.656352	0.0809358	0.652489	0.676923	0.682337	0.870976	0.701219	0.726375	1.06213	0.753085	0.155918	0.0884273	0.627454	1.21612	0.747822	0.516906	0.695645	0.643013	0.835233	0.414824	0.44949	0.410881	0.482049	0.919173	0.561654	0.181439	0.213909	0.263137	0.193373	0.843835	0.144514	0.974216	0.720484	0.760389
535_chr2:52658077-52665007	0	0.0109854	0	0	0.013185	0.00498709	0.00558707	0.00781955	0	0.00992605	0.0111193	0	0.00823229	0.0420076	0.0104675	0.00732863	0	0.00772208	0.0315644	0.00285632	0.0102036	0.0182234	0.00851134	0.0213248	0.018177	0.0377854	0.032711	0.00707844	0.00261933	0	0	0	0.0105062	0.00867888	0.0219884	0.0136312	0.0327707	0.00683981	0	0	0.0292323	0	0.0361586	0.0287223	0.0112424	0.00923206	0	0.018395	0.0042265
3490_chr11:55226347-55242702	22.4582	12.0538	24.7761	14.3215	12.7749	16.9945	10.8898	12.5952	12.199	5.08384	12.947	11.8227	3.51599	10.3733	37.1319	17.2745	4.20631	18.6987	15.5337	11.977	15.7573	30.0098	22.0941	22.8628	12.4246	16.9471	4.58492	13.5475	36.1758	28.0416	6.21081	13.7849	18.604	16.5017	12.8229	13.8681	12.8229	18.7139	19.7701	21.3291	18.8332	11.7697	14.5871	9.7056	15.7575	8.32976	33.0308	14.9605	14.5232
4043_chr13:93691644-93697405	0.0540199	0.0484537	0.00429296	0.0378487	0.121481	0.15077	0.0558707	0.0719125	0.129085	0.071905	0.0444845	0.039505	0.0164646	0.112535	0.123498	0.109893	0.0134833	0.0813483	0.139455	0.0771577	0.069333	0.0615469	0.168792	0.0640379	0.067125	0.144636	0.142192	0.0561627	0.103518	0.0382818	0.0171204	0.0607624	0.0714195	0.132899	0.112982	0.137944	0.098607	0.0944885	0.0990149	0.0613508	0.0847216	0.0262364	0.122263	0.15072	0.115613	0.137636	0.0253086	0.0424886	0.0496021
4761_chr19:52975714-52988738	2.76991	0.84717	0.615718	2.11512	3.22376	2.82312	1.05869	1.14735	1.2607	0.610122	1.15317	0.748867	1.11126	1.01079	3.66478	2.59255	0.302755	2.62667	2.93828	2.47518	2.88888	2.60261	2.71678	3.66697	3.17283	0.967177	1.58058	1.86849	3.38126	2.45533	1.65667	2.58982	2.20897	3.7032	3.16541	2.46896	1.25017	2.81335	3.17707	2.58396	1.24479	1.05596	0.858388	1.0846	3.4772	1.57885	2.6758	2.38246	2.90769
5104_chrY:15105784-15113189	0.556199	0.104413	0.134013	0.483425	0.502568	0.355819	0.171562	0.204583	0.180012	0.0644215	0.211262	0.132671	0.0623226	0.14235	0.706433	0.360598	0.0344224	0.420853	0.493344	0.482386	0.433143	0.546897	0.462783	0.639892	0.54411	0.150899	0.0766051	0.307374	0.490461	0.424141	0.233779	0.411206	0.348084	0.535186	0.343548	0.427081	0.163671	0.433774	0.718123	0.383139	0.137994	0.149922	0.116225	0.200593	0.728844	0.184881	0.450654	0.335378	0.647478
1387_chr4:44822293-44830681	0.201467	0.0467784	0.0398043	0.134218	0.195114	0.213624	0.161209	0.114681	0.116203	0.0654158	0.169246	0.0654274	0.10136	0.192054	0.20617	0.345442	0.0269532	0.138677	0.26925	0.383215	0.205267	0.227631	0.360733	0.244469	0.274039	0.12233	0.11346	0.137494	0.320399	0.140873	0.0745782	0.239235	0.164947	0.29909	0.190731	0.257012	0.0906261	0.255696	0.269545	0.145686	0.156392	0.0980603	0.125434	0.158662	0.328484	0.171513	0.185953	0.138905	0.176072
2108_chr6:29843427-29848825	0.0299801	0.00890639	0.0214648	0.01691	0.0239518	0.0558155	0.0167668	0.0079212	0.0148748	0.00912732	0.020352	0.0132539	0.0162053	0.0522402	0.023107	0.0792445	0.00500796	0.0194056	0.052164	0.0145587	0.0464819	0.0349271	0.066937	0.0212824	0.0355714	0.0222934	0.0217237	0.0302816	0.0447171	0.0077842	0	0.0194364	0.0174016	0.0571792	0.0356449	0.0305724	0.0361971	0.0246473	0.0253668	0.00436678	0.0235754	0.0196136	0.0352402	0.0114351	0.0441264	0.00997524	0.00926454	0.0197873	0.0210184
4227_chr14:106140479-106141043	0	0	0	0	0	0	0	0	0	0	0	0	0	0	0	0	0	0	0	0	0	0	0	0	0	0	0	0	0	0	0	0	0	0	0	0	0	0	0	0	0	0	0	0	0	0	0	0	0
3031_chr9:26970919-26978131	0.48545	0.186751	0.103031	0.115356	0.298151	0.194496	0.251418	0.17985	0.19591	0.178967	0.333578	0.116262	0.246969	0.265634	0.268396	0.476361	0.0538973	0.177608	0.441203	0.185661	0.24719	0.184608	0.279148	0.218969	0.220461	0.264498	0.752412	0.0896603	0.275029	0.167541	0.065256	0.319249	0.187843	0.386265	0.375238	0.219107	0.416597	0.335151	0.305337	0.120209	0.213273	0.0562208	0.224183	0.37339	0.2211	0.373898	0.138829	0.185638	0.101436
5717_chrX:136005585-136018813	8.23947	2.07045	1.91575	7.72588	11.2691	12.4419	2.14244	2.86745	2.89089	1.68387	3.42579	2.06403	1.70225	2.66842	13.5703	11.3949	1.38786	8.48871	17.901	8.45248	11.7382	10.6096	11.5076	14.3987	12.4262	3.45205	3.82515	6.61276	14.3596	9.72334	8.2875	15.855	12.0523	14.4004	5.88014	10.0938	3.33193	11.3052	20.7779	7.08076	3.45689	3.40513	3.24865	4.56753	21.1854	3.21006	14.4285	6.0761	24.713
2256_chr6:89371970-89380600	2.03085	1.00241	0.53662	0.703969	2.63699	1.40453	1.59222	1.91579	1.88265	1.04066	2.29428	0.797797	1.276	1.51898	1.81237	1.32648	0.46711	1.21518	2.83512	1.8309	2.29606	1.12083	1.51671	1.23612	2.06683	1.68775	1.27807	0.950871	1.92259	0.623767	0.354927	1.36941	1.11662	1.69796	2.58011	2.1258	2.10171	2.43155	1.63641	1.33457	1.75513	1.21812	1.37764	1.68025	2.32369	2.34956	0.527551	1.35853	0.992838
843_chr2:238515429-238524151	0.00321718	0.0192244	0	0.0148248	0.0140367	0.0149613	0.0172584	0.0250929	0.0242164	0.00994262	0.0150444	0.00801806	0	0.0493107	0.0195404	0	0.00450043	0.00772594	0.0283636	0.017195	0.0104661	0.00942489	0.0259931	0.0234085	0.00578711	0.0261884	0.00447324	0.00707844	0.009812	0.0101323	0.0110236	0.0557636	0.015818	0.00804718	0.0201177	0.0204282	0.00938513	0.0204886	0.0240357	0.0184558	0.011702	0.00790464	0.0112345	0.0206154	0.0248981	0.0230848	0.0248736	0	0.0444585
1449_chr4:69921569-69930801	0.950746	0.210268	0.168267	0.915218	0.988685	0.623351	0.154164	0.380253	0.253201	0.0855529	0.233134	0.1705	0.151178	0.284988	1.27405	0.481132	0.0818386	0.840324	0.808161	0.717424	0.560405	0.754456	0.579146	1.22125	0.611692	0.294355	0.169413	0.57245	1.07363	0.668474	0.553263	0.76351	0.774506	0.773873	0.548776	0.578843	0.213574	0.555817	0.741858	0.814974	0.231355	0.242881	0.282609	0.275335	0.956461	0.203424	0.716151	0.645553	0.801441
3543_chr11:71417037-71425768	1.97716	0.941298	0.619363	1.23045	2.36113	2.51892	1.51461	1.99611	1.10183	0.912978	1.99411	0.90372	0.935402	1.00678	2.56487	4.92958	0.399348	1.5831	1.70672	1.96574	1.73294	2.03201	2.66747	1.44008	2.53204	2.79865	2.45497	0.891438	2.14014	1.61941	0.595955	1.11933	1.72706	2.79458	1.64463	1.07265	2.54419	1.54015	1.77074	1.52362	2.14618	0.40735	2.74122	2.76908	1.44842	1.43398	1.00995	1.92758	1.12077
6283_chr22:39448283-39462275	2.37844	0.844832	0.704046	2.55204	4.26769	2.34697	1.2424	1.37718	0.605452	0.245689	0.9042	0.781761	0.498054	0.972562	4.64574	2.44613	0.377519	2.69757	3.87291	2.53904	2.40134	2.54505	3.12295	4.56592	2.90105	0.771616	0.52125	1.82881	5.02501	2.73296	2.25939	3.58466	2.62217	3.21208	1.64176	3.50249	0.89924	3.17705	4.22232	2.59357	0.611851	1.24293	1.04019	0.68391	7.04531	1.71167	4.34554	1.94783	3.41831
4790_chr19:57998545-58012181	0.751298	0.16408	0.133266	0.683698	0.702553	0.693213	0.106154	0.187833	0.172157	0.0927845	0.188475	0.1847	0.0699745	0.172124	1.04204	0.586093	0.0673716	0.548353	0.739053	0.617239	0.693817	0.707087	0.769944	1.27581	0.960396	0.179474	0.0996344	0.435218	1.04004	0.64732	0.582698	0.775575	0.498742	0.787988	0.423145	0.601392	0.193249	0.669522	1.08862	0.548154	0.17831	0.198647	0.177177	0.197466	1.26164	0.189253	0.996077	0.409006	0.859673
2289_chr6:111452131-111463051	0.45291	0.16447	0.103735	0.457405	0.55312	0.495131	0.129408	0.236244	0.204941	0.121065	0.314768	0.0922077	0.079067	0.213892	0.889305	0.43181	0.0442362	0.421614	0.611303	0.511949	0.556647	0.532241	0.682527	0.918689	0.657228	0.172771	0.17624	0.427623	0.680242	0.562145	0.414841	0.541485	0.463965	0.771008	0.381642	0.526495	0.208369	0.490643	0.757154	0.418296	0.150469	0.242162	0.179914	0.175981	0.797782	0.161321	0.607225	0.23974	0.707008
4504_chr18:9424028-9427511	0.0574497	0.00549268	0.0171718	0.0591718	0.0606508	0.0630243	0.0223818	0.0509561	0.0430046	0.00662841	0.0380835	0.0200452	0.0164728	0.0261893	0.15495	0.067079	0.0224572	0.0892518	0.100088	0.0971205	0.12147	0.0898183	0.0964635	0.16333	0.167281	0.0220478	0.00343567	0.0952452	0.182035	0.103837	0.0605948	0.096615	0.0991394	0.158598	0.0482688	0.0978987	0.0468086	0.142015	0.172658	0.0662377	0.0279702	0.0149922	0.0222737	0.0184217	0.176112	0.0230802	0.178743	0.0362304	0.131021
2812_chr8:50007259-50016992	0.619664	0.19499	0.176011	0.260291	0.808278	0.738416	0.586642	0.610089	0.546063	0.271765	0.578158	0.140316	0.366337	0.407805	0.775967	0.874789	0.0853374	0.405409	1.03054	0.585171	0.782344	0.491439	1.0983	0.586273	0.778879	0.680773	0.470687	0.33981	0.812934	0.353124	0.12119	0.382259	0.469608	0.933473	1.23316	0.699342	0.500861	0.718173	0.524797	0.478383	0.870781	0.314836	0.593598	0.743257	0.777838	0.51225	0.323935	0.582228	0.441217
5260_chrY:26856659-26863111	0.076635	0.0495852	0.071452	0.0579532	0.0747113	0.0915879	0	0.0639795	0.104085	0.0629732	0	0.0681215	0.0405276	0.0579008	0.134533	0.0924434	0.0421028	0.106549	0.0898869	0.0933702	0.0568843	0.0352502	0.0882598	0.237963	0.158594	0.0798532	0.0588771	0.0510073	0.0835513	0.0676503	0	0.0668408	0.0817404	0.120454	0.0833659	0.168363	0.0821304	0.0656451	0.110479	0.0730062	0.110958	0.0667341	0.0603994	0.0565147	0.128283	0.0609916	0.106565	0.0591792	0.06046
4583_chr18:67639888-67644985	0.154425	0.094584	0.0697477	0.0641647	0.208939	0.230608	0.12163	0.208555	0.152513	0.0714145	0.155685	0.0806256	0.154619	0.167279	0.184485	0.312903	0.0465808	0.102275	0.289617	0.255092	0.216931	0.123697	0.324222	0.107987	0.256766	0.177409	0.180764	0.119951	0.229657	0.0753392	0.0480517	0.183997	0.173084	0.299669	0.233467	0.289734	0.138862	0.220427	0.141705	0.141484	0.197822	0.0730008	0.143076	0.162277	0.194774	0.164206	0.0565683	0.115405	0.169749
3850_chr12:81176303-81182682	0.0279636	0.0135257	0.0257706	0.00373577	0.036699	0.0229431	0.0452664	0.0400361	0.0346951	0.0187054	0.0543139	0.0125563	0.0205807	0.0281909	0.0173738	0.0498713	0.00458576	0.00394212	0.0131094	0.0144644	0.0249738	0.0190245	0.0612235	0	0.0816258	0.020867	0.0437395	0.028814	0.0706196	0.0155658	0.00466114	0.00913222	0.126758	0.0357456	0.0616349	0.0114308	0.0275609	0.0319864	0.0169557	0.0147759	0.0433607	0.0158018	0.0595135	0.0594659	0.03698	0	0.0428427	0.0164149	0.00978434
6238_chr1:242376295-242381190	0.535359	0.140063	0.08549	0.502835	0.631066	0.47315	0.0670448	0.152481	0.11066	0.0837964	0.144551	0.140316	0.0493937	0.157244	0.987526	0.685344	0.0314401	0.460522	0.707513	0.546362	0.723734	0.666302	0.830107	1.01328	0.833934	0.15429	0.0996344	0.416793	0.857994	0.526761	0.395018	0.611354	0.506981	0.748444	0.434348	0.558801	0.140426	0.666054	0.919306	0.574058	0.122876	0.119938	0.151259	0.136431	0.85507	0.175409	0.650392	0.390034	0.734742
3392_chr11:5949859-5960181	3.26819	1.04989	1.32978	1.64605	2.68673	1.47831	1.05344	1.58799	1.86937	0.710364	1.96522	0.854328	0.746973	1.01381	3.7907	1.99803	0.515995	2.49371	2.09595	2.51385	1.80741	1.55753	2.41244	2.11924	2.18872	1.65274	1.38031	1.66111	2.84867	1.32167	0.868142	1.55305	1.47905	2.52191	1.54716	1.80453	1.26369	2.0846	3.31842	1.75284	1.49707	1.40579	1.34687	1.58139	2.41324	1.47252	2.4496	1.5567	2.25596
3203_chr10:20406939-20413863	1.02582	0.530088	0.135099	0.379279	0.351667	0.370513	0.356142	0.385539	0.675946	0.179491	0.702653	0.194434	0.139134	0.301955	1.31372	0.255102	0.115623	0.332412	0.573641	0.661383	0.15707	0.106459	0.340939	0.0670258	0.320634	0.510383	0.463012	0.410602	0.367688	0.105118	0.163214	0.306127	0.125891	0.747684	0.232571	0.310022	0.18898	0.353129	0.858411	0.284226	0.729042	0.166226	0.4403	1.02892	0.498506	1.06944	0.199248	0.0793349	0.369556
568_chr2:71248036-71251602	0.0174159	0	0.0155792	0.0177471	0.0142556	0.024327	0.0111741	0.0234586	0.00477829	0.0129022	0.0113231	0.0160361	0	0.0299306	0.0361145	0.0253644	0	0.0038649	0.0433318	0.00293629	0.0127469	0.023076	0.0415063	0	0.0125608	0.0291987	0.00750694	0.00524277	0.0315419	0.0051551	0.00466114	0.012602	0.0102401	0.00875131	0.0334784	0.0233838	0.00468086	0.0140695	0.00992821	0.00981545	0.0251906	0.0112442	0.0104209	0.0116146	0.0125615	0.00994293	0.0190104	0.027646	0.00845299
5304_chrX:16056163-16069488	0.212745	0.0410853	0.0677386	0.254905	0.192883	0.164893	0.0621561	0.129984	0.0814172	0.0318164	0.13084	0.0529192	0.02906	0.0874236	0.324743	0.112912	0.0359405	0.173728	0.183777	0.188865	0.128093	0.182986	0.172647	0.294994	0.197495	0.103626	0.0535827	0.12611	0.260806	0.180052	0.185327	0.230149	0.255913	0.21927	0.15023	0.175425	0.103789	0.213453	0.275576	0.252069	0.110346	0.0637169	0.102213	0.0556279	0.251395	0.0887709	0.177197	0.159657	0.272089
2463_chr7:38199852-38202344	0.00287248	0.00274634	0.00858592	0	0.00527398	0.0349096	0.0502836	0.0195489	0.0238914	0.00994262	0.0222385	0.00400903	0.0123484	0.033672	0.0193688	0.00732863	0.00449144	0.0115831	0.0277651	0.0114253	0.0280319	0.023076	0.0168256	0.0141271	0.0110231	0.0125951	0.0137427	0.0141569	0.0209546	0.00773265	0.00466114	0.012602	0.00521786	0.0281651	0.0164338	0.00932369	0.0140426	0.00683981	0.00477088	0.0147195	0.0244739	0.0224883	0	0.025132	0.00749493	0.00461603	0.0138829	0.0168762	0.0042265
4129_chr14:44884991-44888412	0.0201074	0.0247171	0.00858592	0.00295785	0.0316149	0.0199484	0.0481214	0.0312821	0.0143349	0.00662841	0.0296514	0.0207788	0.0134186	0.0261893	0.0359706	0.0879436	0.00449144	0.0154442	0.0575443	0.0599827	0.0229352	0.0354875	0.0682758	0.0494447	0.0380461	0.0409342	0.00687134	0.021325	0.0602445	0.0257755	0.00466114	0.0252039	0.0255571	0.0532683	0.0602463	0.0139855	0.032766	0.0195584	0.0238544	0.0343455	0.0174814	0.00374805	0.025311	0.028909	0.0569015	0.00925052	0.00925528	0.0443281	0.033812
1356_chr4:31606835-31613155	0.0143624	0.00274634	0.00858592	0.0147893	0.0580138	0.00997418	0.0056597	0.0117293	0.0143349	0.00331421	0.00370642	0.00801806	0	0.0411546	0.0547169	0.0146792	0.00449144	0.0270273	0.0408521	0.0199942	0.0254835	0.0263725	0.0192292	0.0635717	0.0442631	0.0157439	0	0.00943792	0.0315838	0.0386632	0.0233057	0.0420065	0.0469608	0.0201743	0.0109559	0.0372948	0.0187234	0.0239393	0.042938	0.049065	0.0174814	0.0299844	0.00723173	0.0143611	0.0936603	0.0138481	0.0419866	0.0196889	0.0679156
3156_chr9:124552256-124559006	0.00574497	0.0154976	0.0478493	0.0107784	0.02026	0.0193474	0.0185323	0.0147789	0.0343846	0.0158386	0.0355038	0.00405714	0.00828168	0.0341471	0.0222105	0.0169438	0.00484627	0.0535488	0.0213902	0.0234389	0.0256925	0.0189289	0.0165203	0.048039	0.045619	0.0132879	0.0100974	0.0141569	0.0209913	0	0	0.0167018	0.0234804	0.0410969	0.017554	0.00952415	0.017909	0.0540721	0.0421221	0.0478702	0.0731105	0.0319409	0.0521914	0.061796	0.0351662	0.00949056	0	0.0108092	0.0480806
5837_chr1:20322354-20330192	1.49797	0.611959	0.537049	0.658719	1.58045	1.19611	0.864023	1.14423	1.18094	0.662029	1.31487	0.711823	0.759667	1.17957	1.6876	1.6748	0.276588	0.903225	1.35223	1.74418	1.2909	0.818788	1.54598	0.93276	1.59934	1.20174	1.011	0.747845	1.61299	0.63916	0.277375	0.773193	0.879072	1.29	1.25136	1.02168	1.11191	1.43685	1.15307	0.845814	1.53039	1.03044	1.21503	1.4476	1.34188	1.12209	0.547339	1.3742	0.615099
3609_chr11:96232105-96240702	3.37051	1.17642	1.23656	2.93318	2.72179	1.72412	0.882248	1.23101	1.51867	0.542035	1.35701	1.06746	0.417842	1.21804	4.38923	1.84482	0.427716	2.83327	2.46678	2.07409	1.96782	2.87572	2.1951	3.96745	2.01317	1.20441	0.56144	1.63828	3.13243	2.3593	1.75524	2.24703	2.0834	2.40687	1.78152	1.62312	1.21263	2.15116	1.96617	2.35327	1.10013	1.62101	0.815674	1.14831	2.92956	0.891065	2.60901	1.80932	2.66456
1516_chr4:95006830-95011209	0.0178582	0.00642644	0.00887784	0.0147893	0.023812	0.0438764	0.0186999	0.0319272	0.0242785	0.00994262	0.016097	0.00402507	0.0164646	0.0248985	0.0253953	0.03218	0.00449144	0.0115831	0.032506	0.0335275	0.0701943	0.0289274	0.0931657	0.00742377	0.0296961	0.00945265	0.00356966	0.0189584	0.0649279	0.0206874	0.014044	0.0277915	0.0249492	0.0283864	0.0292193	0.0284046	0.00495235	0.0211726	0.0196036	0.0318922	0.0514476	0.0112929	0.0216988	0.0364019	0.0472443	0.0154637	0.0389509	0.0267403	0
1467_chr4:75300394-75306013	0	0	0	0	0	0.00748063	0.00558707	0.0117293	0	0.00331421	0.00741285	0	0.0164646	0	0	0	0	0	0	0.00285632	0.0050967	0	0.00480731	0	0.0110231	0	0.00687134	0	0.00523865	0	0	0	0.00260893	0	0.00410845	0.00466184	0	0.0102597	0	0	0.00356969	0.0074961	0.00360501	0.00359028	0.0149899	0.00461603	0	0.00843809	0
5415_chrX:57795610-57805917	10.5941	5.9477	14.1485	6.26524	7.05615	8.98016	4.86936	6.54498	4.9718	1.91738	5.78311	7.11019	1.82722	4.46927	17.369	8.73555	1.94661	9.95029	8.3523	5.50109	8.61196	15.2935	10.6475	11.2473	7.02309	7.70806	2.19765	7.31192	15.5339	13.3285	3.33361	6.13215	7.65818	7.72234	5.60251	6.12305	5.89912	6.68601	9.85767	11.6492	9.26776	5.07095	6.00577	4.69464	7.87598	3.2052	19.4891	10.4312	7.71529
4038_chr13:91499058-91506532	0.00205383	0	0.566323	0.0148159	0.0449581	0.055818	0.650938	2.01638	0.00873471	0.0449174	0.00673086	0.898127	0.0164646	0.037432	0.00761194	0.170163	0.00449144	0.395486	0.127485	0.00285632	0.0357024	0.219604	0.132655	2.15326	0.0167055	0.0170475	0.0849504	0.0829216	0.112301	0.201819	4.95079	0.106608	0.217997	0.00439778	0.0354039	0	0.0877802	0.0737126	0.730169	0.332719	0.0423643	0.00379678	0.0807422	1.71504	2.00664	0.28906	0.105311	0	1.11167
1659_chr4:154976487-154984543	0.0287248	0.0137317	0	0.0118314	0.0375455	0.027227	0.0279353	0.00667007	0.033448	0.0298279	0.0185321	0.0360813	0.00836812	0.0523786	0.0306746	0.0781159	0	0.0231662	0.0347284	0.0343158	0.043322	0.0131863	0.0865268	0.053598	0.0431167	0.0251903	0.0274854	0.0196049	0.0190556	0.0206204	0.0139834	0.0294046	0.0339161	0.0366267	0.0311119	0.064753	0.0233294	0.0247293	0.034088	0.0318922	0.0629364	0.0262364	0.0404543	0.0143611	0.0548066	0.0231217	0.0231382	0.0433577	0.0224723
2115_chr6:31985186-31992169	0.110197	0.115247	0.107457	0.0690244	0.590183	0.308424	0.181166	0.217493	0.163207	0.0952702	0.271299	0.0853603	0.222511	0.240156	0.299475	0.21854	0.0283949	0.705999	0.353036	0.0892228	0.138742	0.145715	0.234455	0.204828	0.261208	0.17596	0.32946	0.29641	0.22292	0.0751484	0.0498695	0.489687	0.156982	0.203863	0.463028	0.168288	0.159149	0.150989	0.145436	0.108088	0.192686	0.138933	0.212461	0.304628	0.286756	0.290787	0.0482432	0.113743	0.174554
5103_chrY:15065277-15076075	0.353195	0.096122	0.103031	0.24846	0.435104	0.246861	0.156438	0.129023	0.186353	0.129254	0.140844	0.0962167	0.057626	0.216997	0.39685	0.32246	0.0494059	0.277995	0.400351	0.203024	0.354221	0.296691	0.47877	0.247223	0.325181	0.176332	0.12712	0.197873	0.487195	0.258198	0.12119	0.344651	0.297418	0.410374	0.310336	0.219107	0.182184	0.35567	0.326872	0.309109	0.244739	0.119938	0.171005	0.168743	0.495681	0.147727	0.226754	0.233524	0.265441
2644_chr7:138023531-138029155	0.547294	0.0978961	0.195334	0.404726	0.461226	0.462754	0.118189	0.128858	0.164459	0.0970864	0.152705	0.139891	0.0411615	0.126502	0.675108	0.495254	0.06169	0.50853	0.44307	0.43624	0.375237	0.482591	0.513887	0.970571	0.491915	0.162562	0.0721491	0.375698	0.807682	0.508262	0.304936	0.575804	0.456978	0.614217	0.309473	0.352645	0.212502	0.422581	0.851087	0.466699	0.15843	0.166747	0.241616	0.166729	0.910652	0.119311	0.754079	0.278035	0.67897
3703_chr12:10485615-10491257	0.0290351	0.0135093	0.0178415	0.0200809	0.0583013	0.0101213	0.0183423	0.0597257	0.0626003	0.0147482	0.041738	0.0242186	0.0639278	0.0524085	0.0636652	0.0679511	0.00905475	0.0117723	0.04056	0.0384318	0.0417496	0.0265275	0.0267142	0	0.0246972	0.0857414	0.0387028	0.0189278	0.0995082	0.0234789	0	0.0772038	0.0231256	0.0527493	0.0124678	0.0895634	0.033323	0.0573244	0.0526849	0.0461579	0.0673172	0.0151909	0.0458744	0.00893263	0.0654869	0.0455879	0.0288533	0.0142801	0.00829661
1096_chr3:125414207-125417755	0.00384051	0.00542677	0.0112132	0	0.0245425	0.0208635	0	0	0.0187261	0.0132038	0	0.00400903	0.0101833	0.0291861	0.0104481	0	0	0.01995	0.0223093	0.0180805	0.0026248	0.0098897	0.0457127	0	0	0.0209772	0.0281004	0.00707844	0.0131045	0.00916576	0	0	0.0145291	0	0.00299369	0.00537045	0.00468086	0	0.00954177	0	0.0209776	0	0.00419802	0.0324023	0.0105753	0	0.00471557	0	0
5499_chrX:75113201-75122809	0.829748	0.347313	0.20073	0.307208	0.914812	0.650498	0.520743	0.792671	0.788714	0.359492	0.64226	0.358115	0.32946	0.567287	0.916888	1.30169	0.130881	0.502684	0.859573	0.843191	0.966819	0.57323	1.09074	0.82028	0.9328	0.618298	0.736123	0.503542	1.0913	0.357362	0.107365	0.702378	0.540036	1.20693	0.906644	0.851141	0.615065	0.824047	0.80034	0.36048	0.864516	0.358048	0.641982	1.08048	0.931413	0.735883	0.323458	0.654205	0.463279
1806_chr5:34783817-34787036	0.434452	0.138031	0.10987	0.0720326	0.423	0.339763	0.314787	0.417927	0.41434	0.161458	0.396765	0.201322	0.221988	0.380142	0.534208	0.465265	0.0279817	0.458607	0.446767	0.309154	0.286124	0.0689741	0.4165	0.280881	0.484199	0.506195	0.599573	0.171395	0.503935	0.0657687	0.0419503	0.38312	0.141075	0.724987	0.462674	0.322413	0.153715	0.484255	0.266898	0.250462	0.554232	0.192946	0.313578	0.24652	0.320026	0.326686	0.064787	0.224324	0.126258
5271_chrY:27694701-27699274	0	0	0	0	0	0	0	0	0	0.00994262	0	0	0	0	0	0	0	0	0	0	0	0.00164828	0	0	0	0	0	0	0	0	0	0	0	0	0	0	0	0	0	0	0	0	0	0	0	0	0	0	0
6184_chr1:213080655-213093254	0.99433	0.252562	0.202121	0.983373	0.909936	0.916919	0.192586	0.255836	0.366356	0.185304	0.290406	0.230648	0.144473	0.295393	1.54596	1.01041	0.0983312	1.14546	1.28137	0.85048	1.05575	1.09112	1.22637	1.83047	1.331	0.26441	0.150682	0.824627	1.47715	1.04214	0.842086	1.01765	0.925769	1.35383	0.70496	0.88217	0.39161	0.985982	1.6254	0.988789	0.349959	0.387991	0.302626	0.312509	1.49127	0.251324	1.29363	0.614636	1.39128
4136_chr14:46480976-46487274	0	0.0494891	0.0175367	0.0236628	0.00265281	0.0083035	0.0186105	0.0196857	0.0378201	0.0132635	0.0156708	0.0123799	0.0164646	0.0503583	0.0126672	0.0293145	0.00456331	0.00392282	0.00411176	0.0229934	0	0.00343502	0.00498518	0	0.00555563	0.0253068	0.0153574	0	0.0290824	0.0187517	0	0.00431827	0.0110567	0	0.00278279	0	0	0.0577041	0	0.00985715	0.0213517	0	0.0155554	0.00359028	0	0.00478221	0.00969954	0.0531234	0.0132036
4707_chr19:35043505-35052254	0.0229827	0.0109854	0.0300507	0.021894	0.0329729	0.0152555	0.0295891	0.027603	0.0430046	0.0298279	0.0333578	0.0280632	0.0329292	0.052431	0.038804	0.0293145	0.00898289	0.0424714	0.0437383	0.0771206	0.0178385	0.032992	0.0385378	0.0424377	0.0644574	0.00944635	0.03044	0.00608746	0.0811991	0.032655	0.00932228	0.0336052	0.025771	0.0242381	0.0575183	0.0758622	0.032766	0.0342469	0.0620215	0	0.0530174	0.0074961	0.0289594	0.0323126	0.0267794	0.0138481	0.0370211	0.0276629	0.0277089
2128_chr6:39961135-39966768	0	0	0	0	0	0	0	0	0	0.00994262	0	0	0.00411615	0.0411546	0	0	0	0	0	0	0	0	0	0	0	0.00629757	0	0	0	0	0	0	0	0	0	0	0	0	0	0	0.0139851	0.0074961	0	0	0	0	0	0	0
4361_chr16:30552390-30558083	0.565015	0.26375	0.206959	0.431823	0.488355	0.47495	0.135715	0.222857	0.161348	0.138882	0.163146	0.128217	0.107254	0.224764	0.87239	0.752042	0.040423	0.44919	0.556265	0.411547	0.523824	0.505357	0.637742	0.884678	0.823203	0.253405	0.278042	0.335046	0.803785	0.425381	0.342957	0.602415	0.448157	0.724938	0.365608	0.427337	0.20262	0.624991	0.940599	0.451474	0.258612	0.151418	0.345243	0.279367	0.77043	0.200774	0.667644	0.428377	0.674227
2251_chr6:87381713-87391045	0.0765057	0.0335054	0.0214648	0.0318886	0.0513923	0.0227436	0.0685086	0.110056	0.0460627	0.0750701	0.0862485	0.0245473	0.0266397	0.0715193	0.0725223	0.0867197	0.00449144	0.0464522	0.131342	0.118997	0.0570525	0.0765133	0.0847072	0.128189	0.12041	0.125133	0.0520057	0.0475483	0.0589584	0.0491049	0.0103384	0.084181	0.0995151	0.0621122	0.101029	0.0753914	0.125129	0.0524066	0.0596122	0.044313	0.0745859	0.0426791	0.0811833	0.0909778	0.0774975	0.0341309	0.0466975	0.0479312	0.033812
5907_chr1:64815151-64821897	0.00288972	0	0.0157122	0.00610501	0	0.0153079	0	0.0188334	0.00477829	0.00358597	0	0	0.00873858	0.0370616	0.0190561	0.158921	0.00449144	0	0.00228568	0	0.0124258	0	0.00531688	0.00810186	0.260877	0.00318972	0.0566576	0.040156	0.227659	0.0213988	0	0.00429727	0	0.00826043	0.0225116	0.0140788	0	0.00893963	0.00482336	0.0072886	0.0154815	0.00758606	0.0138415	0.00789504	0.00710144	0.010206	0	0.0712006	0.0149238
6083_chr1:161220117-161227502	0.578507	0.156522	0.0932173	0.446026	0.614034	0.349021	0.114943	0.171096	0.28749	0.168203	0.211744	0.148242	0.0861591	0.213372	0.776396	0.466167	0.0661545	0.391131	0.538919	0.385617	0.341882	0.478754	0.480618	0.608487	0.499069	0.239922	0.197479	0.407232	0.643626	0.323913	0.257225	0.475451	0.433858	0.580133	0.35044	0.325019	0.273887	0.401647	0.614733	0.3858	0.337547	0.231847	0.181249	0.324716	0.76645	0.136967	0.45076	0.37286	0.547314
4377_chr16:34970921-34980098	0.00574497	0.00274634	0	0.0147893	0	0	0.00558707	0.00390977	0.00477829	0	0.00370642	0	0.00411615	0.044896	0	0	0.00449144	0	0.00609922	0.00285632	0.00254071	0	0.00721096	0.0141271	0	0.0125951	0.020614	0.00471896	0.00523865	0	0	0	0	0	0.00557927	0.00466184	0.00468086	0.00683981	0	0.0049065	0.0524441	0.00374805	0.0108476	0.0107709	0	0.0138481	0	0	0.0125823
1710_chr4:173289969-173298182	0.0681324	0.0083736	0.0129819	0.0443678	0.0851696	0.0672434	0.0614577	0.0735819	0.0822582	0.0266164	0.0673383	0.0468014	0.0650721	0.0959426	0.115718	0.0751405	0.0185901	0.102754	0.120342	0.132425	0.0501363	0.0770177	0.0999175	0.0672448	0.100023	0.0902851	0.0736642	0.0710794	0.121146	0.0808783	0.0374056	0.113632	0.102716	0.113071	0.111309	0.0618627	0.0663512	0.100532	0.101028	0.0147489	0.0787955	0.0479938	0.0703249	0.0526982	0.10916	0.0677033	0.0880594	0.0683823	0.0864868
2091_chr6:19539757-19548150	0.13233	0.0302098	0.0303684	0.0592813	2.31576	0.0877403	0.0395676	0.0664583	0.0430046	0.0302985	0.0748994	0.449809	0.0160118	0.0775578	0.201189	0.140527	0.0233196	0.092719	0.122695	0.116286	0.150297	0.121449	0.245841	0.213502	0.165572	0.0591153	0.0138354	0.0485652	0.201334	0.898559	0.0608465	0.0972031	0.0836293	0.129081	0.071372	0.254686	0.0469912	0.0830113	0.197734	0.0859201	0.0625728	0.0680047	0.0289956	0.0513734	0.181201	0.0417751	0.181353	0.1215	0.159833
1968_chr5:121952630-121960017	0.0134633	0	0.00746975	0.0118373	0.008412	0.00756043	0.0169288	0.0836731	0.0247993	0.0422097	0.0111267	0.0363218	0.0987875	0.0374133	0.0293769	0.0659577	0.00898289	0	0.00413015	0.0114738	0.00511964	0.00579537	0.00724462	0	0.148811	0.0220415	0.0570699	0.00471896	0.0123606	0.0206848	0	0.00446949	0.0835432	0.00811558	0	0.00943557	0.00962385	0.0273148	0.0278667	0.00245325	0.0244739	0.0119638	0.0248663	0.0240836	0.0153796	0.00468527	0.00935246	0.00621606	0.0238797
5876_chr1:46846572-46856724	4.48916	1.37606	1.22747	3.81269	4.01802	3.06479	1.28271	1.69559	2.20199	0.95355	2.06918	1.18867	0.978642	1.52799	5.65776	3.04829	0.550399	3.60017	3.47146	3.86727	3.13759	3.59875	3.4868	5.09693	3.84844	1.71133	1.37634	2.26958	4.35818	3.19258	2.46735	3.43712	3.66442	4.3991	2.58319	3.22362	1.94241	3.98037	4.20689	3.52157	1.71598	2.01018	1.50588	2.18343	5.04372	1.75932	3.30619	2.42195	4.52221
2272_chr6:101392486-101400132	0.593593	0.16059	0.18889	0.617209	0.602067	0.397553	0.105992	0.160285	0.191131	0.0994196	0.215247	0.0861942	0.06918	0.164618	0.813296	0.444877	0.0269487	0.5228	0.63093	0.520935	0.555724	0.515936	0.716604	0.723701	0.666637	0.114842	0.0515351	0.436185	0.760118	0.547928	0.294957	0.476257	0.532564	0.714505	0.344115	0.41751	0.281132	0.534394	0.814318	0.727378	0.231275	0.228631	0.184586	0.215625	0.731516	0.166172	0.775579	0.429164	0.687186
5807_chr1:3718295-3723372	0.978095	0.334145	0.296644	0.773721	0.938455	0.797091	0.521447	0.416508	0.602461	0.331745	0.604399	0.307589	0.264516	0.482665	0.99549	0.873404	0.0898289	0.748528	1.05981	0.843891	0.974586	0.999071	1.03925	1.11895	0.939474	0.7137	0.448973	0.592989	1.22385	0.612585	0.554797	0.824017	0.806697	1.15325	0.72891	0.680014	0.702794	0.735509	0.96161	0.720701	0.623399	0.562676	0.537487	0.664874	1.07029	0.511507	0.619461	0.728843	0.842628
2180_chr6:66871542-66884103	15.8788	9.16261	22.8267	10.3633	8.93468	10.8884	6.71518	8.88755	6.58062	2.80176	8.09603	9.27184	2.25956	6.01148	24.1663	11.4038	4.37708	13.2516	10.5974	8.04947	9.35187	19.9562	14.4392	15.2961	8.88754	10.4839	2.36717	8.59256	19.7068	18.8129	6.03439	8.99226	11.462	11.134	10.004	8.45198	8.39345	9.48213	14.0999	15.919	14.1229	8.0029	8.11123	6.13106	11.2109	4.29411	26.7986	10.856	11.9435
3032_chr9:27637114-27643618	0.527718	0.112416	0.073152	0.128383	0.462739	0.541862	0.223667	0.306213	0.314856	0.26455	0.31972	0.140168	0.436114	0.375274	0.361654	0.797685	0.0452199	0.125422	0.370169	0.519907	0.28937	0.291789	0.325743	0.282541	0.499543	0.346039	0.509596	0.212823	0.466651	0.191489	0.0444067	0.304476	0.293844	0.507709	0.705968	0.438223	0.320836	0.43692	0.345999	0.21987	0.42809	0.120995	0.375648	0.380965	0.329106	0.508026	0.112998	0.551277	0.188404
3177_chr9:139674766-139684238	2.03357	0.560641	0.589175	1.67959	1.92077	1.63162	0.622355	0.80295	0.8571	0.412297	0.953448	0.609529	0.39338	0.926828	2.80983	1.72489	0.296435	1.82794	1.94536	1.94934	1.79745	2.00177	1.98274	2.54655	2.19588	0.728726	0.606008	1.23781	2.6075	1.86248	1.30641	2.02823	1.55368	2.61418	1.18892	1.80136	0.797988	1.55655	2.46461	1.79455	0.901391	0.769093	0.734306	0.787816	2.62983	0.790306	1.99695	1.39757	2.37089
4366_chr16:31671319-31679807	0.0287248	0.0219707	0.0171718	0.0295785	0.0843837	0.0709114	0.083806	0.0938346	0.0621177	0.0428825	0.0333578	0.0160361	0.086439	0.0934883	0.0276697	0.0586291	0.0134743	0.00772208	0.067406	0.0803168	0.0688055	0.0197794	0.110734	0.0282541	0.104708	0.0607306	0.0687134	0.0214406	0.0366706	0.0335107	0.0139834	0.033685	0.0130447	0.088519	0.074289	0.0372948	0.0842555	0.116277	0.0524797	0.0343455	0.0668907	0.0224883	0.0365491	0.0359028	0.0824442	0.0512102	0.0277658	0.028127	0.0295855
3977_chr13:61779816-61786142	0.00575646	0.0055174	0.0229502	0.00467932	0.00565107	0.01256	0.00597816	0.0123392	0.0253154	0.0169157	0	0.00872766	0.0124472	0.0303796	0	0.00616338	0	0.0155252	0.00620952	0	0.0102316	0	0.0179553	0	0.0171133	0.0223879	0.0125265	0	0.0137174	0.00350289	0.024979	0.012896	0.00522569	0.0212124	0.00815938	0.0239759	0	0.0034883	0	0.0122662	0.0180198	0.00491744	0.00725342	0.0114279	0	0.0092736	0.0323935	0.00562539	0
4466_chr17:50668475-50680217	0.245999	0.0274634	0.0645618	0.174569	0.194069	0.212672	0.0558707	0.093905	0.105122	0.0563415	0.110173	0.0401545	0.0164646	0.119726	0.47808	0.249393	0.0179658	0.259219	0.265622	0.412309	0.234746	0.249138	0.267041	0.384143	0.289703	0.088166	0.041228	0.146642	0.323853	0.245259	0.158772	0.202459	0.102442	0.328011	0.215954	0.208734	0.0795746	0.294628	0.413478	0.244299	0.184932	0.101284	0.119323	0.157606	0.410358	0.0644259	0.162717	0.151886	0.252047
5445_chrX:64581770-64585059	0.00287248	0	0	0	0	0	0	0	0	0	0.00370642	0	0	0.00752381	0	0	0	0	0.00618092	0.0199942	0	0	0	0	0	0	0.00343567	0	0	0.00507777	0	0	0.00522308	0	0	0	0.00468086	0.00635076	0	0	0.0104888	0	0	0.00945322	0.00378119	0	0	0	0.0126795
5166_chrY:20719642-20725540	0	0	0	0	0	0	0	0	0	0	0.00370642	0	0	0	0	0	0	0	0	0	0	0	0	0	0	0	0	0	0	0	0	0	0	0	0.0109559	0	0	0	9.54e-06	0	0.00699254	0	0	0.00359028	0	0	0.0740423	0	0
3258_chr10:56055062-56060967	0.565839	0.207665	0.176093	0.424177	0.64355	0.456029	0.231092	0.330177	0.285823	0.122198	0.341098	0.172922	0.174615	0.298139	0.710151	0.414493	0.0759278	0.492093	0.513791	0.639552	0.433872	0.391668	0.558931	0.515531	0.539673	0.260534	0.172725	0.346327	0.71823	0.310762	0.243181	0.409505	0.382681	0.508393	0.490524	0.392425	0.288804	0.383778	0.593026	0.393916	0.284027	0.27571	0.22973	0.276678	0.577158	0.26147	0.404414	0.338007	0.49655
5214_chrY:23811945-23820229	0.152569	0.0521805	0.0300507	0.117019	0.14519	0.184438	0.11806	0.113383	0.129014	0.0598612	0.0726644	0.0962167	0.0498794	0.097282	0.131448	0.203846	0.0134743	0.0733598	0.167114	0.100997	0.12241	0.154991	0.173289	0.14346	0.181969	0.0755708	0.0584064	0.0738069	0.148207	0.154653	0.0699171	0.113598	0.115278	0.205195	0.105456	0.121035	0.0842461	0.0999536	0.182787	0.0542511	0.215017	0.0674649	0.0686833	0.0969449	0.266546	0.0786387	0.121698	0.0984444	0.181744
4232_chr14:107154008-107158916	0.00287248	0	0	0	0.010548	0.00498709	0	0.00390977	0.00477829	0	0.00370642	0	0	0.0261893	0	0.0220152	0	0	0	0	0.0050967	0	0.00475924	0.0141271	0	0.00314878	0	0	0.00785798	0	0	0.00420065	0.0101644	0	0.0109559	0.00466184	0	0.0034199	0.00954177	0	0.0314664	0.00374805	0	0	0	0.00461603	0	0.0028127	0
2112_chr6:31296534-31305329	0.442612	0.129078	0.11591	0.50875	0.408734	0.418634	0.0558707	0.0977443	0.124235	0.0364563	0.218701	0.12428	0.057626	0.157196	0.677764	0.345113	0.0580384	0.428684	0.44204	0.385571	0.400134	0.435256	0.391563	0.735624	0.543994	0.129144	0.0444782	0.364556	0.665345	0.438065	0.34987	0.478874	0.362889	0.491083	0.270144	0.457821	0.192936	0.47864	0.635515	0.483668	0.122369	0.206143	0.144653	0.129699	0.668555	0.0877046	0.560889	0.203577	0.663517
5209_chrY:23604172-23614258	0.822616	0.262394	0.518753	0.959163	0.658539	0.568201	0.181982	0.273156	0.389402	0.0917571	0.481902	0.410653	0.131861	0.284382	1.00818	0.478325	0.230335	0.860865	0.625701	0.677938	0.499467	0.752728	0.600714	1.15463	0.510991	0.466984	0.161195	0.44479	0.993186	0.712195	0.60909	0.809953	0.639527	0.626759	0.319908	0.398891	0.429464	0.702438	0.738929	0.796675	0.310969	0.568036	0.328606	0.321413	0.888239	0.122145	0.742537	0.400821	0.91403
3546_chr11:73650074-73658503	1.43372	0.512407	0.341707	1.30336	1.40356	1.08715	0.257854	0.583592	0.666901	0.302905	0.550637	0.280315	0.363736	0.470641	1.93357	1.18098	0.15363	1.17722	1.40285	1.35036	1.05675	1.20086	1.30728	1.55222	1.77112	0.579839	0.605035	0.987872	1.78249	1.18782	0.628182	1.2823	1.29749	1.56469	1.14616	1.05926	0.483851	1.31907	1.46344	1.12122	0.429108	0.433556	0.461659	0.902533	1.56124	0.474786	1.20507	1.14257	1.28562
2955_chr8:128443946-128453151	0.0467698	0.0117077	0.0524299	0.013124	0.0873108	0.0694327	0.0595358	0.0376668	0.0887232	0.0962744	0.0948881	0.046605	0.0092037	0.0777149	0.102309	0.546313	0.00469805	0.0393324	0.11871	0.131054	0.13045	0.0574789	0.126591	0.23121	2.46077	0.070432	0.0412074	0.067493	0.0841589	0.113904	0.0485877	0.198304	0.139672	0.165748	0.0765596	0.11553	0.040335	0.116862	0.122836	0.0336242	0.0949237	0.0300931	0.111625	0.173623	0.129415	0.101927	0.103062	0.258906	0.0660263
1648_chr4:147447516-147457216	5.9448	2.73619	1.55761	2.52015	7.26601	5.08944	3.91854	6.36031	6.51666	2.63008	6.52394	2.76413	3.85828	5.88706	7.39519	8.20588	1.1417	3.67584	5.35703	6.36978	5.61806	3.95701	7.0019	4.55734	6.15963	4.56834	5.70406	3.02278	6.9182	2.53315	0.943569	4.06049	3.55256	6.2709	6.81901	4.60736	4.49433	5.55633	4.1837	3.10432	7.62724	3.65357	5.50781	7.66641	6.47193	6.19938	2.03566	5.72651	3.32515
4610_chr19:9745339-9752357	0.738228	0.236185	0.218941	0.55016	0.915434	0.608265	0.268179	0.535639	0.39182	0.208795	0.378055	0.16437	0.205807	0.351685	1.10956	0.923408	0.116778	0.675605	0.875534	0.583214	0.717101	0.812254	0.857324	0.787986	0.986515	0.481761	0.432894	0.517024	1.30804	0.594731	0.337844	0.868947	0.696587	0.929872	0.632701	0.78361	0.393323	0.913063	1.32377	0.618219	0.461102	0.225243	0.782162	0.567265	1.1341	0.489318	0.789253	0.484625	0.989
4595_chr19:5852230-5857680	3.02182	0.543056	0.910777	2.72438	2.59882	1.78917	0.592771	0.659958	0.793468	0.263476	0.801948	0.639096	0.291172	0.62928	4.28862	2.12945	0.347584	2.84073	2.63528	2.26942	2.28815	2.68411	2.43166	3.75506	2.70402	0.610955	0.350249	1.88621	3.35746	2.68935	1.95299	2.67191	2.36738	2.77689	1.55805	1.86596	0.785893	2.28052	3.63916	2.41678	0.700317	1.02035	0.719419	0.64213	3.00191	0.480012	3.1012	1.60626	2.86748
1371_chr4:35857050-35866552	0.0947862	0.0233851	0.0386366	0.168598	0.137337	0.0775343	0.0113026	0.0312782	0.0191131	0.0198852	0.0407707	0.0240542	0.00823229	0.064957	0.179319	0.0514836	0.0331244	0.0659813	0.105605	0.091405	0.0490507	0.111114	0.100667	0.156281	0.121414	0.0598269	0.0283443	0.113543	0.131103	0.0681839	0.0634335	0.118089	0.101756	0.0925868	0.0547793	0.0652658	0.0380414	0.0557205	0.137659	0.0932234	0.0297707	0.0487247	0.0345532	0.0188167	0.147736	0.0461603	0.143054	0.070894	0.111723
697_chr2:143246319-143252897	0.047238	0.00823903	0.00434877	0.0147893	0.00866516	0.015258	0.0399699	0.0197952	0.0247659	0.0288634	0.0230465	0.00400903	0.0206137	0.0523786	0.0278717	0.038468	0	0.0270543	0.0340686	0.0441215	0.0262404	0.0202772	0.0448041	0.0158011	0.00609576	0.0535167	0.0557472	0.0360293	0.0501313	0.0182052	0.00466114	0.0173907	0.0162067	0.046561	0.0076691	0.0396723	0.0107987	0.0273558	0.034379	0.00252685	0.0318965	0.0151609	0.0360068	0.0512585	0.0412933	0.0187134	0.0106667	0.0343318	0.0246489
1928_chr5:103927583-103935087	0.0459597	0.0219707	0.00429296	0.0384521	0.00263699	0.0174872	0.0223483	0.0156391	0.033448	0.0166406	0.0111193	0.0400903	0	0.0299306	0.00276697	0.0146573	0	0.0154442	0.00817042	0.0399885	0.0178385	0.00659313	0.0817243	0.148334	0.00551153	0.00314878	0.00687134	0.00726956	0	0.0695938	0.0139834	0.0168026	0.0104357	0.0523067	0.178033	0.060604	0.528937	0.0410389	0.00954177	0.029439	0.360116	0	0.169946	0.0107709	0.0112424	0.00923206	0.00462764	0	0.016906
3269_chr10:59592220-59601540	0.100721	0.062677	0.06345	0.0514844	0.127019	0.0899097	0.0652067	2.65028	0.0980935	0.063772	0.135006	0.0617631	0.093881	0.205601	0.134962	0.102945	0.0494059	0.0723096	0.11077	0.148277	0.123937	0.101953	0.120334	0.123195	0.161042	0.145222	0.0885132	0.0839692	0.215196	0.10105	0.0355132	0.0847061	0.0600289	0.107112	0.210794	0.262602	0.09365	0.131321	0.118981	0.150068	0.139575	0.583253	0.110027	0.0933079	0.118502	0.105287	0.115325	0.10304	0.0810346
4506_chr18:11130174-11134261	0.181535	0.0564099	0.0171718	0.0510791	0.163942	0.213919	0.111775	0.157755	0.165678	0.076356	0.171663	0.0330585	0.0736872	0.186176	0.156209	0.176195	0.0314401	0.0801475	0.300964	0.260448	0.220886	0.0743805	0.270827	0.129037	0.166823	0.133165	0.18374	0.0726555	0.24442	0.0439575	0.0280368	0.124461	0.114553	0.290656	0.218022	0.204739	0.137875	0.231746	0.196498	0.133631	0.174922	0.0561721	0.15836	0.119883	0.150431	0.154577	0.0612237	0.150713	0.141237
4549_chr18:40934680-40944472	0.795293	0.205031	0.124629	0.642244	0.671441	0.532888	0.140174	0.211976	0.23987	0.080164	0.259242	0.144325	0.115252	0.155561	1.08455	0.595143	0.0853374	0.545978	0.711131	0.639924	0.584885	0.612568	0.601378	1.02778	0.710343	0.188348	0.109897	0.371127	0.764332	0.522987	0.442804	0.726095	0.597307	0.741318	0.51271	0.596772	0.188653	0.665948	0.887518	0.452882	0.157843	0.24775	0.144635	0.152795	0.881875	0.190305	0.536584	0.282105	0.764383
1643_chr4:144099099-144101612	0.0144084	0.00549268	0.00858592	0.00295785	0.0242946	0.0174548	0.0167612	0.0195489	0.0191131	0.00662841	0.0148257	0.00400903	0.0411615	0.0400247	0.0138349	0	0.0134743	0.0115831	0.0388095	0.0171379	0.0152901	0.0164828	0.0216329	0.00706353	0.00551153	0.0157439	0.010307	0.00707844	0.0288126	0.00257755	0	0.0336052	0	0.0120708	0.02321	0.0326422	0.0234043	0.0205194	0.0143127	0.00739409	0.0279702	0	0.00723173	0.0143611	0.0112424	0.0184641	0.00925528	0.0055832	0.0042265
4768_chr19:53243799-53253078	0.295958	0.10711	0.0558085	0.2265	0.321985	0.261899	0.100567	0.17196	0.159084	0.0934076	0.148035	0.111932	0.0452776	0.241997	0.40714	0.311181	0.0554693	0.225948	0.459715	0.294783	0.50609	0.362494	0.439826	0.417695	0.453787	0.190076	0.130555	0.201544	0.372175	0.313296	0.180689	0.388674	0.312219	0.37081	0.249531	0.191998	0.221161	0.335523	0.437204	0.261612	0.183733	0.11619	0.197198	0.19487	0.365711	0.143097	0.371544	0.262028	0.317346
2313_chr6:120782027-120789229	0.480434	0.0312479	0.00865032	0.0121568	0.00344391	0.0142456	0.871225	0.171717	0.0105027	0.00697309	0.00782797	0.0375606	0.0571115	0.0121631	0.746548	0.179493	0	0.00391123	0.0628939	0.1772	0.0419612	0.0719674	0.219877	0.0212259	0	0.0100856	0.00381703	0.0359207	0.0265914	0.214947	0	0.0127994	0.0157032	0.00406785	0.0995915	0	0.13575	0	0.00578231	0.0123914	0.0490247	0.0112292	0.0146876	0.00774783	0.00755863	0.0449001	0.261272	0.00849153	0.00853329
1233_chr3:170533766-170542348	0.0752619	0.0149978	0.00429725	0.0741356	0.0627129	0.119109	0.0681734	0.0285765	0.0446388	0.0250488	0.0182727	0.0207828	0.00827757	0.0446228	0.138473	0.0998086	0.00462619	0.0592052	0.103879	0.0771006	0.0731097	0.0864624	0.0765877	0.158364	0.167832	0.060718	0.0312887	0.0960946	0.139827	0.0576855	0.0735295	0.0952372	0.10831	0.122804	0.0449519	0.0854376	0.0237507	0.0651971	0.154486	0.0963096	0.0216944	0.0403965	0.0242371	0.0550821	0.13459	0.029141	0.107426	0.0450032	0.127437
5366_chrX:49211550-49224385	0.291465	0.109546	0.204439	0.20881	0.493692	0.656792	0.320346	0.239122	0.20872	0.112693	0.239731	0.187835	0.192142	0.427163	0.561499	0.522414	0.0573827	0.403907	0.479495	0.206657	0.733433	0.586845	0.613773	0.507776	0.499968	0.326356	0.126309	0.361432	0.940796	0.486115	0.149063	0.410735	0.388376	0.315622	0.386567	0.340483	0.258369	0.419338	0.416121	0.324135	0.758988	0.168955	0.441233	0.246193	0.39134	0.276463	0.579024	0.953755	0.290893
5245_chrY:25735178-25751703	0.814731	0.343172	0.64406	1.00049	0.461576	0.320236	0.0799006	0.500138	0.389325	0.110018	7.41e-06	0.428108	8.23e-06	7.48e-06	2.34009	0.551377	0.266244	0.640879	0.971479	0.482429	0.861491	1.8171	1.36506	1.6048	1.1e-05	0.464943	6.87e-06	0.81575	1.28226	0.807494	0.144551	0.802921	0.550699	0.646575	0.288597	0.891583	0.506062	1.22569	2.03182	1.45521	0.222891	7.5e-06	0.188531	0.206847	1.0738	9.23e-06	6.09316	0.280884	1.5924
4666_chr19:22538210-22545268	1.37476	0.408606	0.356865	1.43402	1.54918	1.01468	0.261324	0.419241	0.641375	0.213206	0.521957	0.335444	0.140254	0.385331	2.10751	1.23995	0.175966	1.38715	1.42331	1.20557	1.49248	1.40707	1.38619	2.14076	1.47954	0.436126	0.276513	0.896178	1.91185	1.12315	1.19381	1.31071	1.13076	1.66116	0.864028	1.18866	0.499289	1.2022	2.1108	1.38682	0.439195	0.651591	0.422289	0.45015	2.09902	0.433533	1.61778	0.825951	1.71447
2691_chr8:5732015-5737533	0	0	0	0	0.00263699	0	0	0	0.00477829	0.00331421	0.00370642	0	0	0.0149653	0.00276697	0	0	0.0114248	0.00204261	0	0.00764505	0	0	0	0	0.00629757	0	0	0.0130966	0	0	0	0	0	0.00273897	0	0	0.0034199	0	0	0.00349627	0.00374805	0.00361586	0.00359028	0	0.00461603	0	0.0028127	0
4565_chr18:53617711-53625085	0.0144199	0.0109826	0.00858592	0.00295785	0.0326196	0.0324161	0.0166271	0.03224	0.0142584	0.0144599	0.030578	0.00801806	0.0205807	0.0524871	0.0250245	0.0147086	0.0134743	0.044761	0.0430193	0.0199942	0.0280344	0.00872272	0.023962	0.0211906	0.0551209	0.0346933	0.0446637	0.0208602	0.0134895	0.00773265	0.00932228	0.0171135	0.0234804	0.0637055	0.0429798	0.0233139	0.0140426	0.0411073	0.0287398	0.0367987	0.0349627	0.0149922	0.0327886	0.025132	0.0502085	0.0184641	0.0277566	0.0112508	0.0130514
2349_chr6:140576576-140584217	0	0.00283422	0	0	0.00272929	0	0	0.0133206	0.00486907	0.00398036	0.00607483	0.00220497	0.00451541	0.0418056	0.00547307	0	0	0	0.0086586	0.00263353	0	0.00910842	0	0	0.017422	0.0162729	0.00823874	0.00254588	0.0131935	0.00681504	0.00725273	0.0119172	0	0.0125737	0.0351656	0.00946355	0	0.011826	0.0194175	0	0.0242047	0.00422031	0.0128869	0.02217	0	0	0	0	0.00440401
1855_chr5:58597616-58611459	20.7849	10.3111	18.2972	10.907	12.3811	13.1428	10.8212	14.0352	12.1082	7.2701	18.6373	8.28346	5.73901	14.2649	26.1635	14.8908	3.76252	18.5423	13.7441	17.7292	14.2583	19.063	20.1575	19.9194	12.4191	13.4117	6.84091	11.3121	26.4875	18.0637	5.33833	16.1586	11.4948	19.611	12.9937	17.3595	15.5307	23.5538	20.4466	16.35	19.8987	20.7591	15.2398	13.8473	18.5181	12.9599	28.0345	19.0537	10.8778
3693_chr12:8916229-8918708	0.103409	0.00823903	0.0171718	0.0091368	0.231702	0.188562	0.0446965	0.0443798	0.033448	0.0337022	0.0371977	0.0200452	0.0658583	0.0261893	0.0387376	0.0293145	0	0.0648307	0.0244296	0.0243701	0.0137611	0	0.0575483	0.0143319	0.0662046	0.0535293	0.0824561	0.0744463	0.0314319	0.0051551	0	0.118824	0.0130473	0.0724246	0.0509119	0.144517	0	0.0308304	0.0334153	0.0171727	0.0804142	0.00374805	0.0506221	0.0143611	0.0376245	0.143097	0.0138829	0.0823305	0
1396_chr4:46518578-46528535	0.199738	0.0576869	0.0386452	0.213338	0.293724	0.288855	0.0775373	0.154596	0.088255	0.0798459	0.0779609	0.0490946	0.0503981	0.12532	0.377158	0.434046	0.0444877	0.186697	0.382874	0.25722	0.302104	0.174098	0.519108	0.375426	0.408697	0.126786	0.12847	0.189971	0.46042	0.278813	0.13983	0.299095	0.239456	0.46458	0.260607	0.300666	0.133896	0.347572	0.321305	0.260044	0.132337	0.0754595	0.158776	0.106613	0.378156	0.129544	0.290713	0.243605	0.291265
3405_chr11:13493453-13496332	0.00861745	0	0	0	0	0	0	0	0	0.00662841	0.00370642	0	0.00411615	0.00748266	0	0	0	0	0	0	0	0	0	0	0	0.0125951	0	0.00235948	0	0	0	0	0	0	0.0082169	0	0	0	0.00477088	0	0.00349627	0.00374805	0.00723173	0.00718057	0	0	0	0	0
5147_chrY:18943333-18952238	0.0861745	0.0219735	0.034949	0.0881114	0.10808	0.0854962	0.0279353	0.0549636	0.0860092	0.0198852	0.0667156	0.0570645	0.0329292	0.0785455	0.162219	0.0432609	0.00451839	0.166936	0.129626	0.0714851	0.0649753	0.112489	0.168261	0.14861	0.105022	0.0476474	0.03167	0.0952829	0.220071	0.0878712	0.0745782	0.0978626	0.107235	0.157347	0.0866992	0.0721187	0.0891798	0.14616	0.181732	0.0931768	0.0664291	0.0630685	0.0516309	0.0690448	0.215307	0.0555909	0.172792	0.0898882	0.153232
5346_chrX:37311181-37320318	4.34608	1.51922	1.18949	3.02723	3.76196	5.49286	4.16726	3.50246	2.93208	1.96136	1.76379	1.11894	3.96495	1.88948	4.73839	4.03319	0.450043	2.91121	6.32176	3.18984	7.25192	3.86575	6.17907	5.80719	3.0917	2.38237	9.37152	2.02531	3.74259	2.42475	1.70871	4.14018	2.65204	5.00227	4.80253	8.96889	0.679081	3.01495	3.71568	3.376	5.52931	1.445	2.21914	3.5768	3.55316	4.77015	2.80712	3.31287	3.37729
2413_chr7:6880399-6885574	0.00323729	0	0	0	0.00763937	0.00248606	0	0.00390977	0	0.00325786	0	0	0.00411615	0.022448	0.0057138	0	0	0	0.00204261	0.00556125	0	0	0	0	0.0110231	0.00314878	0.00465533	0	0	0	0.00466114	0	0	0.00804718	0	0	0	0.0034199	0	0	0.0104888	0.00374805	0.00723173	0	0	0	0	0.0028127	0
4564_chr18:52271482-52274748	0.00287248	0.00823903	0.00429296	0.00887355	0.015822	0.0149613	0.00558707	0.035188	0.0143349	0.00994262	0.0407707	0.0120271	0.0123484	0.0299269	0.0110679	0.0366432	0.00898289	0.00772594	0.0253426	0.0457011	0.0203868	0.0098897	0.0360548	0.0211906	0.0440868	0.0157439	0.0240497	0.00471896	0.0261933	0.0103102	0	0.00420065	0.00782679	0.0160944	0.0191728	0.00932369	0.00468086	0.0205194	0.0143031	0	0.0279702	0.0112442	0.00361586	0.0287223	0.0149899	0.0276962	0.00462764	0.0253143	0.0295855
1227_chr3:168279893-168288819	0.365656	0.0707183	0.0859665	0.207431	0.311329	0.30694	0.0614689	0.118912	0.114602	0.0629865	0.0781388	0.064361	0.0413467	0.105262	0.470986	0.310126	0.0583888	0.260806	0.301217	0.240028	0.399783	0.273671	0.378333	0.314836	0.508852	0.122906	0.0360471	0.182678	0.448722	0.297898	0.151156	0.279314	0.241371	0.468446	0.230536	0.33811	0.0845129	0.393022	0.357282	0.158674	0.160961	0.0826108	0.0798925	0.0734644	0.386292	0.0647214	0.421657	0.174137	0.377553
5266_chrY:27233718-27246351	0.788948	0.159648	0.121834	0.339674	0.944671	0.630288	0.334581	0.549374	0.471818	0.288422	0.469767	0.179733	0.229269	0.727636	0.516574	1.20865	0.0967008	0.291763	0.775017	0.556582	1.15136	0.380585	0.731706	0.354568	0.843761	0.474364	0.347391	0.312018	1.11567	0.429438	0.142705	0.628871	0.426787	0.87847	0.885368	0.887364	0.190043	0.771517	0.546681	0.322938	0.491093	0.0646277	0.330121	0.519827	0.665508	0.439271	0.397061	0.669211	0.276806
3723_chr12:17449924-17457786	0	0	0	0	0	0	0	0.0117293	0.00477829	0.0132568	0.0111193	0.00400903	0.00823229	0.0235629	0.00276697	0	0	0	0	0.00285632	0	0.00329657	0	0	0	0.00629757	0	0.00235948	0.00261933	0	0	0	0.00521786	0	0	0	0	0.0034199	0.0190835	0.00735974	0.0279702	0	0.00723173	0.00718057	0	0	0	0	0
5766_chrX:152360384-152367312	0.0458506	0.0397368	0.0567873	0.0149224	0.0184537	0.027429	0.138274	0.0185714	0.0361716	0.00662841	0.0743805	0.0283839	0.00411615	0.0212358	0.18443	0.0512931	0.0134743	0.0270736	0.0975242	0.0581375	0.0382253	0.0430103	0.0454531	0.0626535	0.00552807	0.0126298	0.055304	0.0117998	0.0494503	0.046334	0.0232824	0.0377849	0.0443518	0.085119	0.0333113	0.0713262	0.216836	0.0994713	0.0601036	0.0539322	0.0699709	0	0.18604	0.0789863	0.0969506	0.0415443	0.185073	0.00895282	0.0492218
3611_chr11:96507214-96514444	0	0.0164781	0.00429296	0.00295785	0.00527398	0	0	0.016335	0.00477829	0.00649584	0.0148257	0.0139875	0.00823229	0.0526031	0.0196759	0.0146573	0.00449144	0.00386104	0	0.0171379	0.00514257	0.00329657	0.0120351	0.00706353	0	0.00944635	0.00344941	0.0141569	0.00717957	0.00773265	0.00466114	0.0084013	0	0.0160944	0.0109586	0.0140182	0.0187234	0.0034199	0.00477565	0.0147195	0.0419552	0.0149922	0	0.0179514	0.00374746	0.0276962	0.00926454	0.00843809	0.0042265
1925_chr5:103399335-103406182	0.0343578	0	0.0129819	0.00295785	0.00263699	0.0107048	0.0279353	0.0239161	0	0	0.0172386	0.00760914	0.00823229	0.0500403	0.00878237	0.0822053	0	0.00386104	0.00408725	0.0315623	0.0281389	0.0440125	0.00480971	0.0228223	0.0119435	0.0316957	0.00687134	0.0125713	0.0118001	0.0439988	0	0.00418805	0.0313072	0.0324342	0.022276	0	0.0520746	0.00781106	0	0.00545357	0.0626112	0.0517831	0.0189073	0.0148207	0.0112574	0.0153391	0.0376505	0.0203949	0.0136431
3425_chr11:25507818-25517618	2.0011	0.843602	1.35788	1.15002	2.08083	1.48847	1.12174	1.41219	1.50832	0.775839	1.47866	0.893525	1.02948	1.56571	2.86973	2.25171	0.278973	1.17424	1.96615	1.87467	1.68932	1.80957	2.12811	1.8377	2.12695	1.66848	1.78169	1.01882	2.36978	1.59461	0.498397	1.50569	1.09821	2.17135	2.04075	1.65522	0.986299	1.9319	1.55683	1.50189	1.8219	0.867089	1.20093	1.77685	1.94573	1.34478	1.76116	1.49364	1.08418
3076_chr9:80795610-80801736	0.0143998	0.00354278	0.0172577	0.00751294	0.0197484	0.0173975	0.00558707	0.0173438	0	0.018828	0.0369456	0.00402507	0.00823229	0.0479414	0.0253787	0.00845724	0	0	0.00706946	0.0132733	0.00717106	0.0131962	0.022491	0	0.0283128	0.0161218	0.0268429	0.0054504	0.0186234	0.00259301	0	0.0213225	0.0207123	0.0150925	0	0.00674103	0.016369	0.087724	0.00960856	0.00930272	0.0291624	0.0184517	0.0248012	0.0357521	0.055069	0.0116001	0.0282194	0.00660421	0.0189643
3489_chr11:55269215-55272881	0	0	0	0	0.00263699	0.00249354	0	0.00390977	0	0.00662841	0	0	0	0.022448	0	0	0	0	0	0.00287346	0.00764505	0	0	0	0.0100089	0.00314878	0.00343567	0	0	0	0	0.00420065	0	0.00402359	0.00273897	0.00466184	0	0.0034199	0	0	0.00699254	0	0	0	0.0112424	0	0	0.00562539	0
3263_chr10:58331194-58338496	0.498031	0.130322	0.154611	0.164735	0.487147	0.405745	0.178982	0.274181	0.270633	0.103499	0.28992	0.152343	0.110835	0.327868	0.739844	0.618478	0.0763545	0.35066	0.416928	0.464132	0.456183	0.369486	0.651854	0.480793	0.55473	0.294647	0.204251	0.26072	0.630068	0.364009	0.0909994	0.470943	0.322005	0.560023	0.352143	0.504398	0.153902	0.532561	0.653539	0.302164	0.340617	0.179689	0.239291	0.399631	0.749204	0.24434	0.522937	0.369884	0.442501
2732_chr8:11895481-11899032	0	0.00549268	0	0	0.00685354	0	0	0	0	0.00331421	0	0	0	0.00579532	0	0	0	0	0	0	0	0	0	0	0	0	0	0	0	0	0	0	0	0	0	0	0	0	0	0	0.00702401	0	0.00374242	0	0	0	0.00934784	0	0
4357_chr16:29720443-29730830	5.50305	1.43875	1.02762	4.10045	4.61975	4.04533	1.21428	1.66373	1.84639	1.12742	2.0922	1.18858	1.34566	1.68773	6.63007	4.10162	0.557999	4.22945	4.99562	4.33478	4.81136	4.41039	5.64385	6.04549	5.17845	1.97266	1.66827	2.99023	6.7847	3.74402	2.47645	4.01547	3.39335	5.28332	3.98006	3.977	1.96523	4.34712	5.31176	3.17633	2.98862	1.82093	1.81549	2.29641	5.71384	1.73272	3.90517	3.99541	4.42362
4409_chr16:70650594-70659358	0.121816	0.0383362	0.0708639	0.0438945	0.0883999	0.199541	0.0423444	0.0883844	0.148715	0.0397937	0.150918	0.126533	0.0371235	0.137528	0.118509	0.257447	0.0136764	0.13226	0.0453724	0.0511652	0.0409597	0.0965103	0.0651871	0.0871922	0.118685	0.125687	0.130463	0.112054	0.293438	0.0684468	0.0134287	0.171282	0.0873001	0.188916	0.089734	0.037388	0.0357524	0.0260768	0.0707331	0.126485	0.118209	0.0296096	0.0722232	0.153402	0.0843142	0.134807	0.0255261	0.0420161	0.14783
3339_chr10:101017919-101028538	1.06169	0.315887	0.167438	0.702499	0.950092	0.725671	0.145264	0.280964	0.260794	0.150137	0.455979	0.204461	0.135833	0.278669	1.3124	0.864397	0.0720383	0.716115	0.949133	0.847801	0.824652	0.767365	1.00784	1.07681	1.16095	0.286338	0.199269	0.532462	1.15785	0.722489	0.589769	0.9311	0.784041	1.16781	0.546481	0.855253	0.315593	0.903381	1.37953	0.652564	0.31986	0.352234	0.227799	0.308811	1.19606	0.219626	0.979343	0.529907	1.04747
2518_chr7:64140373-64146939	0	0.00549268	0.00858592	0.00295785	0.00263699	0	0	0	0	0.00331421	0.00741285	0.0120271	0	0.0149653	0	0	0.00449144	0	0.00204261	0	0.00254835	0	0.00721096	0	0	0.00944635	0.00687134	0	0	0	0	0	0.00782679	0	0	0	0.00468086	0	0	0	0.0174814	0.0074961	0.00723173	0.00718057	0	0.0138481	0	0	0.0042265
3998_chr13:71601927-71605439	0.00574497	0	0	0	0.00263699	0.00748063	0.0111741	0.00781955	0.00477829	0.0132568	0.00370642	0.00801806	0.0164646	0.0261893	0	0.0146573	0	0.00386104	0.00408521	0.00571264	0.00254835	0.00659313	0	0	0.0165346	0	0.010307	0	0.0340512	0.0281726	0	0.012602	0	0.00402359	0.18625	0.00932369	0.00468086	0	0.00954177	0	0.0139851	0.00374805	0	0.0323126	0.00749493	0.00461603	0	0.0309397	0
1601_chr4:131773207-131781559	0.135007	0.038674	0.0429296	0.142213	0.23041	0.201947	0.0167612	0.0821053	0.0573394	0.0232558	0.111193	0.0481084	0.0452776	0.115981	0.209631	0.198305	0.00449144	0.0810818	0.183836	0.115627	0.127418	0.12527	0.27642	0.204842	0.336893	0.0629285	0.0515351	0.115107	0.216102	0.0850591	0.0279668	0.207991	0.132017	0.183395	0.148488	0.158773	0.0795934	0.157316	0.21427	0.127569	0.108384	0.0937013	0.0867807	0.0574446	0.232418	0.0646244	0.11583	0.123759	0.154593
4340_chr16:10513231-10518024	0.63207	0.101436	0.171718	0.421157	1.29943	1.09487	1.66424	0.914797	1.08937	0.53085	1.05993	0.459383	0.609189	0.84771	1.07836	0.753632	0.0538973	0.436711	0.450546	0.550675	2.36072	1.31659	1.11608	1.37513	1.98146	1.19969	0.164634	0.446494	1.55575	0.578033	0.272858	0.929839	0.427708	1.26095	1.47784	0.559244	0.692767	1.4204	0.821231	0.30685	0.859436	0.423223	1.18988	0.251309	0.9645	0.904742	0.393363	0.402033	0.752747
1615_chr4:134505609-134513813	0.0746846	0.0192244	0.0128789	0.0384521	0.0975687	0.119695	0.0279353	0.0234586	0.00477829	0.0298279	0.0518899	0.0120271	0.0374693	0.0897919	0.0830091	0.0659577	0.0314401	0.0695064	0.108258	0.0799769	0.0817842	0.0428554	0.0796956	0.0423812	0.0996706	0.0566781	0.041228	0.0589917	0.157463	0.0489734	0.0139834	0.0798208	0.039134	0.19716	0.0851928	0.0572241	0.0518827	0.102597	0.0954177	0.0294439	0.0734217	0.0224883	0.025311	0.0538543	0.131161	0.0323122	0.0694146	0.0534413	0.0718589
2193_chr6:69915903-69924098	0.57763	0.131833	0.122714	0.468071	0.543537	0.464647	0.225924	0.198906	0.221091	0.17325	0.235673	0.192389	0.117096	0.259596	0.886023	0.389143	0.0679061	0.675894	0.522466	0.659749	0.439973	0.515817	0.60905	0.779799	0.683463	0.216718	0.172055	0.331509	0.649711	0.502939	0.340263	0.530748	0.403779	0.764997	0.352171	0.458833	0.256521	0.483345	0.814585	0.377229	0.28875	0.24362	0.222542	0.19282	0.677455	0.261424	0.778541	0.357623	0.65266
2471_chr7:41586605-41599260	3.35545	1.38418	0.969389	1.60493	4.02552	2.8235	1.82576	2.7291	2.79127	1.14662	3.01631	1.35531	1.3455	2.75744	4.50614	4.01287	0.534801	2.44625	3.3912	3.44526	3.21906	2.2578	4.01605	2.9589	4.03777	2.46006	2.43538	1.96665	4.45116	1.91903	0.914353	2.3467	2.34691	3.87639	3.57384	2.828	2.20639	3.33249	3.01371	2.5967	3.5597	2.36357	2.39111	3.7816	3.77948	2.5438	1.66921	2.84511	2.23273
1446_chr4:69610728-69616309	0.519813	0.197204	0.0994851	0.315041	0.594299	0.770213	0.227444	0.589836	0.487199	0.21018	0.462651	0.172653	0.358397	0.568405	0.595723	1.34151	0.0719125	0.350938	0.692429	0.711363	1.00938	0.722374	0.6673	0.433729	1.22693	0.626378	0.454148	0.37592	0.880062	0.336574	0.127128	0.61101	0.716426	0.915218	0.995055	0.524569	1.79315	0.748638	0.633693	0.289797	0.529112	0.205656	0.34427	1.29074	0.821785	0.43345	0.297451	0.400115	0.32399
3255_chr10:55097317-55100337	0.0512911	0.00275458	0.00860739	0.051508	0.253375	0.546286	0.049574	0.0271807	0.0144591	0.00675435	0.0150481	0.0182491	0.0376421	0.0328751	0.0702838	0.202527	0.00905924	0.204407	0.213275	0.0633017	0.525343	0.0858129	0.0732009	0.118462	0.145168	0.0259145	0.0485014	0.216402	0.255754	0.363723	0.126503	0.143872	0.0378947	0.107977	0.15995	0.0940201	0.0514801	0.0942013	0.0722837	0.184803	0.0742573	0.00392796	0.0227438	0.0375687	0.128073	0.0137096	0.314855	0.755313	0.162137
2581_chr7:102611035-102623583	3.24999	0.843569	0.566151	2.58176	3.50619	2.59663	1.03808	1.3365	1.46951	0.737964	1.47685	0.695699	0.958123	1.34797	4.38351	3.17023	0.336122	2.57762	3.3303	3.1204	3.06804	2.86616	3.35316	3.84514	3.55934	1.27365	1.42378	2.04264	3.98235	2.33239	1.85415	2.7411	2.41834	3.66323	2.67023	2.50009	1.15209	2.95165	3.84908	2.56002	1.38065	1.01609	1.09655	1.80745	3.97595	1.4638	2.71226	2.13104	3.2885
3605_chr11:95342832-95348758	0.149731	0.071858	0.0901522	0.166202	0.40346	0.296246	0.150851	0.119248	0.224579	0.113207	0.224439	0.0978324	0.10702	0.259495	0.314259	0.473518	0.0673716	0.177608	0.395434	0.26289	0.32374	0.253842	0.677244	0.374204	0.341715	0.129047	0.182946	0.188685	0.421622	0.25336	0.112017	0.36126	0.333943	0.387218	0.246507	0.534028	0.187234	0.304943	0.371843	0.208668	0.257913	0.104945	0.263969	0.27307	0.482778	0.147718	0.276256	0.157511	0.25359
5302_chrX:12957984-12965449	0.0519805	0.0113644	0.0151799	0.0774513	0.0467117	0.0555936	0.032757	0.0240686	0.0287318	0.0164418	0.0367714	0.00420948	0.0290559	0.0315132	0.0151768	0.052429	0	0.0159191	0.0676981	0.0389031	0.0713564	0.0320624	0.0369922	0.0250826	0.0809755	0.0448576	0.0103826	0.0215822	0.0793237	0.027969	0.00503869	0.0609893	0.0235273	0.14462	0.0504709	0.0768505	0.0193788	0.0392195	0.0463778	0.0247533	0.0461962	0.0112442	0.0289558	0.0191039	0.198661	0.0987	0.0094589	0.0281326	0.0173963
1489_chr4:87395903-87401673	0.0202912	0.0168351	0.0172878	0.00887355	0.0294394	0.046168	0.050535	0.0569732	0.0767106	0.0259337	0.0912299	0.0120271	0.0329292	0.0747069	0.0569719	0.249672	0.00541668	0.0121237	0.0391629	0.0693457	0.0175989	0.0232375	0.141453	0.028692	0.0221123	0.0281218	0.0540671	0.0186092	0.0458225	0.138146	0.00466114	0.0498827	0.0481635	0.107482	0.0303121	0.0339802	0.141418	0.0990746	0.0417071	0.0423578	0.108283	0.0351043	0.181986	0.108635	0.0157506	0.0452925	0.0304499	0.0119905	0.103443
4024_chr13:87838703-87844363	0.0087266	0	0.00447756	0.0147035	0.00846211	0.023195	0	0.0353287	0.0167957	0.0310243	0.0185062	0.0221659	0.00823229	0.0351086	0.0158879	0.0442869	0.00898289	0.0116796	0.0208999	0.0200971	0.0147677	0.0231914	0.057106	0.0424871	0.050414	0.0423417	0.0149967	0.0196026	0.0319453	0.0224324	0.00466114	0.00423846	0.0112367	0.0137526	0.0348999	0.0233092	0.0214758	0.0209674	0.0766776	0.0049065	0.0460913	0.00407038	0.0296248	0.0143611	0.0151098	0.0123894	0.00468317	0.0028127	0.0431779
1673_chr4:161583559-161592946	0.161563	0.145301	0.169198	0.10427	0.153215	0.126463	0.906557	0.163159	0.125387	0.057982	0.129743	0.0977803	0.0931566	0.178394	2.16844	0.129556	0.0312874	0.215253	0.182486	0.303949	0.480741	1.13478	0.199946	0.713685	0.178546	0.188644	0.167142	0.224557	0.223091	0.427084	0.0360726	0.103353	0.111216	0.204266	0.269846	0.0921181	0.148748	0.190311	0.134687	0.0727633	0.487391	0.179813	0.153269	0.202474	0.173388	0.11343	0.144072	0.111855	0.0607855
2123_chr6:33308627-33320215	1.20086	0.322797	0.287628	1.20994	1.36299	1.18698	0.296075	0.321759	0.397052	0.160096	0.372381	0.233638	0.120377	0.434103	1.96378	1.0788	0.202766	1.18893	1.35334	1.33345	1.15169	1.1798	1.33473	2.26152	1.2391	0.357472	0.180744	0.800562	1.90352	1.26391	1.11413	1.50204	1.0397	1.53789	0.752739	1.24537	0.450725	1.40025	2.08931	1.18559	0.463329	0.588988	0.305736	0.562292	1.88447	0.268962	1.40708	0.71791	1.74337
4495_chr18:2833585-2839448	0.77381	0.337764	0.12177	0.341295	0.598861	0.775014	0.720933	0.669877	0.981852	0.429117	0.880635	0.354976	0.628494	0.801064	0.628648	0.713955	0.112246	0.269026	0.752606	1.5294	0.765604	0.332874	0.784156	0.375158	0.942847	0.694524	0.867421	0.290596	0.684545	0.227915	0.101981	0.428441	0.302375	1.05964	0.93179	0.83985	0.597835	0.794345	0.555293	0.330828	0.896608	0.346009	0.763063	0.619931	0.564525	0.972925	0.148284	0.678417	0.588218
5109_chrY:15451097-15457971	0	0	0.433589	0	0	0.369045	1.8158	0	2.09289	1.05392	0	0.809824	0.057626	1.21967	0	1.21655	0	1.05792	0.00204261	0	0	1.06149	0	0	0	0	0.570321	0.00707844	0	0	0.233057	0	0	0	0	0	0	2.199	0.166981	0	2.50333	1.03071	0.00361586	0.147202	0	0	0	0	0
4687_chr19:24504015-24508654	0	0	0	0.0059157	0	0.00249354	0	0	0	0.00331421	0	0	0.00411615	0.00374133	0.0193688	0	0	0	0	0	0	0.00329657	0.00961462	0	0	0.0107499	0	0	0	0	0	0	0	0.00402359	0	0	0	0.00683981	0	0	0.0104888	0	0	0.00359028	0	0	0	0	0
5188_chrY:21971406-21979757	0.0258523	0.0302098	0.00429296	0.0295785	0.0606508	0.0665003	0.0335224	0.0312782	0.0382263	0.0104961	0.0333578	0.0120271	0.00411615	0.033672	0.0359706	0.109929	0	0.0115831	0.0919172	0.0450327	0.043322	0.0725245	0.0810176	0.127143	0.0440923	0.00629757	0.0290795	0.0306733	0.0916764	0.0541337	0.0233057	0.0790689	0.0308115	0.0844954	0.0328539	0.0885751	0.0407328	0.0478787	0.0763341	0.0220792	0.0839105	0.0114466	0.0180793	0.0215417	0.119664	0.0277054	0.0555317	0.0393778	0.0887564
1315_chr4:9762576-9766632	0.603221	0.181259	0.390586	0.445396	0.574115	0.244367	0.329637	0.590376	0.64029	0.570043	0.737578	0.5773	1.03727	0.725818	1.2313	1.97869	0.143726	1.01545	2.68807	0.982573	1.50098	0.969191	2.36584	0.974767	1.56897	3.19916	0.800511	1.70826	3.41728	0.571502	0.307635	0.247838	2.50979	1.58529	1.59698	0.55476	0.407235	0.516758	0.291024	1.56027	1.15027	0.221135	1.31236	1.28173	0.540905	0.530843	0.745046	2.54549	0.114115
1610_chr4:133733781-133739925	0.437137	0.101096	0.105396	0.358314	0.491675	0.382525	0.142738	0.172108	0.140204	0.0695983	0.182816	0.0750491	0.0999441	0.144348	0.651779	0.511003	0.0853374	0.326107	0.533234	0.347542	0.414082	0.410119	0.598839	0.578694	0.608991	0.151192	0.154011	0.276073	0.659316	0.371371	0.25283	0.431075	0.454765	0.51401	0.323346	0.395418	0.146291	0.470032	0.744725	0.39226	0.224324	0.0833754	0.17994	0.166575	0.653996	0.226149	0.581861	0.240258	0.477066
2788_chr8:43747992-43754011	0.0540774	0.0298088	0.00858592	0.0208972	0.0650018	0.0619347	0.0207001	0.0312782	0.0382932	0.0400754	0.0412821	0.0160722	0.0246928	0.0644369	0.0778736	0.141193	0.00449144	0.0270389	0.102978	0.0451555	0.0803903	0.0520528	0.109155	0.0353176	0.152548	0.100887	0.0206278	0.0352365	0.0601109	0.028353	0.00932228	0.0475598	0.045265	0.112938	0.108849	0.0746408	0.0158119	0.0892014	0.0576848	0.0343455	0.0264808	0.00374805	0.0419187	0.0377806	0.0803269	0.0369282	0.0300982	0.0796106	0.0422903
5999_chr1:105651896-105660837	0.0202855	0.0219762	0.0214519	0.0118669	0.0437846	0.0628598	0.0231472	0.0235017	0.0289516	0.0431443	0.0466342	0.00400903	0.0329374	0.0593263	0.0506079	0.0386878	0.00449144	0.0214597	0.054989	0.0439045	0.042797	0.0364238	0.0905769	0.0214095	0.0806282	0.0617666	0.0389261	0.00943556	0.0686342	0.0361475	0.0140067	0.0210201	0.0293061	0.0570344	0.0641247	0.0575691	0.0190464	0.0582512	0.0238544	0.0294512	0.0432349	0.0299807	0.0360827	0.0324993	0.0262735	0.0440092	0.0325092	0.0334261	0.0297418
1914_chr5:97770452-97775106	0.974464	0.247234	0.410214	1.23737	0.762344	0.559878	0.174205	0.289018	0.24859	0.100009	0.357644	0.438965	0.0537857	0.216174	1.4535	0.60695	0.189898	1.1265	0.623189	0.911939	0.430157	0.812281	0.4875	1.31136	0.766798	1.14993	0.0727847	0.679415	0.984958	0.785735	0.884834	0.696812	0.824188	0.891394	0.428563	0.475065	0.37826	0.670459	1.22996	0.840672	0.259881	0.484143	0.269089	0.296479	0.913838	0.134142	0.958704	0.451781	1.06189
5820_chr1:12840274-12845378	0.0356303	0.00579478	0	0	0.00551131	0.00256835	0	0.0117293	0.00514622	0.00711229	0.00396958	0.0045703	0.00428079	0.0155153	0.00657156	0.0226821	0.00449144	0.00772208	0.00209571	0.00411595	0.00542034	0.0108787	0.00254066	0	0.0182542	0.00642982	0	0	0	0	0.00466114	0.00972031	0	0	0.0111448	0.00973393	0	0.00713392	0.00491878	0.0196284	0.00373402	0.00809579	0.0111188	0.00365132	0.0119094	0	0.0402929	0	0
732_chr2:160937371-160946066	0.195289	0.0752608	0.0546751	0.09172	0.115442	0.252222	0.0670504	0.100724	0.0812309	0.18887	0.104818	0.0641445	0.028813	0.071089	0.205912	0.425859	0.0359315	0.193052	0.283718	0.122822	0.221821	0.300004	0.295671	0.320098	0.236996	0.10391	0.141196	0.127521	0.382508	0.185547	0.110408	0.155147	0.132972	0.229457	0.118614	0.121339	0.0512461	0.180489	0.267532	0.11532	0.133701	0.0388373	0.119888	0.25132	0.253917	0.0923206	0.23178	0.201842	0.148582
2045_chr5:170186473-170194868	0.0507769	0	0.0223706	0	0.0194241	0.00502948	0.0112915	0	0.00485952	0	0.022713	0	0.0219102	0.0356212	0.022382	0.0117991	0	0.00783405	0.00826642	0.01982	0.00781834	0.00330646	0.0292044	0.00713416	0.0182211	0.0222588	0.00343567	0	0	0	0.00944347	0.0656352	0.00665017	0.138488	0.0293042	1.15684	0.0530669	0.0451222	0.0286873	0.00515182	0.0256382	0.0151946	0.029321	0.0192152	0.33388	0.238815	0.032176	0.0058251	0.0998974
1189_chr3:157297217-157305652	0.0264182	0.0111529	0.0627244	0.0175963	0.0433653	0.0625905	0.0881583	0.90928	0.108295	0.0368076	0.0583243	0.133597	0.0418406	0.204987	0.123343	0.111813	0.00451839	0.0619388	0.0622198	0.160137	0.0721005	0.0238474	0.105182	0.0736161	0.0416562	0.0606298	0.0623918	0.154128	0.0722829	0.351085	0.0113219	0.0710372	0.0440805	0.0885673	1.44925	0.0804588	0.313023	0.0841981	0.0243697	0.023301	0.0744461	0.0165476	0.0381546	0.062812	0.0510592	0.0501486	0.0420144	0.126327	0.0347925
4640_chr19:20421932-20434008	0.979232	0.253888	0.270457	1.08151	1.19534	0.987237	0.843647	0.426549	0.367928	0.248589	0.340605	0.232772	0.423963	0.385364	1.71634	1.44958	0.12868	0.885669	1.08953	0.893699	0.992483	1.04629	1.41989	1.64168	1.29355	0.539166	0.539981	0.736875	1.52921	1.11793	0.913798	1.15921	0.88525	1.1259	0.629773	0.95317	0.324721	0.968538	1.66442	1.09629	0.425853	0.359997	0.504044	0.537584	1.38305	0.281578	1.1969	0.835453	1.42733
6089_chr1:166574603-166580258	0.218139	0.0800092	0.0480769	0.059157	0.208676	0.137023	0.134833	0.157189	0.183835	0.114552	0.123891	0.0801806	0.141748	0.123292	0.30453	0.278979	0.0273214	0.0607419	0.292785	0.239637	0.275826	0.107544	0.263066	0.169666	0.407699	0.132246	0.224854	0.0977155	0.169075	0.116085	0.032628	0.141726	0.125203	0.310899	0.293277	0.192972	0.167893	0.221658	0.134067	0.148152	0.190645	0.0785892	0.22423	0.259391	0.242408	0.224307	0.088337	0.151739	0.105071
1944_chr5:111782351-111786111	0	0.0110156	0	0.0120355	0.0113364	0	0	0.0271651	0.0282158	0	0.00766118	0.0278828	0.00420258	0.0472829	0.0263388	0	0	0.01595	0.0131544	0.0172007	0.00503809	0	0.0105088	0.0196366	0.0150079	0.0157408	0.0144951	0.0210324	0.00862806	0.0103102	0.00947144	0.0384402	0.00897212	0.0184844	0.0103314	0.00952881	0	0	0.00477088	0.0539715	0.00987696	0.0112591	0.0230439	0.0153018	0.015196	0.0158745	0	0.00563665	0.00423917
4523_chr18:25788116-25794497	1.1853	0.400971	0.145514	0.631049	1.36386	1.04021	0.699741	1.01666	1.0322	0.558414	0.949085	0.37755	0.871997	0.898031	1.1433	1.42178	0.115125	0.754447	1.20551	1.18533	1.2016	0.79951	1.30096	0.842926	1.55552	0.884679	1.30213	0.687918	1.4985	0.655195	0.186986	0.915721	0.714839	1.33351	1.37856	1.24021	0.77333	1.18889	0.759	0.772224	1.3955	0.391788	0.753633	1.02489	1.28246	0.974495	0.428149	1.23909	0.608746
3942_chr13:35717477-35721787	0.0373423	0.0219707	0.0343437	0.059157	0.247877	0.054858	0.156438	0.144662	0.0955657	0.0132568	0.0296514	0.0440993	0.0123484	0.0261893	0.107912	0.0366432	0	0.104248	0.0326817	0.131391	0.0050967	0.00659313	0.0456694	0.0141271	0.0330692	0.0220415	0.0480994	0.0448301	0.0471479	0.0206204	0.00932228	0.147023	0.0495697	0.0844954	0.0082169	0.0652658	0.00468086	0.0170995	0.138356	0.019626	0.0314664	0	0.0650855	0.0394931	0.108676	0.0230802	0.0370211	0.0168762	0.0760769
5427_chrX:62577889-62584508	0.0201074	0.0164781	0.0214648	0.0059157	0.0263699	0.0321842	0.0279353	0.0156391	0.00477829	0.0132568	0.0222385	0	0	0.00748266	0.0394847	0.0659577	0	0.00386104	0.0531547	0.0228505	0.0229352	0.0098897	0.0600914	0.0211906	0.022928	0.0409342	0.0188756	0.0141569	0.0523865	0.0463959	0	0.0294046	0.0260893	0.0482831	0.0548396	0.0419566	0.0140426	0.0308373	0.0143127	0.0214855	0.0524406	0.0074961	0.0221327	0.0179514	0.0337272	0.0138481	0.0138829	0.0337524	0.00845299
4116_chr14:40362516-40368869	0.339625	0.0686613	0.025629	0.126723	0.185555	0.277123	0.182831	0.192947	0.175616	0.0985512	0.212174	0.0269447	0.0998577	0.180688	0.207943	0.28076	0.0491319	0.0966264	0.37877	0.703074	0.293728	0.113718	0.276348	0.088393	0.268985	0.120372	0.144305	0.0690738	0.149959	0.0722899	0.0328424	0.151463	0.06251	0.433546	0.267643	0.237111	0.122208	0.341881	0.198865	0.0612233	0.163671	0.0580011	0.180916	0.103993	0.216944	0.21032	0.0854679	0.140491	0.279794
5836_chr1:20253370-20259203	0.0919281	0.0109854	0	0.062384	0.0790887	0.0779258	0.0618041	0.0469173	0.0812309	0.0700723	0.0555963	0.0200452	0.0411615	0.0972858	0.066482	0.051425	0.0179658	0.0540546	0.087973	0.131936	0.0408067	0.0428554	0.0693719	0.0353176	0.072135	0.0661245	0.0772064	0.0377493	0.0524127	0.0309306	0.00466114	0.0546001	0.120572	0.100751	0.0773949	0.060604	0.0613801	0.167921	0.0474035	0.0417886	0.0769599	0.0414235	0.0614697	0.0604388	0.0867538	0.0461603	0.0370211	0.0478159	0.016906
3678_chr12:1820297-1824629	2.20607	0.963966	0.497983	0.949464	0.854385	0.997286	1.35207	1.55933	1.4519	0.652899	2.90954	0.990219	1.34598	1.21188	1.05577	1.91985	0.368258	1.00087	2.28211	1.95917	2.83377	1.67791	1.65825	2.23133	2.72168	2.44031	1.88618	0.899205	1.36465	0.66318	0.312296	0.811301	1.26541	2.18481	1.68172	1.5757	1.08596	2.82847	1.06391	1.22172	0.793804	0.742114	1.14261	1.6623	1.16162	1.23695	0.606221	0.776304	0.839023
5973_chr1:94837303-94844269	0.0747478	0.0111611	0.0214648	0.0207967	0.0817626	0.0908249	0.0388804	0.0370842	0.0588016	0.0671558	0.0780536	0.0200452	0.0370453	0.0589072	0.0921069	0.154436	0.0191335	0.0822363	0.0868618	0.0836901	0.135078	0.073253	0.166903	0.0850449	0.0881845	0.0682247	0.0551082	0.0553699	0.0991729	0.0557627	0.0148178	0.0677313	0.036559	0.085964	0.110175	0.0616669	0.0245558	0.0821529	0.0539635	0.0220792	0.0876061	0.0234666	0.0695873	0.0667685	0.0530079	0.0678649	0.099374	0.0980928	0.025359
900_chr3:27043037-27046745	0.232553	0.0507963	0.0643944	0.204039	0.295525	0.263258	0.0502724	0.0969311	0.0919486	0.0585289	0.0966635	0.0681415	0.0493937	0.085669	0.437591	0.288836	0.0469535	0.197909	0.287286	0.224421	0.281486	0.244197	0.371908	0.284222	0.382137	0.065416	0.0591622	0.128752	0.442307	0.290191	0.116622	0.313146	0.349065	0.353718	0.187	0.266797	0.0703627	0.246719	0.469159	0.280804	0.101161	0.095208	0.0669513	0.11322	0.433109	0.0571788	0.292846	0.175625	0.356911
4804_chr20:1377582-1387888	0.432921	0.137336	0.129875	0.417051	0.487846	0.618648	0.0726319	0.187669	0.224838	0.0961385	0.167067	0.11283	0.0612976	0.180781	0.695207	0.59274	0.0851578	0.523302	0.576286	0.516217	0.563749	0.619188	0.603649	0.796519	0.586312	0.166882	0.128133	0.284818	0.723081	0.453875	0.358148	0.613303	0.583289	0.520966	0.311607	0.473504	0.179235	0.545058	0.834895	0.580792	0.185809	0.243402	0.151967	0.227753	0.673086	0.0969366	0.594805	0.319778	0.667774
4258_chr15:41879752-41884933	0.0226064	0.0278012	0.00805359	0.00601627	0.0368731	0.0155398	0.087108	0.0156469	0.0365682	0.0165677	0.0476683	0.0120271	0.00823229	0.0264026	0.0193688	0.0371635	0	0.0225369	0.0415302	0.0427505	0.0359904	0.0131995	0.0305889	0.0141271	0.0441198	0.0430124	0	0.0173186	0.0174814	0.00670163	0	0.0321728	0.0286982	0.018935	0.0560721	0.0139855	0.0543214	0.0787125	0.019198	0	0.0419552	0.0187403	0.034188	0.0323126	0.034308	0.0284347	0.0206948	0.0140635	0.0042265
519_chr2:41604973-41612853	0	0.0384488	0	0.0147893	0.0184589	0.0224419	0.00587201	0.0156391	0.00477829	0.0364563	0.00741285	0.00801806	0.00823229	0.033672	0.0417425	0	0.00898289	0.0193052	0.0367669	0.27135	0	0.00329657	0.0745638	0	0.0110231	0.0157439	0.0377924	0.0542681	0.00261933	0	0.0139834	0.0084013	0.0260893	0.0241415	0.0082169	0.0326329	0.00886087	0.218874	0.109745	0.0147195	0.0279702	0.0074961	0.0289269	0.0143611	0.0224848	0.0230802	0.0463227	0.00562539	0.0127767
4281_chr15:55803016-55809294	0.233536	0.0579231	0.0515198	0.183029	0.31212	0.211492	0.0558707	0.122118	0.082478	0.040715	0.118598	0.0685264	0.0293481	0.10102	0.420248	0.239895	0.0134743	0.185809	0.258253	0.258588	0.229059	0.213314	0.171566	0.377835	0.421462	0.0743459	0.0618627	0.12069	0.265241	0.1573	0.149054	0.257668	0.188821	0.304871	0.163201	0.215056	0.0889363	0.27666	0.390134	0.17909	0.101577	0.154528	0.084199	0.136241	0.357437	0.0786018	0.309682	0.158349	0.239655
4222_chr14:101781669-101790982	0.155309	0.181259	0.111342	0.0608548	0.245575	0.243584	0.501467	0.187724	0.133687	0.0733235	0.25856	0.0697932	0.226186	0.169389	0.251963	0.48882	0.0583888	0.100387	0.303255	0.212847	0.286799	0.227615	0.303175	0.125582	0.447509	0.189752	0.337709	0.120534	0.231467	0.0876367	0.0233057	0.19365	0.267927	0.496821	0.241286	0.280256	0.193839	0.409992	0.181294	0.156346	0.194172	0.0899195	0.15063	0.215467	0.378779	0.368248	0.205625	0.195398	0.121503
5122_chrY:16700686-16709383	0.734448	0.376139	0.684903	0.309894	0.856967	0.835589	0.527274	0.572895	1.55377	0.404857	0.652301	0.475523	0.458419	0.606342	0.908892	0.774292	0.136994	0.740246	0.907407	0.949731	0.655459	0.544527	1.03726	0.395339	0.690243	0.714425	0.832075	0.500436	0.961044	0.385439	0.188594	0.453658	0.661101	0.826626	0.860873	0.596567	0.583914	0.825127	0.783684	0.496417	1.05928	0.510312	0.73637	0.612646	0.688623	0.693526	0.412628	0.482712	0.493625
3698_chr12:9985547-9990398	0.0373423	0.0192244	0.012939	0.0118314	0.0448289	0.0574188	0.0167612	0.0352896	0.0238914	0.0265137	0.0370457	0.0521174	0	0.0561199	0.0906183	0.0494463	0.0262884	0.0347494	0.0388156	0.0171379	0.00254835	0.0294515	0.0216329	0.0141271	0.0165346	0.0262294	0.030921	0.0188758	0.0445312	0.00773265	0.0186446	0.0588091	0.00260893	0.0563303	0.0356065	0.0652658	0	0.0205194	0.0286253	0.0245325	0.0454515	0.0262364	0.0144635	0.0179514	0.110719	0	0.0231382	0.0197508	0.0464914
3525_chr11:67452583-67461867	2.05844	0.428421	0.34949	1.95549	2.20031	1.77623	0.301506	0.419636	0.47501	0.276789	0.568669	0.385348	0.264121	0.455567	3.28278	1.74261	0.193128	1.68275	2.34894	1.99336	1.97356	2.15516	2.2712	3.32305	2.28165	0.407616	0.24912	1.37376	2.95537	2.12778	1.61223	2.11419	1.86039	2.67064	1.38666	1.42997	0.643909	2.05526	3.21561	1.91767	0.33189	0.51475	0.411767	0.542912	3.21962	0.424762	2.08519	1.21707	2.45545
3548_chr11:74750961-74758198	0.121354	0.0381659	0.0473256	0.137877	0.19379	0.161609	0.0548985	0.108793	0.0958811	0.0787953	0.10355	0.0352594	0.0256683	0.0831959	0.245851	0.220027	0.0182083	0.180627	0.188994	0.242998	0.203802	0.142448	0.190232	0.239383	0.171772	0.097817	0.108653	0.142888	0.227784	0.152117	0.168211	0.228347	0.119586	0.252468	0.125431	0.14669	0.115421	0.203324	0.227333	0.140946	0.114999	0.0748336	0.108483	0.130747	0.224867	0.101954	0.141911	0.135057	0.243353
4566_chr18:54082667-54088573	0.00292706	0	0	0.00896229	0.0103634	0.00613163	0.0276225	0.0504635	0.111821	0.0101448	0.0186655	0.0147853	0	0.0286062	0.0362418	0	0	0.00392668	0.00552933	0.00884316	0.00791773	0.0169575	0.0125952	0	0.0120207	0.0104508	0.00711527	0.00964084	0.0137986	0.00272447	0.00526709	0.0167942	0.00576835	0.0370814	0	0.00560354	0.0165609	0.0107317	0.0382195	0	0.0194498	0.00399542	0.0192292	0.0186264	0.0167287	0.0147528	0.0146048	0.00788399	0.00911232
4465_chr17:48490049-48497628	0.215436	0.0894044	0.0967934	0.0788327	0.184489	0.169332	0.139476	0.184897	0.224938	0.117074	0.161422	0.121117	0.0467676	0.229052	0.217229	0.218063	0.0405577	0.117773	0.185681	0.433906	0.143228	0.140259	0.1966	0.118823	0.152862	0.188282	0.177442	0.064704	0.224034	0.193899	0.0630932	0.167606	0.129176	0.259324	0.215129	0.204221	0.178135	0.284037	0.158536	0.116613	0.26207	0.10866	0.182178	0.250325	0.203469	0.18339	0.0890728	0.148114	0.137653
3064_chr9:66700034-66708357	0.0483899	0	0.14924	0.00643037	0.0248299	0.0343386	0.0558707	0.0791104	0.0485283	0.00528616	0.0129799	0.0112012	0.0178476	0.0512151	0.016552	0.0112861	0	0.0328961	0.0212819	0.0156412	0.0454116	0.00993256	0.0484625	0	0.0141426	0.0608408	0.209122	0	0	0.0274148	0.0314114	0.0198439	0.0534753	0.129664	0.00702818	0.0965235	0	0.0199449	0.0596265	0.0330011	0.0472416	0	0.0389718	0.0434317	0.0053139	0.00923206	0.00839917	0.00531881	0
5469_chrX:71440361-71450464	4.33522	1.43734	1.09835	3.45932	4.37989	3.19115	1.82047	1.93906	2.20747	0.852225	2.44747	1.34189	1.0727	1.64545	5.6225	4.26271	0.578642	3.64281	4.76545	4.06576	4.9958	4.17331	5.04878	6.17954	5.02751	1.99501	1.84804	2.65085	5.78943	3.93088	2.54996	3.95074	3.39091	4.98363	4.18844	3.94659	2.52003	4.54511	5.53778	3.63857	2.4128	1.7165	2.22206	2.27191	5.46594	2.13105	4.33274	2.68504	3.76542
1250_chr3:178772895-178780118	1.42139	0.482969	0.540746	1.13633	1.98842	0.98961	0.500355	1.3669	1.25945	0.413752	0.927962	0.572069	0.494139	0.673323	1.80251	0.989365	0.179213	1.14726	1.29682	1.26084	1.05819	0.906876	1.55504	1.31366	1.03667	0.67417	1.12305	0.731732	2.01036	1.02687	0.717979	1.20564	0.981269	1.48434	0.881432	2.41489	0.760687	1.06469	1.1887	0.995967	1.5128	0.502681	1.51882	0.929546	1.49345	1.0703	1.03389	1.75866	1.32937
4599_chr19:7856723-7866421	5.37739	1.27774	1.34441	5.13587	5.05622	3.67937	0.99699	1.45084	1.79843	0.68964	1.83918	1.26683	0.756362	1.44167	7.34009	3.8912	0.510929	4.87646	4.49212	4.72584	4.19055	4.55873	4.4978	6.50104	5.05948	1.50304	0.931256	3.16494	5.77422	4.55063	3.60848	4.56254	3.82191	5.34636	3.2182	3.87903	1.84403	4.15542	6.04821	4.55324	1.60147	1.87451	1.18088	1.66087	5.62856	1.3854	5.07035	2.8584	5.37328
5840_chr1:20480439-20486859	0.0114928	0.0109854	0.0214648	0.0059157	0.0263699	0.0623511	0.0223483	0.0312782	0.0191131	0.0397705	0.0222385	0.0160361	0.0246969	0.0437848	0.0144353	0.0366432	0	0.235523	0.0466531	0.0285632	0.0229352	0	0.0371893	0	0.0369383	0.0251903	0.0476012	0.0540274	0.0576252	0.0128877	0	0.0168026	0.0131047	0.0402359	0.0246507	0.0420592	0.0140426	0.0273592	0.0381671	0.0147195	0.0546782	0.0262364	0.0108476	0.0301225	0.0224848	0.0231263	0.0416488	0.0028127	0.00845299
2640_chr7:135948065-135949183	0.00341251	0.0109854	0.00429296	0.00295785	0.0221745	0.0174548	0.00558707	0.0234586	0.0143349	0.00994262	0.0222385	0	0.0205807	0.033672	0.0114248	0.0500765	0.00449144	0	0.0367669	0.00285632	0.0129456	0.0131863	0.0264114	0.00706353	0.0110231	0.0251903	0.0171784	0.0165164	0.0209546	0	0.00466114	0.0336052	0	0.0442595	0.0478059	0	0.0240222	0.00683981	0	0	0.0244739	0.0149922	0.029397	0.0179514	0.0112424	0.0461603	0.00462764	0.0337524	0
4065_chr14:21037600-21045635	0.990783	0.378545	0.212004	0.724552	1.14281	0.899382	0.454743	0.376996	0.539631	0.227444	0.442091	0.20438	0.209495	0.389783	1.35654	1.06962	0.157093	0.842572	1.25392	1.12283	0.833482	0.826232	1.20312	1.28973	1.30478	0.376113	0.366445	0.655539	1.25235	0.852248	0.487961	1.04689	0.836974	1.35495	0.723906	0.880268	0.517422	1.02617	1.61616	0.831261	0.424328	0.528502	0.430971	0.384221	1.35891	0.352595	0.918133	0.616847	1.13347
2787_chr8:43737413-43741865	0	0	0	0.00295785	0	0	0	0	0	0	0	0	0	0.022448	0	0	0	0	0	0	0	0.00659313	0	0	0	0.00944635	0	0	0	0	0	0	0	0	0	0	0	0	0	0	0.00349627	0.0074961	0.0144635	0.00718057	0	0	0	0	0
944_chr3:46459047-46465393	0.0201074	0.00823903	0.00429296	0.0059157	0.013185	0.0224419	0	0.0195489	0.00955657	0.0298279	0.0148257	0.00400903	0.0329292	0.044896	0.0221358	0.0513004	0	0.0154442	0.0408521	0.0199942	0.0535154	0.00659313	0.0264402	0	0.0165346	0.0188927	0.00687134	0.00707844	0.0052177	0.00773265	0	0.012602	0	0.0160944	0.0383455	0.0233092	0.00468086	0.0205194	0.0143127	0.00245325	0.00349627	0.0374805	0.00723173	0.025132	0.00749493	0.0138481	0.0185106	0.0168762	0.0591709
673_chr2:128127451-128135429	3.35219	1.21114	0.605307	0.958418	3.29888	2.20429	2.00576	2.79549	2.61372	1.41509	3.2913	1.56352	2.1157	2.35704	3.12391	2.88748	0.646768	2.18149	3.97883	3.22195	3.1457	2.82186	3.69682	2.36628	3.80296	3.07951	3.12646	1.30007	5.06897	1.24753	0.58721	2.29776	1.22848	4.57482	4.73293	4.69448	3.07533	2.537	2.19461	2.53662	4.53541	1.75657	2.43348	3.70876	3.57612	2.73731	1.25872	2.32048	1.80471
6239_chr1:242620271-242622875	0.0201103	0.00549268	0	0.00887355	0.0132245	0.015051	0	0.00397233	0.00477829	0.00331421	0.00370642	0.00424556	0.00411615	0.0233347	0.0138542	0.0293145	0	0.0115831	0.00829706	0.0086118	0.0203868	0	0.0148426	0.0282541	0.0303796	0.0107783	0.00364525	0.00710912	0.0131438	0.00773265	0.00466114	0.00457871	0.00261154	0.00756435	0.0319199	0.0191369	0.0194958	0.00738357	0.00481382	0.0122662	0.0106357	0.0074961	0.00723173	0.00800274	0.0191683	0.0189257	0.00462764	0.00873343	0
3716_chr12:14385202-14388056	0	0.0109854	0	0	0	0.0199234	0.00558707	0.00390977	0	0	0	0	0.0123484	0.00748266	0.00555885	0	0	0	0	0.00285632	0	0	0.00480731	0.00675979	0.00551705	0.00314878	0	0	0	0	0	0	0	0	0	0	0.0144451	0	0.00477088	0	0	0	0.00361586	0.00359028	0	0	0.00448881	0	0.0042265
4374_chr16:34502306-34511379	0.0158561	0.00274634	0.00429296	0.020705	0.00527398	0.0124677	0.00558707	0.0312782	0.0147267	0.00994262	0.00370642	0	0.00411615	0.0598613	0.0136246	0.0146573	0	0	0.0224932	0.0142816	0.0101934	0.0098897	0.0360548	0.0211906	0.0110231	0.0125951	0.00343567	0.00235948	0.0212401	0.0051551	0	0	0.00782679	0.0160944	0.0219117	0.546844	0.00468086	0.0136796	0.00954177	0	0.0314664	0.0149922	0.00723173	0.0143611	0	0	0	0.0168762	0.0042265
5450_chrX:65754017-65761924	1.67843	0.658716	1.08523	1.52809	1.35867	1.45775	0.534671	0.7169	0.634967	0.380862	0.578217	0.588189	0.343385	0.581758	3.37031	1.83224	0.163673	1.72685	1.77559	1.4695	1.79894	2.3323	2.22951	2.64682	1.96025	0.984977	0.322609	1.34094	2.80039	2.24584	0.997619	1.56597	1.58015	1.81011	1.18999	1.31452	0.709693	1.58691	2.48551	1.87228	0.908002	0.642634	0.726727	0.594662	1.94779	0.537583	2.84923	1.49327	1.74071
1834_chr5:45795325-45803492	0.0229799	0.0164781	0.0257578	0.0354942	0.0448289	0.0423903	0	0.0312782	0.0143349	0.00331421	0.0370642	0.00801806	0	0.0561199	0.0608734	0.0439718	0	0.0231662	0.110301	0.0195943	0.0764505	0.0626348	0.0865316	0.0282541	0.0956637	0.0251903	0.010307	0.0165164	0.115164	0.0412408	0.0233057	0.0714111	0.0234804	0.0362123	0.0602572	0.0326329	0.00936172	0.0512781	0.081105	0.0171727	0.0594366	0.00374805	0.0397745	0.0143611	0.0524645	0.0138481	0.0462764	0.0365651	0.0211325
4714_chr19:36746658-36756137	0.435635	0.444202	1.13808	0.327473	0.48565	0.438949	0.888344	0.187998	0.296435	0.261209	0.603283	0.370005	0.193265	0.76493	0.59761	0.388601	0.107489	1.01582	0.70583	0.391441	0.271438	0.363526	0.776445	0.475757	0.70772	0.756199	0.501608	0.755598	1.06653	0.252133	0.283197	0.193238	0.601283	0.761983	0.108589	0.746655	0.402896	0.418901	2.33133	1.03656	0.753153	0.451258	0.833073	0.538948	1.06607	0.363235	0.34748	0.349098	1.04467
6234_chr1:241597180-241603186	0.0137908	0.00274909	0.0171718	0.0207907	0.00918992	0.0177565	0.0228735	0	0.00512232	0.0231994	0.0125722	0.00808221	0.00823229	0.0296725	0.00510229	0.0147745	0.0134743	0	0.00210184	0.0055384	0.00766544	0.0136148	0.0122466	0.00719067	0.0113703	0.0296332	0.00355935	0.00471896	0.0241449	0.0129754	0.00932228	0.0252039	0.0105192	0.0202105	0.00823059	0.0292298	0.0118004	0.0382687	0.0528709	0.00245325	0.0340886	0	0.0144851	0.0179514	0.0177255	0	0.010315	0.0116783	0.01672
5663_chrX:115374802-115382415	0.116663	0.030402	0.0214648	0.0414099	0.0932493	0.0790728	0.114267	0.0970367	0.0714258	0.0793686	0.0860891	0.0392404	0.0760087	0.132252	0.161312	0.129152	0.0269487	0.0549426	0.128043	0.125238	0.0806171	0.0798495	0.107215	0.11202	0.0861287	0.0822683	0.123887	0.0608156	0.123153	0.0563633	0.0182484	0.0486267	0.0768461	0.146954	0.14608	0.110117	0.0922364	0.0785484	0.0864198	0.0957797	0.120377	0.0434362	0.0975704	0.0931356	0.185008	0.105869	0.0564341	0.115405	0.0822434
2015_chr5:150621924-150630817	0.596408	0.118584	0.132833	0.523306	0.604691	0.493452	0.112356	0.189847	0.227289	0.100772	0.173097	0.104744	0.0796515	0.184751	0.820883	0.556514	0.027573	0.541449	0.63554	0.639167	0.521456	0.50484	0.674105	0.923337	0.596899	0.216413	0.11606	0.331174	0.846747	0.479117	0.335532	0.640078	0.464844	0.562691	0.289492	0.55041	0.151454	0.478072	0.814876	0.561441	0.229125	0.162662	0.120336	0.173612	0.753626	0.155103	0.674664	0.371363	0.682139
5652_chrX:113701278-113711199	0.159075	0.0273343	0.0685242	0.142128	0.173132	0.129273	0.0168729	0.0600854	0.0316131	0.0335431	0.0441732	0.032405	0.00826934	0.041626	0.304704	0.181545	0.0408407	0.11741	0.196296	0.184287	0.134836	0.189935	0.196282	0.384051	0.252505	0.101259	0.0152406	0.132244	0.296694	0.256252	0.11788	0.108998	0.182555	0.175718	0.100282	0.128494	0.0800474	0.151642	0.295003	0.217689	0.060031	0.101557	0.108711	0.0476395	0.281431	0.0394578	0.358281	0.107901	0.230555
4667_chr19:22707605-22714578	0.0201074	0.0192244	0	0.00295785	0.0210959	0.00997418	0.0111741	0.035188	0.0238914	0.00331421	0.0407707	0.00400903	0.00411615	0.022448	0.0276697	0	0	0.0270273	0.0122556	0.0114253	0.0127418	0.00659313	0.0312475	0	0.0165346	0.0220415	0.0584064	0.0330327	0.0392899	0.0051551	0	0.0462072	0.00782679	0.108637	0	0	0	0.00683981	0.00954177	0.0049065	0.0454515	0.0112442	0.0470062	0	0.00749493	0.0138481	0.00462764	0.00562539	0.0042265
2612_chr7:120524951-120531295	0.0292017	0.00404262	0.00436594	0.0155169	0.031367	0.0370665	0	0.0270283	0.0410312	0.0204122	0.0407521	0.00455827	0.0204449	0.0397928	0.0264412	0.0421836	0	0	0.0126356	0.0426134	0.0346143	0.0133412	0.0532554	0.0840772	0.0648542	0.024126	0.0223181	0.0215893	0.0220128	0.0245847	0	0.0469087	0.0173416	0.0655242	0.0882659	0.027393	0.00468086	0.0370273	0.0560293	0.0261369	0.0231208	0.0037518	0.0205851	0.0219043	0.0259962	0.032123	0.0087555	0.0199702	0.0353927
1229_chr3:170389451-170396071	0	0	0	0.0031649	0.002666	0.00292742	0.00558707	0.00394887	0	0.00994262	0.0074462	0	0.00412849	0.0392465	0	0	0	0	0.00206916	0	0	0.00659973	0.0036199	0	0	0.00953767	0.013753	0.0048393	0	0.00264456	0	0	0.00642058	0	0	0.00503479	0.014066	0	0.0082918	0	0	0.00380802	0.00723173	0.0110042	0.00376245	0.00477298	0	0.00307709	0
2646_chr7:138013985-138019276	0.0293769	0.0195897	0.00442604	0.0136091	0.0271109	0.0383457	0.0408303	0.0349925	0.0386277	0.051463	0.0433058	0.0233526	0.0332049	0.0465608	0.0557572	0.0319821	0	0.0141353	0.0337663	0.0481604	0.029329	0.0556428	0.0722995	0.0378464	0.0344912	0.0187825	0.0414479	0.0187201	0.036757	0.019427	0.0150974	0.0481017	0.0185469	0.0957051	0.03983	0.036437	0.0304771	0.0376463	0.0384676	0.0350913	0.0748132	0.0112442	0.0398938	0.042211	0.0256064	0.0540583	0.0158543	0.0138919	0.0373622
2869_chr8:81651999-81656749	0.5736	0.145144	0.060153	0.21605	0.107795	0.861991	0.278253	0.594035	0.374632	0.737888	0.444804	0.188424	0.729216	0.528242	0.329466	1.43126	0.100779	0.0888039	0.062998	0.540907	0.3725	0.66323	0.627674	0.452179	0.978975	0.181518	0.524909	0.450097	1.08953	0.34001	0.0279668	0.81801	0.63439	0.267448	1.54039	0.617065	0.284432	0.438743	0.228606	0.272804	1.55767	0.0158205	0.722721	0.877868	0.0486795	0.40039	0.0823443	1.65113	0.134365
915_chr3:34722358-34726578	0	0	0.00429296	0	0	0.00997418	0.00558707	0.00781955	0	0.00331421	0	0	0.00411615	0.00748266	0	0	0	0	0.00408521	0	0.00254835	0.00659313	0.00240365	0	0	0.00629757	0.00687134	0	0.00523865	0	0	0	0.0130447	0	0	0	0	0	0	0	0.00349627	0	0.0144635	0.00718057	0	0.00923206	0	0	0
5153_chrY:19458209-19465714	0.0279148	0	0	0.00590091	0.013185	0.0202127	0.0335224	0.0117293	0.0205419	0.00331421	0.00741285	0	0.00416142	0.0157173	0.0196234	0.0215315	0	0.0156256	0.00817655	0.0228505	0.025379	0	0	0	0.0159173	0.0126266	0	0	0.0131385	0.0128981	0	0	0	0.0283381	0.0136976	0	0	0.0205194	0	0	0.0106007	0	0.0216952	0.0107709	0.0345629	0.0140281	0.00950055	0.0106461	0.0127175
2453_chr7:30612061-30619273	0.544356	0.0721766	0.0947714	0.43394	0.536396	0.45384	0.122781	0.129023	0.19709	0.0932618	0.189028	0.0888441	0.135833	0.204827	0.928507	0.635561	0.0449144	0.496761	0.648987	0.615	0.546089	0.489527	0.766316	0.834619	0.682179	0.163737	0.130555	0.461635	0.748239	0.522276	0.260907	0.637407	0.545097	0.736655	0.376452	0.583835	0.217318	0.558741	1.0184	0.461723	0.167824	0.240078	0.227799	0.208341	0.942509	0.13056	0.544488	0.346451	0.58411
1047_chr3:102767103-102776388	0.758011	0.116085	0.107324	0.534774	0.575613	0.558143	0.083806	0.214631	0.18179	0.109369	0.252852	0.174192	0.0493937	0.202694	1.00624	0.464247	0.0449144	0.627492	0.737654	0.692449	0.560153	0.556161	0.684614	0.974971	0.770744	0.170003	0.116833	0.458468	0.926846	0.633964	0.454135	0.624389	0.635254	0.831684	0.387221	0.565347	0.218362	0.75282	1.09279	0.55112	0.18247	0.255497	0.14087	0.171788	1.1104	0.107701	0.790142	0.418279	0.83557
3097_chr9:90652007-90659717	1.62115	0.390533	0.297215	1.49615	1.52658	1.14697	0.307473	0.574721	0.672401	0.238623	0.492939	0.340246	0.221095	0.348703	2.12607	1.35103	0.121269	1.49613	1.63771	1.35101	1.37322	1.36005	1.41326	2.1895	1.53462	0.487951	0.230235	0.912819	1.72126	1.16934	1.07265	1.31545	1.19032	1.7807	0.934562	1.24129	0.507438	1.41615	2.06444	1.50063	0.605704	0.56934	0.358061	0.460048	2.04709	0.426729	1.48031	0.913958	1.65507
4351_chr16:20656684-20671476	7.65828	3.57726	2.69176	3.75116	8.33586	6.78846	4.66798	6.85704	6.96307	2.90272	7.13588	3.73204	3.76255	6.99511	9.99333	9.43393	1.22326	4.82533	7.48447	7.51542	7.72547	6.07064	9.5779	7.37039	8.41618	6.31268	7.01586	4.14032	9.86296	5.12544	1.63169	5.62801	5.4136	8.58794	8.75316	6.66253	5.56561	7.35302	6.89681	5.3779	9.12407	3.90044	6.43185	8.33705	8.46307	6.56295	4.68435	6.7265	4.86285
1734_chr4:186964732-186970751	0.0478556	0.0172113	0.0398129	0.00596007	0.0249987	0.0192776	0.0292651	0	0.0218893	0.00665824	0.0152334	0.00843099	0.00414496	0.0306153	0.0128636	0.027497	0.00496754	0.051375	0.0388565	0.0429419	0.0344104	0.0229309	0.0333363	0.0216215	0.0333723	0.0192359	0.00392697	0.0165872	0.046404	0.0283608	0.0139834	0.0297952	0.0208715	0.0452131	0.0233305	0.028041	0	0.0512473	0.0605664	0.0367987	0.0443956	0.0275782	0.00753907	0.0281371	0.0263184	0.0203613	0.0256464	0.0218772	0.0256464
5440_chrX:64062419-64070733	0.00287248	0	0.00858592	0	0.010548	0.00748063	0	0.035188	0	0.00331421	0.00741285	0.0120271	0.0164646	0.011224	0.0166018	0	0	0.0115831	0.00612782	0.00285632	0.0101934	0.00659313	0.00961462	0	0.0110231	0.044083	0.00687134	0.00235948	0.00785798	0	0	0.00420065	0.0130447	0.0160944	0.142426	0	0	0.0102597	0.00477088	0	0.0244739	0.0112442	0.00723173	0.00359028	0.00374746	0.0138481	0	0.00843809	0.00845299
2262_chr6:94534905-94547275	0.0758853	0.0304624	0.0712631	0.0527917	0.107173	0.0929843	0.0944717	0.0713416	0.0734566	0.0448412	0.0694621	0.0194719	0.0207618	0.11863	0.159264	0.176942	0.0270205	0.0581048	0.0857424	0.095978	0.0903594	0.0984948	0.24868	0.122489	0.148238	0.0607841	0.0553658	0.0598482	0.141459	0.0386375	0.0502797	0.121218	0.102855	0.0955241	0.0951544	0.16537	0.0828091	0.140055	0.131156	0.0663849	0.236379	0.0932253	0.0922009	0.112609	0.125218	0.0740319	0.0911784	0.0710065	0.112061
1379_chr4:39540879-39545735	0.315973	0.162034	0.0472226	0.0650727	0.334898	0.242515	0.162025	0.297143	0.176797	0.258508	0.333578	0.132298	0.197575	0.0972746	0.307134	0.586291	0.0314401	0.11197	0.747593	0.131391	0.203868	0.10549	0.307668	0.155398	0.387108	0.179481	0.243933	0.143928	0.285507	0.0747489	0.0139834	0.407463	0.313072	0.406371	0.626979	0.102556	0.402554	0.212034	0.138356	0.0662377	0.297183	0.0824571	0.393095	0.592397	0.326029	0.265634	0.0786699	0.196889	0.118342
710_chr2:151811942-151819719	0.0726997	0.0353729	0.024809	0.0231363	0.0687042	0.084601	0.108836	0.174407	0.0811258	0.0434791	0.0347069	0.0255496	0.0447137	0.0756347	0.0843843	0.120571	0.0136585	0.0424714	0.0669198	0.0389887	0.0709894	0.0754123	0.0801499	0.0565082	0.0836982	0.0911195	0.0467011	0.0292599	0.146061	0.0251955	0.0139834	0.0545959	0.0405689	0.102308	0.0830756	0.048651	0.0648767	0.0617532	0.0638774	0.0565327	0.0480038	0.0226083	0.0808651	0.10032	0.0671733	0.023214	0.0651248	0.13621	0.0422692
6109_chr1:173653099-173661191	0.270114	0.0762989	0.0557741	0.308738	0.296147	0.25093	0.157762	0.151949	0.0908352	0.0734064	0.152312	0.0841816	0.0529295	0.129203	0.44302	0.327495	0.0494059	0.341104	0.344814	0.252847	0.309462	0.239937	0.385606	0.468608	0.36779	0.157571	0.0857612	0.206195	0.332798	0.250022	0.167801	0.357181	0.285837	0.428943	0.196493	0.264224	0.114953	0.345212	0.43125	0.359693	0.188425	0.0974344	0.0760488	0.123703	0.418517	0.12202	0.29218	0.156982	0.350748
5591_chrX:93952886-93960088	0.0181742	0.015039	0.0532456	0.0102637	0.0183666	0.0119316	0.0266224	0.0518866	0.05862	0.0175056	0.0511746	0.0260026	0.0124225	0.0431076	0.0335385	0.0195235	0.00455881	0.0332436	0.0334906	0.0363409	0.0247572	0.0104963	0.0103646	0.0159989	0.00843816	0.0385474	0.0276331	0.017295	0.0442221	0.0338896	0.0545214	0.051689	0.0329378	0.0402922	0.0394438	0.0286703	0.0384345	0.0333714	0.052704	0.0410821	0.0404029	0.03136	0.0258534	0.0260008	0.0663938	0.0303966	0.0154887	0.00978537	0.053668
2445_chr7:24828999-24835419	0.0459626	0.0252197	0.0217825	0.0355563	0.0814171	0.0575011	0.0425567	0.0235955	0.06778	0.0568817	0.0988207	0.0158918	0.0329292	0.0606694	0.0829289	0.0970164	0.0269487	0.0391432	0.0865595	0.0398199	0.0542773	0.0757716	0.14663	0.0805313	0.104113	0.0566781	0.0832772	0.0418808	0.0576252	0.0156844	0.0190175	0.0677901	0.074725	0.0845034	0.0886411	0.0578768	0.0513584	0.0694651	0.0482384	0.049065	0.0926302	0.0224883	0.046547	0.107849	0.0956502	0.0496546	0.0463967	0.0754984	0.030342
3906_chr12:118087843-118095050	1.94129	0.511995	0.497108	1.17463	2.02684	1.65065	0.958875	1.10507	1.20517	0.602871	1.10938	0.554601	0.595038	0.985114	2.36555	2.00071	0.239794	1.08538	2.1347	2.39324	1.86321	1.48414	2.1224	1.97064	2.32939	0.946024	0.877281	0.92317	2.35367	1.1293	0.556587	1.37659	1.16518	2.44424	1.69463	1.8535	0.920725	2.2273	1.93972	1.16823	1.16022	0.685009	1.03508	1.05045	2.27046	1.23797	1.25028	1.33634	1.51601
5917_chr1:68851833-68861681	0.632475	0.167313	0.295167	0.550968	0.709601	0.722597	0.481706	0.304869	0.331546	0.168405	0.3881	0.195801	0.137187	0.30848	1.05063	0.794138	0.0595251	0.508823	0.766592	0.546371	0.787471	0.651721	0.76042	0.846097	0.986521	0.336731	0.194885	0.438016	1.08034	0.712081	0.594612	0.632026	0.727824	0.86036	0.5981	0.653269	0.268569	0.832265	1.07287	0.500939	0.391761	0.330717	0.294798	0.278312	1.15309	0.275655	0.912566	0.482951	0.653501
6126_chr1:185916758-185923348	0.038339	0.0402174	0.051185	0.0488548	0.0369205	0.213303	0.096226	0.255265	0.0895308	0.0640868	0.152953	0.072808	0.0583546	0.0445069	0.157454	0.105957	0.00828671	0.225902	0.0524725	0.0107112	0.039502	0.0288845	0.148719	0.100712	0.019814	0.135684	0.0845415	0.0990439	0.0805469	0.0444936	0.0231938	0.0816859	0.0117976	0.0608246	0.0152177	0.100547	0.0776133	0.0538396	0.0404523	0.0787076	0.22165	0.0495005	0.0778387	0.171199	0.0264983	0.0467142	0.0359938	0.0198633	0.103287
6174_chr1:209622150-209628971	0	0.00271339	0.0371041	0.00591866	0.00269501	0.00871743	0.0174819	0.035665	0.00482607	0.0180989	0.0378463	0.00840694	0.00823229	0.0502461	0	0.00739459	0.00471602	0.0149152	0.00518413	0	0.00580005	0	0.0113813	0.131897	0.0110892	0.042326	0.0109838	0.00284081	0.046975	0.00783575	0.0780042	0.0169286	0.00279156	0.0145936	0.0163982	0	0.00472767	0.0307415	0.174299	0.0122662	0.0144186	0.0147748	0.00856598	0.0110401	0.0402815	0.0116786	0.011981	0.0128765	0.525624
2724_chr8:8916391-8922711	0.101962	0.141294	0.305564	0.0826719	0.125336	0.063937	0.134067	0.10373	0.168439	0.0414077	0.335854	0.0591132	0.0329333	0.146252	0.136176	0.155726	0.0172651	0.0930009	0.116768	0.0969263	0.0772839	0.0914896	0.178793	0.130364	0.0262184	0.15014	0.221422	0.129193	0.188901	0.0806876	0.0538781	0.10179	0.119106	0.170319	0.104467	0.109386	0.279859	0.265898	0.200764	0.109282	0.0944098	0.116523	0.109438	0.156465	0.186931	0.104359	0.191071	0.0778695	0.135531
5448_chrX:65438393-65446100	1.28841	2.16244	0.732349	2.34603	0.206774	1.91407	2.54197	3.3616	2.23509	1.26397	7.89726	0.958259	2.17709	1.87135	2.70535	5.36076	0.9971	1.84148	2.84644	9.67834	6.35963	3.80016	6.55909	4.5981	5.76014	4.48229	4.17109	0.814177	3.50528	1.68336	0.315657	1.79532	2.03036	5.80333	2.5763	1.36296	2.85741	0.54397	1.9319	2.99189	7.38703	0.152999	3.5458	4.76813	0.192893	0.711893	0.999561	3.95163	2.4214
5208_chrY:23402108-23411868	0.45707	0.120839	0.107324	0.54882	0.762826	0.759968	0.145264	0.0975293	0.164913	0.0596557	0.122249	0.178594	0.0782068	0.144041	0.692991	0.487068	0.0583888	0.670489	0.567973	0.455034	0.645747	0.513625	0.494364	0.799506	0.509541	0.0629757	0.098243	0.460042	0.805417	0.697572	0.441275	0.661947	0.433855	0.507347	0.288295	0.487853	0.264478	0.509703	0.743805	0.689216	0.134764	0.187028	0.101877	0.13335	0.703399	0.0784725	0.667621	0.576834	0.687228
2744_chr8:17764720-17774133	0.232901	0.0687437	0.0300507	0.258498	0.313802	0.185854	0.111741	0.0674749	0.0716886	0.0364563	0.0889542	0.0601355	0.028813	0.102314	0.517424	0.205202	0.00449144	0.182419	0.219492	0.35989	0.191126	0.232434	0.257191	0.297537	0.306673	0.0661245	0.0515351	0.122693	0.273023	0.204742	0.111867	0.268871	0.278548	0.269444	0.120514	0.214445	0.117022	0.373871	0.304621	0.1889	0.0874068	0.0912463	0.0578538	0.0718093	0.307284	0.0646244	0.255737	0.120946	0.271675
542_chr2:57209352-57212397	0	0	0	0	0	0	0	0.00781955	0	0	0	0.00400903	0	0.00748266	0	0	0	0	0.00408521	0	0	0	0.00480731	0	0.0220461	0.00314878	0	0	0.0104773	0	0	0	0	0.00804718	0.00273897	0	0.00468086	0.0034199	0	0	0.00699254	0	0.00361586	0	0.00374746	0	0	0.0028127	0
4268_chr15:50123390-50135796	29.0259	15.9717	31.5539	16.8592	16.9286	19.7224	12.3125	16.7237	14.1196	6.24448	15.8247	15.6214	4.78494	11.819	47.0221	22.0593	5.4405	23.5131	20.8137	15.635	17.9111	34.5432	27.9911	26.7092	14.9847	21.2946	6.39813	15.691	38.0013	28.7048	7.44128	15.3638	18.4859	19.774	15.9121	15.7908	14.3097	17.7669	23.7991	25.2855	21.0503	15.0011	15.7776	12.4985	19.6259	9.30251	40.7669	19.5108	17.3557
639_chr2:105203964-105210447	0.273653	0.100038	0.0746288	0.0940804	0.297363	0.240682	0.172808	0.170935	0.339555	0.148921	0.226948	0.0652309	0.184774	0.289751	0.297781	0.294633	0.0649058	0.165955	0.297979	0.393375	0.285242	0.205604	0.417022	0.1991	0.387296	0.191648	0.23724	0.144334	0.286518	0.0987717	0.0400905	0.202593	0.143523	0.422272	0.378114	0.348436	0.171207	0.38385	0.226297	0.133069	0.254913	0.10026	0.155609	0.165078	0.348334	0.286189	0.176947	0.246212	0.134301
2850_chr8:69801014-69807625	0.026355	0.0219707	0.0128789	0.0210362	0.0319419	0.0856508	0.0223483	0.0327053	0.0287414	0.0338778	0.0416676	0.0200051	0.0207948	0.0411546	0.0442992	0.0450344	0.0134743	0.0324057	0.0585247	0.0510281	0.0414923	0.0098897	0.107107	0.0353176	0.0662211	0.0281627	0.0301686	0.0167476	0.0583298	0.0266519	0.00541158	0.0116358	0.0525256	0.0621081	0.0851709	0.0372948	0.00468086	0.0411654	0.0333962	0.0122662	0.0555068	0.0183505	0.0461276	0.0325028	0.0564181	0.0184641	0.0138829	0.0686214	0.0211325
2565_chr7:93269247-93274865	0	0	0.00439599	0.00307617	0.00940879	0.0025883	0.0140794	0.00581774	0.0105935	0.0138468	0.0155929	0	0.0132993	0.0206708	0.00585491	0	0	0.00386104	0	0	0	0	0.00505489	0	0.00574853	0.0226335	0.0138354	0.0048393	0.0106947	0.0062918	0.00492216	0	0.00328725	0.00555255	0.00945217	0.00470846	0.00614597	0.00345752	0	0	0.0341795	0	0.00739082	0.00377339	0.00926373	0.0098783	0	0.0111214	0.0169652
962_chr3:54668509-54674231	0.0117858	0.0327062	0.0313944	0.0112694	0.0327092	0.0134427	0.0101908	0.0788328	0.0421684	0.0186192	0.0745473	0.0320402	0.0277634	0.0485662	0.0468421	0.115089	0.0138336	0.0243246	0.0185652	0.0268751	0.0214291	0.0253143	0.0272959	0.0144025	0.0320771	0.025269	0.023713	0.0228138	0.042234	0.0156096	0.00493149	0.0260944	0.0246727	0.0503995	0.0101013	0.0458353	0.0201745	0.0315555	0.0582477	0.0223147	0.048773	0.0139765	0.0354246	0.0241231	0.0408773	0.00489299	0.02964	0.042618	0.040511
1507_chr4:92618804-92622863	0.00574497	0	0	0	0.0237329	0.0249354	0	0.00722917	0.0239918	0.0066251	0.00741285	0	0.00411615	0.0149653	0.00276974	0.0293145	0	0.00386104	0.0183834	0.0143016	0.0280319	0.010249	0.00481212	0	0.00552256	0.0157439	0.00687134	0	0.0183772	0	0	0	0.0130447	0	0.0219117	0.00466184	0.011763	0.0205194	0	0	0.00349627	0	0	0.0179514	0.00374746	0.0138481	0	0.0140635	0
5305_chrX:16193875-16202590	0.0115503	0.00644566	0.0132395	0.00803057	0.00552977	0.0708391	0.00569322	0.0236033	0.00477829	0.0245019	0.0130726	0.0209231	0.00414496	0.0114859	0.00553671	0.0466321	0.00449144	0.00386876	0.0267867	0.0310368	0	0.0132126	0	0.0141271	0.0918993	0.00992182	0.0465087	0.0507595	0.0324508	0.0103102	0.00467046	0.00753177	0.0234856	0.00423282	0.59051	0	0.014609	0	0.0267933	0	0.0192575	0.00374805	0.00756438	0.0215417	0.00851424	0.0138481	0.00467855	0.239183	0.0146744
890_chr3:21230503-21235709	0.00861745	0.00351806	0	0	0	0.00499208	0	0.00390977	0	0.00994262	0.0159043	0.00815036	0.0240301	0.022448	0.00282784	0.00735795	0	0.013475	0	0	0	0	0.00629036	0	0	0.00952507	0.010307	0	0.00305675	0.00514994	0	0.00852312	0	0.016368	0.0262146	0	0.00470426	0	0	0	0.0141634	0.00374805	0.0123446	0	0.00376245	0	0	0	0
6040_chr1:142910252-142914079	0.228118	0.0701992	0.110771	0.289233	0.355493	0.242465	0.0713021	0.0978225	0.138245	0.0470518	0.142594	0.0915623	0.0299861	0.150226	0.443379	0.226748	0.0375485	0.290277	0.294566	0.360142	0.289006	0.19759	0.257826	0.366618	0.337124	0.134903	0.0345835	0.244924	0.492368	0.218159	0.20158	0.326416	0.145132	0.311687	0.200648	0.287151	0.139836	0.274523	0.450171	0.131553	0.0957454	0.196383	0.0995989	0.110369	0.520047	0.09329	0.369253	0.205043	0.410743
936_chr3:44897453-44903300	2.60575	0.653275	0.476544	1.97966	2.72278	1.80695	0.569881	1.00315	0.960378	0.334798	0.987054	0.709342	0.444544	0.795047	3.15684	2.42258	0.336858	2.19113	2.52461	2.26194	2.09172	2.3053	2.65729	3.12842	2.6848	0.706634	0.389533	1.29498	2.98879	2.08002	1.17947	2.52482	1.83601	2.35678	1.59964	1.95826	1.26435	2.14866	3.22153	1.89049	0.822721	1.28125	0.784324	0.939175	2.83652	0.741025	2.44996	1.29758	2.55899
3814_chr12:60688397-60696674	0.0258523	0.00549268	0.00858592	0.0118314	0.0395549	0.0648496	0.0167612	0.0247958	0.0238914	0.0132568	0.0407707	0.00801806	0.0164646	0.0673439	0.0857761	0.131915	0.00898289	0.0424714	0.0571929	0.0228505	0.0764505	0.0362622	0.103773	0.0706353	0.110231	0.0346366	0.030921	0.0212353	0.0576252	0.0335081	0.0186446	0.0546085	0.0443518	0.0801781	0.0328676	0.0512803	0.0280852	0.0683981	0.081105	0.0269857	0.0489478	0.0224883	0.0361586	0.0610348	0.0824442	0.0138481	0.0185106	0.0593479	0.0295855
2372_chr6:151170374-151177828	0.704497	0.679091	0.453259	0.251636	2.4412	0.554619	0.564065	1.30489	0.609514	0.17276	0.720125	0.361655	0.236382	0.588107	0.823398	0.493158	0.125212	0.68881	0.84734	0.51452	0.427784	0.478358	0.645694	0.536475	0.500001	0.713219	0.503738	0.427892	0.909917	0.443086	0.194579	0.517739	0.523182	0.620679	0.524416	1.76536	0.403794	0.467997	0.745346	0.637322	0.819117	0.467011	0.691978	0.5128	0.855804	0.358712	0.61102	0.388476	0.645208
5637_chrX:108547312-108554994	0.0172349	0.00823903	0.00429296	0.0059157	0.00263699	0.00748063	0	0	0.00955657	0.00331421	0.00741285	0.00801806	0	0.0149653	0.0138349	0.0146573	0	0.0270273	0.010213	0.00856895	0	0.00659313	0.0240365	0.0141271	0.0220461	0.0220415	0.00343567	0.0259543	0.00523865	0.0199528	0.00466114	0.0207302	0.0156536	0.0241415	0.0082169	0.00932369	0	0.0273592	0.00954177	0.0049065	0.0174814	0.00374805	0.0144635	0.0179514	0.0337272	0.00461603	0	0	0.0126795
3365_chr10:120368323-120373798	0.0143624	0.0109854	0.00858592	0.0059157	0.00791098	0.00997418	0.00558707	0.00781955	0.0143349	0.00994262	0	0.00400903	0	0.0299306	0.0166018	0.00732863	0	0.0193052	0.0143023	0.00285632	0.0101934	0.0132192	0.0193158	0.0211906	0.0110506	0.0157439	0.00687134	0.0117974	0.0183353	0.0309306	0.00932228	0.00420065	0.00782679	0.0160944	0.00273897	0.00466184	0	0.0034199	0.0333962	0.0049065	0.0139851	0.0074961	0.0108476	0	0.0187373	0.00461603	0.0277658	0.00843809	0.0042265
2236_chr6:84156090-84159020	0.0230201	0.00823903	0	0.0177471	0.0167634	0.0167616	0.0170461	0.0117411	0.0463972	0.0369832	0.0333986	0.0284962	0.0652491	0.0380194	0.00584384	0.0296223	0.0134743	0.015394	0.0227444	0.0374406	0.018287	0.0195618	0.0120639	0.00808067	0.0224485	0.0222493	0.018879	0.0140885	0.0293155	0.0130862	0.00451198	0.0214107	0.0286982	0.0442032	0.03344	0.00466184	0.0522478	0.0206631	0	0.0220792	0.0175932	0.0243399	0.0224762	0.0766705	0.0113885	0.0274377	0.00931544	0.0259162	0.0144419
1442_chr4:69463940-69469131	0.098236	0.0255822	0.0257578	0.0149224	0.0496229	0.0478536	0.0960305	0.111483	0.10917	0.150783	0.111397	0.0559581	0.151906	0.158827	0.105422	0.213762	0.013142	0.0451163	0.186782	0.0700912	0.11531	0.108678	0.188519	0.0729874	0.109624	0.10027	0.264828	0.0217568	0.0942669	0.018512	0.015172	0.0763174	0.0721135	0.0758608	0.151659	0.107856	0.0993419	0.0736818	0.0382195	0.0296451	0.136592	0.0273083	0.20055	0.175026	0.107837	0.104401	0.0282425	0.0817201	0.0267664
3473_chr11:50445246-50452783	0.0201074	0.00274634	0.0214648	0.00854227	0.0210959	0.0319722	0	0.0274896	0.0191466	0.016571	0.0518899	0.0160361	0.0164646	0.0598613	0.0166018	0.039538	0.00998897	0.0308883	0.0343219	0.0396485	0.0634285	0.0197794	0.0108381	0.0257607	0.0220461	0.0346366	0.0274854	0.00943792	0.0523996	0.0206204	0.00932228	0.012602	0.0234804	0.0522141	0.0275321	0.00977123	0.0187234	0.060693	0.0260347	0.0147195	0.0349627	0.014891	0.0366757	0.0215417	0.0298148	0.0138481	0.0277658	0.0242145	0.025359
2937_chr8:115293822-115298742	0	0	0.030201	0.00310279	0	0.00253344	0	0.0159323	0	0.00710566	0.00406595	0.0108324	0	0.0163795	0.0063253	0	0	0	0	0.00307625	0	0	0	0.022681	0	0.0111467	0.00361433	0	0.00543248	0	0.0051459	0.0114762	0	0.0172532	0.00640644	0	0	0.00450401	0	0.024481	0.0203553	0.00839564	0.00377134	0.013083	0.00892271	0.0105569	0.00546987	0.00290552	0.00447163
2593_chr7:108309720-108317205	3.25568	1.11239	1.05712	1.26545	3.04629	2.14901	1.91988	2.15823	2.33447	1.26877	2.29895	0.913237	1.77223	1.53483	3.43425	3.38509	0.416294	2.08626	3.13613	3.31097	3.3761	2.08611	4.0898	2.23737	4.3015	2.60534	3.14728	1.6033	3.01995	1.0066	0.72835	1.82079	1.58036	3.72542	2.87349	2.98551	1.96515	2.78353	2.79801	1.91365	2.87186	1.36697	2.39183	2.27102	2.81018	3.03059	1.60261	1.97527	2.14269
5755_chrX:148397177-148406845	0.122646	0.0475694	0.0980383	0.0709914	0.157808	0.165741	0.0693914	0.198237	0.131107	0.126513	0.126018	0.060837	0.133552	0.175749	0.175921	0.184256	0.0358911	0.0832556	0.164215	0.150996	0.171731	0.128078	0.216103	0.164001	0.380439	0.115003	0.130755	0.107684	0.182224	0.0770867	0.0452131	0.160036	0.115351	0.243049	0.216784	0.191672	0.104524	0.193382	0.200072	0.0956129	0.183184	0.0614868	0.171999	0.173985	0.297189	0.132877	0.0711268	0.123683	0.13357
3949_chr13:41448346-41455297	0.00574497	0.0137317	0.0515155	0.0177471	0.013185	0.0498709	0.0111741	0.0273684	0.0143349	0.0265137	0.0333578	0.0280632	0.00823229	0.0673439	0.0138349	0.00732863	0.0134743	0.00386104	0.0122556	0.00285632	0.0101934	0.023076	0.0360548	0	0.0110231	0.0346366	0.010307	0.00707844	0.0314319	0.0231979	0	0.0168026	0.0156536	0.0160944	0.00273897	0.00466184	0.0608512	0.00683981	0.0190835	0.00245325	0.0314664	0.0337325	0.0470098	0.136431	0.00749493	0.0443877	0.0185106	0.00562539	0.0211325
1178_chr3:152277414-152283036	0.202487	0.0707018	0.0396069	0.119618	0.293816	0.270784	0.114937	0.164719	0.189301	0.0810787	0.179647	0.0687789	0.0463684	0.167503	0.272566	0.248785	0.0268274	0.115167	0.233762	0.185398	0.231849	0.127567	0.226059	0.157637	0.272672	0.148692	0.0731729	0.105297	0.291458	0.139319	0.0815187	0.156264	0.183306	0.233316	0.217824	0.272695	0.141179	0.211364	0.204847	0.151729	0.188187	0.152598	0.147827	0.174111	0.239699	0.082927	0.145016	0.148674	0.195945
5318_chrX:26517318-26520915	0	0.00552564	0	0.00296377	0.00705395	0	0	0.0117645	0	0.0132568	0.0107968	0.00402106	0	0.0109771	0.0114719	0.019289	0.00453187	0.0128804	0.0235288	0.0118937	0.0050967	0	0.0296707	0.0141694	0.00649259	0.0188833	0.00349751	0.00240903	0.00805443	0	0	0.00416705	0	0	0.00863596	0.0372901	0	0.00676115	0	0.0050218	0.00699254	0.0111317	0	0.00738162	0	0.012888	0.00925528	0.00844934	0.00852907
2358_chr6:142336786-142343226	0.152046	0.0538448	0.0679919	0.0408805	0.133943	0.11491	0.0349136	0.0654574	0.117178	0.0463691	0.0799253	0.0410725	0.0205478	0.118166	0.169585	0.0772071	0.0067731	0.147202	0.168717	0.172633	0.117535	0.0808582	0.0982254	0.220559	0.143344	0.109669	0.0152063	0.096137	0.0959931	0.0609745	0.0568892	0.17836	0.0202531	0.195752	0.254625	0.0966307	0.0977551	0.120452	0.153059	0.11584	0.177188	0.110519	0.0825574	0.0856211	0.233591	0.123534	0.114446	0.0605321	0.149863
5643_chrX:111352493-111359934	0.0795505	0.0192244	0.0215292	0.027647	0.0660356	0.0749609	0.0167612	0.0586192	0.0589975	0.037192	0.0752219	0.00803811	0.0427215	0.0622782	0.0774116	0.0625792	0.0179658	0.0540546	0.0912513	0.0711395	0.0793709	0.0321646	0.105189	0.0606262	0.0939772	0.0531641	0.0571112	0.0449575	0.0517553	0.0201848	0.030908	0.0631148	0.0728205	0.100195	0.0528429	0.0473364	0.0559925	0.0750977	0.0754945	0.0427896	0.0610694	0.0422555	0.0519021	0.0686857	0.0736002	0.0283286	0.0277658	0.0593564	0.0507179
4656_chr19:21613589-21623884	1.07207	0.424494	0.309093	1.05622	2.24983	0.986105	1.47499	0.549984	0.456847	0.420921	0.902255	0.384699	2.06581	1.29815	2.40643	2.31289	0.175166	1.05637	2.05071	2.03444	1.93014	1.11015	3.33347	2.23358	1.79705	0.722325	1.13315	1.13718	2.29139	1.12513	0.807025	1.2479	1.37828	2.20698	0.823369	0.992423	0.606743	1.69241	1.89502	0.927482	0.770728	0.500788	1.10282	0.685353	1.67757	0.505709	1.35686	1.319	2.04589
4890_chr21:34032869-34037069	0.243492	0.200541	0.0515155	0.121272	0.650295	0.389738	0.213448	0.437961	0.401376	0.172339	0.440253	0.175584	0.38092	0.280068	0.251817	0.329466	0.0449144	0.14304	0.226351	0.649404	0.42073	0.15811	0.362106	0.181448	0.722689	0.188836	0.393013	0.131624	0.384093	0.164961	0.065256	0.296327	0.180415	0.460029	0.563731	0.406601	0.154468	0.412817	0.21729	0.252685	0.241253	0.228631	0.21318	0.221007	0.318201	0.387747	0.0832975	0.160324	0.170488
721_chr2:155723861-155731089	0.00592019	0.00275733	0.0230146	0.003088	0.0107115	0.00252596	0.00562059	0.00806977	0.0118597	0.00994262	0.00749068	0.00831874	0	0.0227884	0.0264827	0.00754849	0	0.0157839	0.0065874	0.0145044	0.00488774	0.00709751	0.0024325	0.0159212	0.00571546	0.0189935	0.0177315	0.0050894	0.0387058	0.0026059	0.00467512	0.00855253	0	0	0.00577648	0.0272765	0.0224166	0.00348488	0.00508099	0.0149231	0.0368262	0	0.0147997	0.0180843	0.026918	0	0.0292328	0	0.018119
947_chr3:48314255-48320349	0.92309	0.238575	0.326377	0.906635	0.908518	0.669649	0.158494	0.223268	0.25904	0.151393	0.282133	0.162221	0.0954822	0.170896	1.33217	0.556243	0.117487	0.929955	0.809215	0.734451	0.801734	0.837236	0.82541	1.20353	0.764896	0.214089	0.105602	0.665831	1.28044	0.971109	0.634069	0.780981	0.805043	1.00918	0.402313	0.721672	0.277524	0.834676	1.26024	0.714614	0.213273	0.26685	0.157681	0.216695	1.04015	0.175631	0.98503	0.518096	1.05493
5937_chr1:79337872-79346600	0.0899374	0.0247445	0.0443849	0.0258753	0.0719187	0.0578802	0.0981536	0.105259	0.0745652	0.103562	0.0607779	0.0752335	0.048764	0.130426	0.126008	0.174583	0.0134743	0.0745953	0.110301	0.0437417	0.0479574	0.115911	0.107378	0.0675626	0.0940709	0.0951374	0.059255	0.104704	0.356275	0.0359903	0.024154	0.0846977	0.0874436	0.112584	0.119528	0.066422	0.102469	0.0555666	0.113895	0.140029	0.217055	0.0581098	0.161705	0.535667	0.187111	0.0833609	0.0900169	0.431904	0.0423706
4604_chr19:9423983-9433731	1.05443	0.417216	0.68143	0.500528	1.09123	0.959942	1.71829	0.867211	0.701252	0.354733	1.07252	0.439522	0.453743	0.835963	1.32937	1.18159	0.318892	0.793988	1.35973	0.849563	1.03321	0.958513	1.34759	0.998776	1.34769	0.98266	0.486518	0.615626	1.23535	0.896268	0.3379	0.808302	1.02406	1.20949	0.875023	0.938928	0.687511	1.1609	1.18444	0.966953	0.872396	0.430527	0.827823	0.786272	1.17978	0.62483	1.12171	0.760767	0.777214
1580_chr4:118848493-118867785	20.5907	7.6077	13.7746	11.1148	15.7534	16.9689	8.2596	10.588	8.39873	4.12081	9.96615	8.64274	3.97763	9.56796	27.8914	19.7194	2.50097	17.0889	17.4831	13.2736	19.5363	22.5935	23.3258	20.2143	16.0893	12.3305	4.8726	12.953	28.2614	19.2011	6.24996	12.7493	12.9925	17.6348	14.6503	14.1072	9.52674	15.1652	17.0509	19.6567	15.6294	7.65251	10.5519	9.32449	16.3995	6.95001	27.7664	20.2411	13.1288
5045_chrY:7038061-7045806	0	0.0109854	0	0.00295785	0.00263699	0.00748063	0.00558707	0.00781955	0.00955657	0.00331421	0.00370642	0.00801806	0.00411615	0.0411546	0	0.00732863	0	0	0	0	0.0050967	0.00329657	0.00961462	0	0.00551153	0	0	0.00235948	0.00261933	0	0	0.00420065	0.00521786	0.00804718	0	0.00933301	0.0187234	0.00683981	0.0190883	0.00245325	0.0629329	0.0074961	0.00361586	0.0107709	0	0	0.0185106	0.00562539	0.0042265
3145_chr9:115154221-115161677	1.23407	0.827267	0.333765	0.433056	1.08791	1.4967	1.02713	1.22395	1.3212	1.07275	1.32207	0.489972	1.19534	1.06447	1.20582	2.09284	0.215926	0.584774	1.98148	1.21385	1.86093	0.91426	1.97919	1.27247	1.96072	1.5065	1.62319	0.735922	1.31814	0.846781	0.311392	1.3165	0.97927	1.71193	1.35958	1.53532	1.49464	1.76546	1.26878	0.676817	1.58131	0.564854	1.415	1.42763	1.28176	1.03363	0.559408	1.15017	0.652795
4885_chr21:29534048-29540123	0.047192	0.0264033	0.00429296	0.00887355	0.0444439	0.067403	0.0346957	0.0813624	0.014397	0.0629666	0.0602553	0.0676564	0.0438369	0.0600745	0.0588064	0.0962762	0.0136989	0.0431626	0.0289233	0.00720078	0.0236793	0.033414	0.0493422	0.0222148	0.0942968	0.0949201	0.0109323	0.0694631	0.106287	0.0478213	0.00595228	0.0279175	0.0393036	0.0492648	0.0488111	0.00460124	0.0110702	0.0343187	0.0481096	0.0434912	0.11794	0.0211503	0.12124	0.42057	0.0392959	0.0217369	0.0826312	0.117095	0.0350968
3491_chr11:55344560-55353909	5.86833	2.43932	1.92702	2.3978	6.16454	4.41862	3.35912	4.36834	5.05069	2.14662	4.94791	2.1952	2.47743	4.52606	6.24003	6.70694	0.968018	3.19776	5.10205	5.50762	4.99929	3.72538	6.32448	4.04544	6.7219	4.3921	4.58755	2.93994	6.26567	2.78869	0.885859	3.97624	3.60086	6.2752	6.41569	4.77155	4.18677	5.38464	4.55167	2.94316	5.85309	3.06111	4.59379	5.6837	5.885	3.87981	2.05118	4.54077	3.31661
5883_chr1:48903616-48912303	2.60152	0.995033	0.649435	2.23591	2.39657	1.75601	1.00511	1.31541	1.3697	0.640696	1.39987	0.792052	0.943301	0.917557	3.35525	1.74575	0.378462	2.20247	2.79307	2.19373	2.57993	2.07878	2.55662	2.58185	2.40936	0.995787	0.999478	1.6346	3.47665	2.11045	1.41356	1.96687	1.73016	2.74472	2.0314	2.03527	1.74523	1.94109	2.67782	1.90449	1.01245	0.770191	1.28594	0.928993	2.54637	1.12889	2.23474	1.56122	2.13727
2261_chr6:94370318-94377585	0.00287248	0.00274634	0	0.00887355	0.0079268	0.0174748	0.00558707	0.0156391	0.00477829	0.00662841	0.00376202	0.00801806	0	0.0187066	0.0304367	0.00732863	0.00449144	0.0194674	0.0163572	0.00571264	0.0221681	0.0131863	0.0264402	0.0211906	0.00551153	0.0220415	0.00687134	0.00707844	0.0288126	0.029018	0.00932228	0.0336052	0.013209	0.04026	0.00547793	0	0	0.0205194	0.0286253	0.0122662	0.0174814	0.0112442	0.025311	0.0215417	0.00374746	0.00927822	0.0277658	0.00843809	0.00850371
1048_chr3:102927819-102934665	0.00574497	0.00824452	0.0128617	0	0.0287986	0.0124677	0.0167612	0.00781955	0.0143683	0.0329034	0.00741285	0.0111611	0.0123073	0.0491985	0.00830091	0.0216561	0	0.00386104	0.0225606	0.00661238	0.0127061	0.00659313	0.0190538	0	0.00696107	0.0268875	0.0185629	0	0.0196659	0	0	0.014299	0.0130473	0.0242059	0.022024	0.00977589	0.0187234	0.00624133	0.0144796	0	0.029089	0.0074961	0.0347738	0.0466593	0.0197978	0.00462988	0.0138829	0.0202345	0.0084699
2181_chr6:67414665-67415607	0.0344698	0.00274634	0	0.00887355	0.0158721	0.00748063	0	0.00781955	0	0.00331421	0.0111637	0	0.00411615	0.00374133	0.00830091	0.00775369	0	0	0.00204261	0.00571264	0.00254835	0	0.0120183	0	0.00577609	0.00944635	0	0.00707844	0.00523865	0.0206204	0.00466114	0.00420065	0.00260893	0.00402359	0.00273897	0.00466184	0	0.0136796	0	0	0.00349627	0	0	0.0179514	0.0224848	0.0185934	0	0.00562539	0.0042265
2667_chr7:145937616-145946276	0.289822	0.0966081	0.105328	0.308483	0.372014	0.286902	0.0802191	0.0908827	0.125745	0.0436116	0.11928	0.132502	0.0403876	0.119569	0.553311	0.231226	0.0494059	0.373463	0.370796	0.334552	0.299383	0.296661	0.302723	0.641418	0.395017	0.0838301	0.0480994	0.241967	0.440225	0.401139	0.321619	0.297238	0.297199	0.504059	0.198468	0.359787	0.117714	0.35488	0.637834	0.320671	0.103147	0.134083	0.106361	0.110825	0.545203	0.0647352	0.556594	0.169496	0.443702
1866_chr5:63449194-63457767	0	0	0	0	0	0.00498709	0	0.00390977	0	0.00662841	0	0.00801806	0	0.0187066	0	0.00732863	0	0	0	0	0	0	0.00240846	0	0	0.0220415	0	0	0	0	0	0.00420065	0.00260893	0	0	0	0	0	0	0.00735974	0.0139851	0.0112442	0.00723173	0	0.00374746	0.00923206	0	0	0
960_chr3:54104336-54110523	0.660685	0.266272	0.212858	0.624136	0.691174	0.426396	0.195603	0.183759	0.296254	0.096112	0.3123	0.237547	0.0370453	0.243837	0.916587	0.572117	0.093696	0.699694	0.596986	0.542809	0.438663	0.593778	0.585626	0.917609	0.530414	0.185778	0.0755848	0.462399	0.767355	0.498745	0.435989	0.572015	0.456803	0.818414	0.394764	0.720609	0.294941	0.606137	0.873668	0.581795	0.15034	0.371964	0.18916	0.222626	0.954554	0.175409	0.682771	0.416842	0.836094
5641_chrX:110786988-110792917	0	0	0.00998972	0.0029756	0.0207637	0.0273716	0	0.012914	0.00993406	0.013227	0.0177204	0.0188344	0.00931072	0.00838058	0.00785266	0.0102528	0	0.00788424	0.00677532	0.00286489	0.00519609	0	0.0118644	0.0302743	0.0153221	0.00319287	0.016103	0.0048039	0.0160879	0.0141585	0.00492216	0.0214527	0	0.00416039	0.00322924	0.00945422	0	0.0041586	0.00484245	0	0.0110762	0	0.0154578	0.00570855	0.00388612	0	0	0	0.021982
5108_chrY:15394442-15401485	0.0172349	0.0108783	0.343437	0.0177471	0.0210406	0.368394	1.49547	0.0514956	1.61934	0.884906	0.0406298	0.708424	0.124188	1.35956	0.0252209	1.29643	0	0.980704	0.0549624	0.0188888	0.0414082	1.13057	0.0861109	0.0345124	0.0224871	0.0321774	0.404932	0.0117974	0.0105245	0.00987974	0.16314	0.0252249	0.0208741	0.0185447	0.0273321	0.00468515	0.0094881	1.49958	0.124043	0.00451152	3.06884	0.843312	0.0108006	0.175902	0.0151585	0.0417797	0.00503487	0.00563102	0.00845299
1201_chr3:162294035-162305799	1.08597	0.278479	0.360604	1.23073	1.05983	1.108	0.280052	0.300431	0.364168	0.15417	0.490819	0.253086	0.132149	0.348999	1.69688	0.998753	0.143726	1.11606	1.07271	0.974073	0.94157	1.15884	1.21586	1.73658	1.18763	0.363855	0.158597	0.749685	1.6089	1.23929	0.838996	1.14285	1.12505	1.15325	0.734199	0.97261	0.447102	1.01885	1.80273	1.07645	0.351707	0.521272	0.286011	0.404945	1.56154	0.312104	1.45735	0.69958	1.46549
4648_chr19:20929626-20938119	0.0220262	0.00554486	0.0145961	0	0.0448289	0.0306008	0.0447803	0.0273684	0.0273127	0.0100652	0.0185321	0.0200171	0.0448372	0.0561199	0.0250937	0.0439718	0.00898289	0.0193052	0.0466654	0.0470036	0.0835044	0.0328931	0.036586	0.0495083	0.0605828	0.0346303	0.0443683	0.0175286	0.00522556	0.0180428	0.00932228	0.034689	0.0417507	0.0826968	0.0351081	0.0309919	0.00468086	0.0413364	0.032838	0.0221774	0.0327705	0.00374805	0.025311	0.0361183	0.0364366	0.0482467	0	0.0264506	0.0126795
1179_chr3:152314393-152323757	0.2113	0.0927687	0.15717	0.41113	0.29904	0.278352	0.0394447	0.106444	0.149962	0.067865	0.169187	0.0777231	0.0411615	0.132114	0.488406	0.333357	0.0737854	0.378525	0.374691	0.375566	0.263706	0.341116	0.397334	0.568437	0.380494	0.104004	0.0513117	0.260371	0.479379	0.314628	0.323763	0.29029	0.296907	0.350672	0.209104	0.195802	0.160436	0.356422	0.356395	0.325956	0.140288	0.106928	0.131278	0.14061	0.448358	0.0561032	0.487684	0.243881	0.360689
3316_chr10:91044477-91051520	0.139031	0.0349719	0.0297717	0.0617008	0.0422736	0.0660141	0.0782189	0.0836027	0.0596569	0.0470882	0.0881387	0.0280632	0.0411615	0.0729035	0.129168	0.0952722	0.0184284	0.0579156	0.0584103	0.119903	0.0484187	0.0395588	0.0777943	0.0576525	0.0331629	0.0661245	0.0447668	0.0447617	0.0757011	0.034967	0.00466114	0.138638	0.0130447	0.100968	0.0465624	0.116546	0.0421277	0.127183	0.133585	0.076085	0.101392	0.0487247	0.0707046	0.209687	0.131161	0.0738565	0.0695581	0.0247124	0.104192
2500_chr7:56213068-56216695	0.00978942	0	0.00429296	0	0.00801382	0.0146521	0	0.0104078	0.00962347	0.00335729	0.00370642	0.0120271	0.0289118	0.0284117	0	0.0224403	0	0	0.0101334	0	0.0079585	0.00622722	0	0.00732488	0.00613985	0.00316453	0.00897741	0.00312159	0.00274243	0.00565256	0	0.00859873	0.0055205	0	0.0189975	0.0143212	0.0204928	0.00449033	0.00982325	0.0104533	0.0104923	0.00510485	0.00727873	0.00359028	0.00390111	0.00948133	0	0.00553539	0
6188_chr1:216181471-216187452	0.108336	0.0428127	0.0992833	0.116729	0.0663467	0.0821548	0.023231	0.0234586	0.0929998	0.0232458	0.0822381	0.0518368	0.0182222	0.0324673	0.122253	0.052964	0.0557343	0.126592	0.0931101	0.104053	0.040399	0.136006	0.0801475	0.139512	0.064766	0.0607589	0.0121382	0.0773721	0.133119	0.118108	0.129645	0.0676011	0.0959774	0.0856743	0.0417802	0.0897265	0.127919	0.0962464	0.179066	0.0623321	0.0540768	0.0704934	0.025311	0.0190213	0.108789	0.0253189	0.158645	0.0899472	0.137479
3530_chr11:68390413-68401623	0.237437	0.128471	0.0712717	0.114389	0.419835	0.274357	0.234981	0.318873	0.265883	0.192811	0.281851	0.157495	0.255411	0.34623	0.31894	0.462202	0.0276179	0.195156	0.395955	0.345683	0.337397	0.219644	0.427197	0.221597	0.405335	0.289065	0.372767	0.169684	0.470682	0.163672	0.0288664	0.340244	0.193862	0.358405	0.457037	0.380989	0.198543	0.366946	0.216469	0.159221	0.352459	0.125414	0.218662	0.450843	0.465843	0.41589	0.130162	0.334745	0.248983
3078_chr9:81046216-81057948	1.13519	0.30789	0.262047	1.04937	1.04655	0.906703	0.28127	0.335756	0.430872	0.210091	0.525897	0.288025	0.148757	0.399084	1.61809	0.922052	0.1123	0.894649	1.12131	0.997815	0.914736	1.01084	0.970778	1.42521	1.35135	0.415136	0.256968	0.759043	1.09027	0.965292	0.611514	1.03666	0.992576	1.26597	0.755943	0.911614	0.399544	0.944978	1.44942	0.870562	0.378779	0.437053	0.402966	0.326195	1.42368	0.302507	1.17078	0.653435	1.364
1805_chr5:34461164-34468535	0.250713	0.0834641	0.0778013	0.270271	0.237799	0.257798	0.0330363	0.101697	0.128746	0.0562653	0.160054	0.0323729	0.1086	0.157147	0.396955	0.140189	0.040423	0.187148	0.293551	0.212621	0.25522	0.182303	0.28411	0.38997	0.234169	0.183927	0.103953	0.167436	0.294095	0.266269	0.180395	0.259554	0.294608	0.314621	0.165012	0.365106	0.0955925	0.313171	0.395425	0.198863	0.146864	0.0357527	0.114399	0.130647	0.42485	0.0897633	0.209882	0.151765	0.269257
3597_chr11:93594911-93603173	0.0508458	0.0329534	0.0383962	0.0443737	0.0686936	0.076305	0.0496578	0.0858821	0.0536793	0.0496402	0.0630092	0.023974	0.0528348	0.0594759	0.0851646	0.0439718	0.0224572	0.0347494	0.054127	0.119945	0.0571697	0.0296526	0.0889617	0.098402	0.118046	0.110201	0.0485082	0.0212424	0.0447721	0.0206204	0.00932228	0.0691427	0.0156536	0.10059	0.0782084	0.0939641	0.0705312	0.0752311	0.0191074	0.0538513	0.0758376	0.0374805	0.0761392	0.143759	0.0508044	0.0526458	0.0571838	0.0509211	0.0886845
[truncated: 2,302 more rows]
[truncated: 71 more columns]
