# Supplementary material for: HERVs establish a distinct molecular subtype in stage II/III colorectal cancer with poor outcome
Source: NPJ Genom Med. 2021 Feb 15;6:13. doi: 10.1038/s41525-021-00177-w (PMC7884730; doi:10.1038/s41525-021-00177-w)
Supplement: Supplementary file 5 — Supplementary Data 4 [file 41525_2021_177_MOESM5_ESM.xlsx]

## Sheet: Legend
Supplementary Data 4: tumor infiltrating lymphocytes estimations

## Sheet: Sheet2
sample	CD8	CD4	CD19
CR245	0.0353129	0.0428842	0.0428209
CR256	0.0353742	0.0333305	0.0382539
CR305	0.0172467	0.0190198	0.0201599
CR308	0.0218761	0.0437367	0.0652447
CR310	0.10675	0.0210496	0.00672583
CR318	0.0254113	0.0724246	0.0483606
CR326	0.0089172	0.0232277	0.0166225
CR330	0.00625373	0.0496272	0.0282132
CR331	0.011986	0.0207627	0.0186734
CR335	0.00271265	0.00878657	0.00453071
CR336	0.00679744	0.0267702	0.0123931
CR337	0.0272994	0.0504886	0.069385
CR339	0.00243014	0.0115637	-0.000249532
CR340	0.0133734	0.0262417	0.0174766
CR350	0.04815	0.105969	0.0567108
CR353	0.0552638	0.0226077	0.039029
CR354	0.0082047	0.00737443	0.00990281
CR355	0.0286938	0.0606412	0.0597593
CR359	0.11417	0.0247747	0.000928276
CR362	0.0164523	0.0191029	0.0211088
CR366	0.024086	0.0300392	0.0237427
CR368	0.0422746	0.0422406	0.0633577
CR371	0.0364874	0.0602729	0.0599813
CR376	0.0546683	0.0456097	0.0510458
CR379	0.0633426	0.0733947	0.0871211
CR389	0.0352056	0.0306266	0.035812
CR390	0.0224812	0.0251505	0.0273473
CR401	0.026458	0.0729806	0.0727035
CR407	0.0311845	0.033003	0.0280008
CR418	0.0306893	0.029159	0.0373465
CR421	0.0162466	0.0216228	0.015891
CR428	-0.00332989	0.160511	0.165103
CR431	0.00857142	0.0615974	0.0167853
CR438	0.0311552	0.0517003	0.0453788
CR440	0.0366056	0.0452333	0.0408028
CR446	0.0183201	0.0247392	0.0177053
CR454	0.0145125	0.0151752	0.0225494
CR455	0.0365445	0.0588397	0.0183095
CR479	0.0637117	0.0381776	0.0564885
CR512	0.0344931	0.0247109	0.0461802
CR525	0.0161538	0.022486	0.0270441
CR535	0.0259758	0.0268552	0.0248885
CR539	0.0107808	0.0276695	0.0211886
CR542	0.0117045	0.0155232	0.0176094
CR543	0.103226	0.0939503	0.0819767
CR559	0.0434816	0.0239745	0.0177792
CR560	0.0771482	0.0978948	0.0705802
CR562	0.00917901	0.011226	0.0148655
CR563	0.0177861	0.0282358	0.0318526
CR564	0.0147106	0.0134885	0.0105145
CR566	0.0852867	0.0503452	0.0541102
CR567	0.103488	0.0506735	0.0228691
CR568	0.0372902	0.0412273	0.0362057
CR574	0.00972033	0.0169982	0.0138226
CR581	0.00951987	0.0287777	0.0160347
CR585	0.0240134	0.194338	0.067203
CR592	0.00595569	0.00408754	0.000411007
CR593	0.00964136	0.0221028	0.0146592
CR600	0.0194271	0.0293845	0.0312922
CR607	0.0151983	0.041261	0.0330696
CR613	0.0133376	0.026749	0.000468353
CR616	0.0177334	0.0204068	0.0156852
CR617	0.0162364	0.0160039	0.0210853
CR622	0.0077297	0.0349454	0.031526
CR626	0.0298499	0.0404706	0.0251958
CR631	0.0271525	0.0304398	0.033817
CR633	0.0238209	0.0408809	0.00228855
CR643	0.0365484	0.0135061	0.00295551
CR649	0.0451508	0.0526897	0.0560554
CR655	0.444984	-0.136594	-0.0987723
CR662	0.00586033	0.00906689	0.00171389
CR663	0.0124561	0.0140972	0.0163614
CR666	0.111093	0.134351	0.0998909
CR667	0.0191194	0.00603073	0.0168123
CR671	0.0176192	0.0367756	0.0123884
CR674	0.0404695	0.0255967	0.0355656
CR677	0.0130609	0.0559393	0.0247313
CR678	0.0322454	0.0462104	0.0481281
CR682	0.010114	0.0215936	-5.7e-05
CR694	0.0659828	0.0317883	0.0841342
CR697	0.0252265	0.0547656	0.0497045
CR714	0.0285779	0.00576905	0.0133916
CR719	0.373708	0.276133	0.57579
CR722	0.0280752	0.046311	0.0453226
CR724	0.0222246	0.0272015	0.0301419
CR725	0.0159802	0.0243162	0.0210085
CR727	0.0561333	0.0552182	0.0425453
CR728	0.0378678	0.0379873	0.055453
CR733	0.0220977	0.0370938	0.0327557
CR735	0.0293359	0.0736739	0.0441067
CR736	0.0104099	0.0156542	0.0178326
CR741	0.0374125	0.029298	0.0335331
CR745	0.06547	0.06497	0.0714086
CR747	0.0751473	-0.00533038	0.000183208
CR751	0.0652429	0.0198945	0.0313719
CR758	0.0270682	0.0260549	0.0374608
CR761	0.0102006	0.0128938	0.00238049
CR764	0.0808835	0.0661099	0.0754688
CR766	0.0369194	0.0386814	0.052257
CR781	-0.00418932	0.0253403	-0.000171505
CR790	0.0306195	0.036016	0.0362852
CR791	0.0857527	0.0326776	0.0407908
CR794	0.0681685	0.0472564	0.0853277
CR798	0.071663	0.0958003	0.0904792
CR799	0.0581093	0.0417581	0.0222422
CR800	0.0422074	0.0535662	0.0423315
CR801	0.0139242	0.0585862	0.0375826
CR802	0.0222505	0.0258646	0.0215002
CR804	0.00168291	0.0161569	0.00386793
CR808	0.0804309	0.159126	0.0861628
CR816	0.00748122	0.00704117	0.00429943
CR818	0.0076778	0.0385998	0.0149349
CR820	0.0358517	0.0498737	0.0565185
CR827	0.0145514	0.0143168	0.0144711
CR832	0.00938265	0.0174453	0.0144171
CR836	0.0110226	0.0312742	0.0408653
CR837	-0.00192381	0.0145406	0.000944749
CR838	0.02555	0.0282651	0.0295839
CR840	0.024098	0.0155471	0.000931512
CR841	0.0210889	0.0267103	0.0394884
