# Supplementary material for: HERVs establish a distinct molecular subtype in stage II/III colorectal cancer with poor outcome
Source: NPJ Genom Med. 2021 Feb 15;6:13. doi: 10.1038/s41525-021-00177-w (PMC7884730; doi:10.1038/s41525-021-00177-w)
Supplement: Supplementary file 6 — Supplementary Data 5 [file 41525_2021_177_MOESM6_ESM.xlsx]

## Sheet: Legend
Supplementary Data 5: normalized gene expression values (TPM) for each patient

## Sheet: Sheet1
ENSMBL	SYMBOL	CR245	CR256	CR305	CR308	CR310	CR318	CR326	CR330	CR331	CR335	CR336	CR337	CR339	CR340	CR350	CR353	CR354	CR355	CR359	CR362	CR366	CR368	CR371	CR376	CR379	CR389	CR390	CR401	CR407	CR418	CR421	CR428	CR431	CR438	CR440	CR446	CR454	CR455	CR479	CR512	CR525	CR535	CR539	CR542	CR543	CR559	CR560	CR562
ENSG00000000003	TSPAN6	1.43	1.4	0.26	0.79	0.84	14.83	1.42	2.53	1.4	4.54	0.83	1.23	9.02	0.94	1.25	23.66	0.17	1.22	4.67	3.59	15.71	9.76	10.63	6.67	16.97	3.17	16.28	2.43	5.91	5.83	0.39	4.82	5.71	3.87	21.95	6.05	1.16	3.36	0.93	1.88	6.39	0.31	2.7	6.42	1.7	2.96	1.12	7.09
ENSG00000000005	TNMD	0.02	0.04	0	0.01	0	0.06	0.01	0.06	0	0.01	0.02	0.02	0.03	0.03	0.01	0.34	0.02	0.01	0.07	0.05	0.34	0.28	0.66	0.28	0.19	0.04	0.32	0.15	0.03	0.1	0	0.02	0.06	0.09	0.07	0.02	0.02	0.05	0	0.01	0.22	0	0.01	0.27	0	0.01	0	0.05
ENSG00000000419	DPM1	1.78	1.79	0.67	0.85	4.77	10.82	4.1	4.04	2.06	5.51	1.61	1.61	15.87	2.4	1.38	16.92	0.2	1.8	11.46	3.09	16.22	7.08	9.86	4.99	9.64	7.88	14.75	3.48	3.58	5.38	0.81	7.82	5.92	3.86	20.75	8.71	2.64	7.37	1.86	2.12	4.7	1.01	4.29	8.21	5.05	4.77	2.15	3.71
ENSG00000000457	SCYL3	2.07	0.76	0.54	1.39	1.15	1.83	0.84	0.73	0.35	0.44	0.41	0.61	0.81	0.65	1.82	3.6	0.33	1.22	1.52	1.75	1.41	1.47	2.93	1.34	1.51	0.73	0.88	1.26	1.89	2.24	0.49	1.8	2.42	2.21	2.08	1.88	1.27	1.65	1.22	1.6	1.56	0.74	1.03	0.89	1.64	0.89	1.95	1.49
ENSG00000000460	C1orf112	1.26	0.85	0.45	0.77	1.19	1.21	0.86	0.93	0.41	0.52	0.59	0.65	1.6	0.45	1.45	5.55	0.18	0.62	1.73	0.89	2.14	1.15	2.59	1.4	2.03	0.92	1.93	0.94	1.12	1.19	0.28	1.72	1.82	1.49	2.78	1.61	1.37	2.07	0.71	0.83	1.5	0.59	0.9	1.38	2.03	1.37	1.15	1.06
ENSG00000000938	FGR	1.47	0.89	1.69	1.24	3.69	0.56	0.88	0.77	0.79	0.11	1.22	0.84	0.24	0.89	1.27	2.18	0.23	1.05	1.46	1.38	0.36	0.4	3.22	1.09	0.41	0.85	0.58	1.18	1.25	0.81	2.04	2.37	0.93	4.35	2.85	1.91	1.16	2.61	3.2	0.71	0.97	3.95	0.46	0.55	2.51	1.11	7.35	0.25
ENSG00000000971	CFH	1.16	0.51	0.23	0.24	7.98	1.81	1.75	1.86	1.04	0.64	0.61	0.43	2.14	0.95	1.57	1.15	0.33	1.58	3.6	0.53	0.56	0.21	4.3	0.61	0.92	1.3	2.12	2.57	1.76	0.57	0.34	4.38	0.92	1.86	1.81	2.77	0.24	1.24	0.46	0.86	1.6	0.31	0.88	0.5	11.37	1.53	1.52	0.21
ENSG00000001036	FUCA2	3.05	1.5	0.69	2.04	8.93	9.48	5.74	4.25	2.13	4.24	2.67	1.21	10.28	2.75	2.59	14.14	0.31	2.82	7.95	5.23	8.56	4.74	9.69	4.74	10.23	2.68	6.75	2.73	3.99	6.04	1.64	8.18	7.9	6.79	15.91	9.66	3.66	8.1	2.96	4.13	3.21	0.83	2.88	4.99	8.43	5.42	2.97	3.23
ENSG00000001084	GCLC	3.9	1.92	1.17	1.62	8.29	12.28	4.49	2.13	1.46	1.75	1.42	1.06	4.42	1.47	2.16	13.77	0.42	3.69	8.28	5.25	10.28	6.13	12.77	6.96	12.27	5.27	4.51	4.71	6.36	8.73	2.11	6.27	9.81	5.62	11.88	8.2	4.69	5.8	3.79	4.91	3.34	2.02	3.57	4.14	4.96	1.43	5.6	3.48
ENSG00000001167	NFYA	2.63	1.11	0.81	1.74	1.88	2.12	3.21	1.58	1.17	0.6	0.95	1.18	1.99	0.96	3.04	5.29	0.29	1.17	3.01	4.56	2.68	2.9	5.82	2.83	6.28	2.68	3.54	2.01	2.57	2.6	0.91	2.72	2.94	3.22	4.14	3.45	3.47	2.84	1.95	1.7	1.42	0.62	1.32	2.27	2.46	1.63	3.36	1.81
ENSG00000001460	STPG1	1.08	0.63	0.1	0.49	0.6	1.05	0.51	0.58	0.19	0.24	0.25	0.19	0.59	0.24	0.61	1.51	0.06	0.38	1.03	1.13	1.13	0.8	1.43	0.68	1.01	0.38	0.55	0.34	0.47	0.57	0.26	0.8	0.89	1.83	0.95	0.92	0.6	1.17	0.53	0.52	0.56	0.18	0.22	0.38	0.84	0.55	0.65	0.4
ENSG00000001461	NIPAL3	2.8	1.79	0.64	0.96	2.34	3.88	2.19	1.94	1.18	0.96	1.2	0.75	3.09	0.76	1.97	3.98	0.26	1.33	2.81	3.69	2.44	1.98	4.98	2.3	4.43	1.1	2.09	2.04	1.74	1.48	0.94	2.64	3.01	5.7	3.46	2.75	1.12	3.75	2.23	1.06	1.72	0.63	0.73	1.26	2.24	2.77	2.4	2.22
ENSG00000001497	LAS1L	1.7	1.11	0.78	1.11	2.85	2.94	1.59	1.46	1.09	0.85	0.67	0.9	1.72	0.78	1.58	8.76	0.32	1.51	4.36	1.78	4.95	2.98	7.29	4.67	4.26	1.48	4.45	2.27	3.51	2.85	1.02	2.4	2.64	1.74	5.69	3.9	1.47	2.87	1.86	1.64	2.05	0.5	1.43	1.81	2.73	1.6	2.26	2.85
ENSG00000001561	ENPP4	0.77	0.57	0.07	0.44	1.58	2.34	1.54	1.22	1.1	0.65	0.46	0.46	2.95	0.74	0.51	2.26	0.07	0.42	0.98	0.69	3.4	1.04	3.09	0.91	4.03	0.81	2.37	0.61	1.11	1.47	0.21	2.87	0.85	1.92	2.16	3.39	0.88	2.23	0.35	0.55	1.51	0.14	1.03	1.11	1.18	0.82	0.41	1.17
ENSG00000001617	SEMA3F	1.07	0.59	1.5	0.33	1.37	1.54	0.61	0.93	0.42	0.44	0.8	0.68	0.78	0.65	0.62	2.82	0.1	1.88	1.09	7.67	0.91	1.69	3.55	0.95	2.81	0.39	0.59	1.58	1.89	2.48	4.39	1.14	4.57	1.94	2.72	0.72	0.53	2.02	2.77	0.97	0.6	0.34	0.68	0.22	0.76	1.4	1.12	1.02
ENSG00000001626	CFTR	1.7	0.89	0.6	1.59	0.07	22.53	3.21	4.02	4.33	5.26	5.12	1.44	16.53	4.05	1.07	75.34	0.46	3.11	29.1	0.28	17.74	17.06	46.79	23.66	22.95	10.2	18.25	10.41	5.81	13.06	2.18	1.64	15.47	2.25	52.57	1.52	4.66	0.23	0.27	9.7	15.27	0.05	7.97	10.02	0.79	0.01	4.5	25.16
ENSG00000001629	ANKIB1	4.34	2.04	1.99	2.43	5.31	5.79	2.25	2.31	1.57	1.39	1.74	1.74	2.87	1.19	6.26	11.5	0.33	2.76	8.98	4.4	6.1	5.68	13.86	7.52	10.27	2.82	3.11	3.74	6.65	6.06	2.16	5.64	5.91	5.55	10.73	11.08	2.44	7.72	5.01	3.85	2.94	1.7	3.33	2.53	5.61	2.46	11.05	3.21
ENSG00000001630	CYP51A1	4.47	2.2	0.51	2.63	4.5	8.73	7.81	9.76	3.5	10.89	4.07	1.35	13.53	3.57	1.81	46.22	0.74	4.31	20.43	8.29	16.81	10.94	21.72	11.03	17.79	5.58	16.16	12.13	7.54	8.3	1.66	15.84	12.72	21.4	16.04	19.7	6.39	18.93	1.81	5.24	12.2	0.78	6.15	9.24	5.97	5.5	2.73	5.83
ENSG00000001631	KRIT1	7.16	3.65	2.24	3.19	5.37	6.73	3.56	4.33	2.92	2.68	3.91	3.1	3.61	2.64	5.85	19.53	0.84	4.59	9.38	5.64	8.96	7.78	18.22	7.98	11.98	5.13	4.93	4.7	8.62	5.4	2.17	6.23	6.5	6.87	11.66	7.19	6.54	4.76	5.42	4.46	7.49	3.11	5.86	7.18	6.89	3.9	9.72	5.44
ENSG00000002016	RAD52	7.57	4.88	4.04	8.05	3.16	6.14	3.93	2.98	1.95	1.16	3.22	2.6	1.01	1.56	5.5	5.01	0.43	3.05	6.92	3.72	4.29	8.27	8.31	14.59	6.18	5.61	1.92	4.57	5.9	6.72	6.69	3.54	5.44	4.21	5.1	3.16	3.73	3.53	8.09	3.74	2.93	2.35	3.07	1.66	3.6	1.5	9.9	3.52
ENSG00000002079	MYH16	0.08	0.01	0.05	0	0.03	0	0.01	0.02	0.02	0.01	0.02	0	0	0.01	0.02	0.07	0.02	0.02	0.59	0.01	0.04	0.04	0.12	0.06	0.01	0.02	0.05	0.01	0.08	0.02	0.03	0.01	0.02	0.02	0.05	0.07	0.04	0.02	0.03	0.19	0.01	0	0.02	0.06	0.03	0	0.12	0.04
ENSG00000002330	BAD	4.12	2.52	2.15	2.4	6.78	4.51	6.43	3.19	1.6	2.05	1.78	1.8	4.85	1.25	3.17	8.17	0.73	3.22	4.88	4.35	4.95	3.24	7.74	5.08	10.28	1.78	1.88	4.01	3.09	3.69	1.18	5.22	4.96	8.62	8.21	8.92	3.89	5.89	2.92	3.38	2.23	2.09	3.75	2.2	6.78	3.11	3.2	2.58
ENSG00000002549	LAP3	7.27	3.08	4.38	2.61	33.74	8.01	14.93	8.95	3.36	4.81	2.87	2.56	14.36	6.56	4.83	11.63	0.37	4.25	19.07	7.3	10.58	4.01	9.18	6.27	7.85	3.52	7.27	4.01	4.18	7.19	2.61	12.01	6.99	8.15	15.03	14.97	2.88	11.6	6.58	4.71	2.84	5.52	3.36	4.33	22.9	23.85	15.3	2.81
ENSG00000002586	CD99	3.42	3.26	1.21	1.69	4.98	8.29	4.3	4.09	2.81	1.69	2.37	2.05	5.2	1.51	3.61	12.91	0.5	5.73	4.8	7.06	5.55	5.27	18.06	5.24	7.23	2.4	4.72	5.18	7.88	8.38	2.21	11.07	9.42	8.15	30.37	8.73	3.5	7.71	2.99	3.78	5.98	1.63	3.36	2.13	8.86	7.18	4.73	2.83
ENSG00000002587	HS3ST1	0.69	0.08	0.18	0.33	1.19	0.4	0.89	0.11	0.2	0.09	0.2	0.1	0.21	0.12	0.88	0.4	0.05	0.38	0.79	1.33	0.55	0.2	0.51	0.3	0.64	0.12	0.12	0.36	0.32	0.65	0.2	0.5	0.4	1.01	0.38	2.21	0.16	0.87	0.78	0.57	0.2	0.09	0.38	0.17	1.1	0.16	0.67	0.35
ENSG00000002726	AOC1	8.77	1.11	0.26	1.09	1.31	11.05	6.16	2.36	0.79	3.13	1.48	0.56	6.46	0.47	1.84	19.1	0.67	3.26	6.05	2.67	8.19	7.61	10.96	8.82	7.87	2.08	8.15	0.91	4.66	9.58	0.44	1.1	7.55	10.46	15.16	7.46	4.16	3.03	4.7	8.96	9.73	0.04	9.62	2.55	0.33	4.62	2.34	5.79
ENSG00000002745	WNT16	0.03	0.01	0.01	0.01	0.08	0.02	0.01	0.01	0.01	0	0.01	0.01	0.01	0.02	0	0.1	0	0.01	0.06	0.01	0.01	0.01	0.03	0.07	0.02	0.01	0.01	0.04	0.15	0	0.06	0.11	0	0.01	0.06	0.04	0.01	0.01	0	0	0.01	0	0	0.03	0.02	0.01	0.12	0.01
ENSG00000002746	HECW1	0.4	0.06	0.05	0.1	0.82	0.31	0.16	0.12	0.08	0.03	0.07	0.06	0.14	0.05	1.12	1.18	0	0.38	0.35	0.01	0.05	0.12	0.54	0.13	0.17	0.18	0.3	0.52	1.27	0.21	0.13	0.22	0.24	0.53	0.19	0.16	0.04	0.15	0.3	0.44	0.85	0.07	0.21	0.1	0.38	0.08	0.55	0.23
ENSG00000002822	MAD1L1	9.34	5.88	8.48	10.58	7.35	5.76	4.58	2.83	3.35	1.42	3.59	4.72	0.76	1.63	10.33	9.06	3.74	9.47	11.49	7.39	6.09	8.43	11.89	13.27	10.6	7.64	2.14	6.43	8.35	11.07	11.5	6.58	10.74	4.78	6.58	7.46	6.31	7.34	18.76	15.32	4.55	4.26	3.89	2.95	9.61	2.59	25.61	3.59
ENSG00000002834	LASP1	11.73	5.46	2.33	5.96	24.26	12.45	9.06	4.88	2.9	2.6	3.87	2.65	4.84	2.33	6.63	17.44	1.27	6.8	10.72	15.79	13.27	7.57	17.54	11.06	23.27	4.26	10.61	7.3	7.08	10.4	5.05	9.68	10.55	13.7	22.4	14.5	16.37	13.08	8.33	7.82	4.41	3.03	4.86	3.79	10.79	8.66	9.98	5.35
ENSG00000002919	SNX11	2.02	0.99	0.71	1.29	2.66	1.7	1.34	1.62	0.76	0.58	0.76	1	0.85	0.82	1.69	2.83	0.4	1.16	1.84	1.93	1.93	1.34	2.32	2.2	1.63	0.69	1.18	1.31	1.4	1.9	0.64	2.08	1.09	2.42	3.73	2.76	1.3	2.65	1.31	1.46	1.15	1.01	0.96	1.1	2.2	1.71	2.26	1.15
ENSG00000002933	TMEM176A	3.37	0.81	0.37	1.03	8.01	31.4	8.25	1.47	0.83	10.29	5.18	0.35	22.08	1.01	4.32	51.97	0.63	3.22	18.83	0.81	16.8	13.26	32	4.81	4.38	1.84	16.47	5.63	7.28	12.15	0.34	5.24	14.33	1.34	49.5	18.25	2.53	4.44	0.82	3.73	1.5	0.62	7.09	4.49	2.2	8.14	4.38	7.61
ENSG00000003056	M6PR	6.96	3.75	2.13	3.6	13.77	18.85	7.21	7.79	3.4	3.98	4.94	2.97	11.27	5.28	4.56	26.86	0.81	4.51	12.67	5.89	10.45	6.64	21.66	15.18	27.65	6.48	10.95	6.99	10.52	10.38	4.27	13.13	11.29	7.2	25.94	22.24	6.21	10.05	7.25	6.5	6.56	5.3	4.75	5.97	13.1	9	8.71	9.37
ENSG00000003096	KLHL13	0.08	0.01	0.01	0.16	0.01	0.16	0.89	0.34	0.64	0.02	0.02	0.04	0.03	0.01	0.22	0.27	0	0.16	0.04	1.56	2.6	0.03	0.06	1.88	0.04	0.02	3.06	0.24	0.12	0.02	0	0.68	0.05	0.08	0.15	0.06	0.04	0.16	0.02	0.1	0.1	0	0.03	0.01	0.66	0.02	0	0.01
ENSG00000003137	CYP26B1	0.86	0.3	0.08	0.17	0.28	0.05	0.12	0.15	0.17	0.04	0.11	0.14	0.05	0.05	0.54	0.07	0.18	0.14	0.1	0.84	0.09	0.11	0.23	0.1	0.14	0.14	0.1	0.21	2.07	0.11	0.07	0.19	0.02	0.33	0.04	0.43	0.14	0.35	0.14	0.19	0.1	0.22	0.04	0.09	0.33	0.05	0.29	0.08
ENSG00000003147	ICA1	18.59	5.06	3.89	11.77	3.5	14.16	5.16	4	2.72	6.41	3.36	3.39	7.22	3.33	12.46	30.9	1.96	6.52	16.47	12.83	11.17	10.17	29.33	11.45	16.55	5.48	7.5	5.38	10.56	11.07	5.57	7.76	12.64	22.75	16.47	13.03	12.59	13.29	11.76	8.76	6.11	2.65	6.17	10.71	9.17	5.99	24.03	5.2
ENSG00000003249	DBNDD1	0.2	0.38	0.11	0.05	0.93	0.88	0.51	0.35	0.19	0.31	0.04	0.15	0.56	0.05	0.25	2.24	0.08	0.39	0.31	1.24	0.85	0.84	0.59	0.2	2.09	0.49	1.57	0.37	0.25	1.12	0.39	1.79	1.61	2.45	1.16	2.13	0.1	0.76	0.17	0.71	0.11	0.07	0.55	0.08	1.24	0.73	0.56	0.55
ENSG00000003393	ALS2	3	1.4	1.22	1.33	1.93	2.45	1.83	1.13	0.74	0.58	1.12	0.66	0.73	0.78	2.18	3.61	0.48	1.36	3.02	2.76	1.29	1.52	3.58	0.96	1.65	0.8	1.18	1.56	2.56	2.53	1.53	1.84	1.08	2.68	3.39	3.22	2.05	2.22	1.99	2.69	1.12	0.72	1.15	0.99	2.41	1.6	4.37	1.71
ENSG00000003400	CASP10	3.45	1.91	1.06	1.27	2.83	5.58	4.64	5.78	2.13	1.67	2.41	1.29	2.81	1.62	2.73	4.72	0.49	3.2	4.21	3.76	8.03	3.55	4.77	1.81	7.05	1.58	1.56	1.42	1.74	2.12	1.75	4.25	2.18	4.87	4.19	7.75	2.17	4.49	5.73	4.16	1.25	2.58	1.19	1.3	7.95	3.7	7.7	2.45
ENSG00000003402	CFLAR	21.71	10.2	8.97	12.44	32.71	25.18	19.41	12.1	7.09	3.51	9.67	10.93	6.13	6.83	20.38	31.58	2.69	21.84	19.89	15.87	15.57	15.98	31.82	13.75	23.54	10.85	9.62	17.37	18.43	17.51	10.16	17.67	14.75	21	22.53	24.1	10.21	13.95	17.91	20.16	11.08	9.8	8.15	7.65	27.17	9.65	44.5	10.01
ENSG00000003436	TFPI	1.55	0.55	0.23	0.31	2.02	1.23	2.29	1.27	0.86	0.49	0.85	0.94	1.28	0.91	1.51	1.8	0.36	2.18	3.37	2.73	0.86	0.45	3.38	1.49	1.61	1.44	1.11	2.31	3.54	1.07	0.44	6.59	0.99	1.79	4.8	15.33	1.01	5.33	2.49	1.05	1.66	1.22	0.9	0.55	9.87	1.04	2.98	3.02
ENSG00000003509	NDUFAF7	1.94	1.2	0.77	1.49	2.55	2.91	1.38	1.44	1.35	0.84	1.21	1.09	2.42	1.51	2.09	6.8	0.22	1.6	3.44	3.24	2.61	1.93	5.16	3.23	3.97	1.43	1.74	2.49	3.23	2.81	0.6	3.18	2.44	2.34	5.95	4.05	1.68	3.8	1.85	1.9	1.37	1	1.07	1.33	2.93	1.14	3.6	2
ENSG00000003756	RBM5	35.85	21.29	25.68	24.1	24.85	29.16	13.87	15.68	9.33	5.11	13.59	17.99	7.7	8.23	32.35	40.83	6.87	27.31	18.32	33.15	22.62	31.22	45.67	27.1	52.43	15.22	8.8	20.92	28.83	34.83	19.92	24.86	21.37	29.79	21.26	39.47	14.63	24.58	39.9	17.25	15.71	15.59	10.92	9.77	32.07	11.36	57.65	16.99
ENSG00000003987	MTMR7	0.39	0.08	0.02	0.11	0.29	0.19	0.1	0.13	0.09	0.04	0.09	0.06	0.05	0.1	0.15	0.57	0.04	0.09	0.23	0.23	0.29	0.1	0.59	0.11	0.22	0.12	0.14	0.21	0.23	0.11	0.05	0.25	0.32	0.29	0.15	0.17	0.1	0.2	0.15	0.09	0.26	0.07	0.15	0.06	0.28	0.1	0.04	0.3
ENSG00000003989	SLC7A2	0.16	0.07	0.09	0.17	0.08	0.11	0.24	0.03	0.03	0.35	0.12	0.03	0.09	0.3	0.19	0.12	0	0.37	0.09	3.37	0.03	0.02	0.64	0.1	0.23	0.05	0.07	0.97	0.23	0.06	0.15	2.87	0.17	0.24	0.11	0.52	0.11	2.12	0.27	0.13	0.07	0.05	0.08	0.02	0.1	0.03	0.08	0.21
ENSG00000004059	ARF5	6.74	3.02	1.32	2.13	11.66	17.96	9.92	7.73	3	5.2	3.49	2.77	14.84	3.2	3.17	44.68	0.6	5.27	16.16	10.26	21.81	9.64	22.21	11.14	27.86	5.38	13.41	5.72	10.28	9.61	2.19	16.72	14.93	11.46	33.15	18.38	6.5	10.73	4.03	5.13	7.25	1.94	8.24	7.36	12.89	9.73	6.6	7.59
ENSG00000004139	SARM1	0.89	0.79	0.27	0.73	1.38	1.62	0.55	0.54	0.5	0.25	0.83	0.44	0.24	0.27	1.82	2.25	0.11	1.24	1.15	1.1	0.49	0.94	1.68	1.18	1.81	0.72	0.54	1.22	0.92	1.29	0.7	0.88	1.05	1.44	1.71	1.16	0.27	0.88	1.01	0.89	0.28	0.29	0.56	0.82	1.76	0.58	1.46	1.64
ENSG00000004142	POLDIP2	3.41	1.63	0.6	1.06	5.68	6.44	4.35	2.84	1.2	2.24	1.7	1.04	3.61	1.11	1.44	10.61	0.18	2.51	5.99	4.57	7.01	3.24	7.63	7.01	10.13	2.05	5.66	3.75	2.93	5.83	0.94	5.07	6.15	5.1	9.97	7.43	2.49	4.09	1.99	2.38	1.98	1.09	2.87	2.31	5.92	4.54	2.16	4.35
ENSG00000004399	PLXND1	7.11	4.1	3.99	3.05	15.76	3.95	4.21	2.4	4.11	0.68	4.76	2.78	1.81	2.77	36.91	7.63	0.9	5.48	5.32	4.33	5.54	2.3	11.65	3.94	4.43	2.02	2.55	8.97	7.88	5.38	9.61	7.74	4.27	16.87	7.39	8.96	2.96	11.09	10.85	6.95	2.96	2.79	3.27	1.97	7.44	7.32	15.93	2.07
ENSG00000004455	AK2	12.93	7.06	7.92	9.17	23.61	25.95	15.98	11.03	8.07	9.96	8.23	6.47	24.53	6.35	8.17	36.81	2.23	9.95	21.25	18.6	32.84	14.57	29.08	20.37	31.74	9.05	13.73	13.58	16.45	32.34	10.58	17.05	21.71	13.31	29.74	32.46	10.05	19.57	18.22	9.74	9.4	6.8	10.92	8.98	20.69	16.43	21.99	13.39
ENSG00000004468	CD38	0.76	1.06	0.26	0.35	2.24	0.37	0.53	1.72	0.29	1.97	0.2	1.23	0.31	0.38	2.54	0.34	0.05	1.37	1.55	0.12	0.12	0.41	0.52	0.75	0.28	0.5	0.23	0.38	0.09	0.56	0.13	2.5	0.54	0.31	0.18	0.44	0.03	1.03	0.49	0.41	0.11	0.25	0.05	0.15	3.09	0.94	0.57	0.02
ENSG00000004478	FKBP4	6.46	4.89	3.32	3.89	15.97	21.88	17.03	5.88	6.44	5.04	6.24	3.33	14.77	6.46	2.93	23.29	1.01	4.21	17.41	12.35	19.84	7.96	13.32	19.32	21.31	4.88	13.1	5.76	8.61	6.6	3.48	18	13.85	11.12	10.64	20.81	7.34	23.78	9.29	9.18	9.96	4.04	7.16	6.23	15.85	13.13	9.55	12.01
ENSG00000004487	KDM1A	5.22	2.95	1.44	2.19	7.02	7.91	4.34	5.34	2.14	3.01	2.09	2.38	8.53	2.68	3.06	14.11	0.35	3.32	9.11	6.74	9.68	4.66	10.42	7.62	15.43	4.49	5.26	6.37	9.26	4.09	2.63	10.34	8.26	6.41	11.44	19.3	3.7	9.75	3.73	2.84	4.45	1.98	2.3	3.3	8.16	6.15	5.48	4.14
ENSG00000004534	RBM6	16.96	12.95	11.99	13.21	12.29	15.34	7.2	7.21	5.51	2.68	7.27	12.47	4.06	4.38	14.17	30.24	2.48	15.27	17.45	13.79	15.57	19.86	32.62	28.71	29.49	16.21	5.2	13.48	23.43	21.62	9.08	12.32	11.26	12.7	17.51	13.22	15.06	10.02	15.79	19.11	10.92	5.24	7.93	7.33	16.63	5.1	29.86	12.44
ENSG00000004660	CAMKK1	0.85	0.9	0.43	1.33	0.75	1.27	0.66	0.45	0.65	0.17	0.55	0.5	0.6	0.55	1.94	1.89	0.36	1.05	1.14	1.95	0.68	0.97	1.54	1.39	2.17	1.02	0.7	1.19	0.94	1.93	1.19	0.79	1	1.93	1.1	0.97	1.52	0.71	1.78	0.56	0.66	0.53	0.59	0.66	0.45	0.63	1.51	1.18
ENSG00000004700	RECQL	2.18	1.22	0.84	0.93	4.35	3.68	3.57	3.84	1.46	1.36	2.15	1.59	4.52	2.19	2.16	7.13	0.36	1.59	4.34	1.79	3.98	1.75	3.77	3.56	4.44	2.61	4.16	2.44	3.43	2.54	0.53	5.22	3.27	2.27	7.77	5.62	2.21	4.08	1.5	2.42	2.2	1.68	2.26	2.56	4.32	3.64	2.33	1.96
ENSG00000004766	VPS50	2.96	2.63	0.86	0.97	2.69	4.71	2.69	2.63	1.15	1.43	1.49	0.93	3.02	1.48	3.15	9.25	0.27	1.71	4.79	1.77	5.88	5	10.3	3.6	4.13	2.34	3.67	1.66	3.95	2.17	0.87	3.84	3.13	3.7	6.58	4.34	2.98	5.75	1.82	2.03	2.54	0.77	3.39	3.22	2.98	4.48	2.83	3.61
ENSG00000004776	HSPB6	0.18	0.02	0.03	0.13	0.1	0.8	0.16	0.02	0.05	0.07	0.03	0.02	0.1	0.02	0.33	1.1	0.01	3.46	0.07	0.05	0.05	0.07	1.07	0.11	0.4	0.31	0.09	3.21	0.16	0.07	0.19	0.12	0.05	0.1	0.04	0.12	0.03	0.16	0.11	0.12	0.17	0.02	0.11	0.08	0.09	0.04	0.23	0.03
ENSG00000004777	ARHGAP33	1.56	0.72	1.69	2.63	2.02	0.79	0.61	0.8	0.24	0.09	0.49	0.96	0.18	0.34	2.12	1.97	0.59	2.14	0.53	2.41	1.48	1.98	2.87	1.11	1.27	0.79	0.25	2.72	2	2.42	1.25	1.19	1.29	0.93	0.98	1.05	0.79	0.91	1.68	1.27	0.84	0.62	0.73	0.41	1.68	0.64	3.16	0.29
ENSG00000004779	NDUFAB1	4.9	4.02	0.52	1.78	13.99	19.26	15.75	13.08	8.36	10.71	6.53	3.78	35.6	7.93	2.06	28.36	0.39	5.27	15.24	12.68	32.97	9.54	14.11	11.78	17.02	6.09	13.33	4.94	5.47	11.49	2.47	25.6	11.28	10.31	31.46	20.97	5.84	21.57	4.07	2.62	18.77	1.82	13.23	9.73	11.44	14.77	2.26	7.01
ENSG00000004799	PDK4	2.07	0.23	0.04	0.71	0.59	2.11	0.83	0.27	0.1	0.31	0.37	1.02	0.65	0.17	0.86	2.86	0.09	0.81	0.44	9.82	1.21	0.47	11.87	0.76	0.56	0.35	0.41	5.08	1.14	0.52	0.85	0.58	0.82	0.64	1.55	1.36	0.19	0.45	0.22	0.71	0.43	0.3	0.5	0.41	0.45	0.02	0.1	0.41
ENSG00000004809	SLC22A16	0.01	0	0	0	0.02	0.03	0.02	0.03	0	0.01	0.02	0.02	0	0.05	0.01	0	0	0.01	0.03	0.01	0.02	0	0.05	0	0.04	0.03	0.01	0.03	0.01	0.02	0.04	0.02	0.01	0.06	0.03	0.04	0	0.01	0	0.01	0.02	0.01	0.01	0.04	0.02	0.02	0	0.03
ENSG00000004838	ZMYND10	0.33	0.14	0.1	0.21	0.29	0.05	0.11	0.07	0.1	0.04	0.06	0.02	0.04	0.02	0.23	0.22	0.01	0.15	0.17	0.38	0.07	0.07	0.13	0.11	0.13	0.11	0.07	0.09	0.06	0.14	0.05	0.28	0.06	0.18	0.12	0.19	0.07	0.39	0.31	0.03	0.08	0.05	0.15	0.03	0.11	0.19	0.18	0.06
ENSG00000004846	ABCB5	0.03	0	0.02	0	0.01	0.02	0.06	0	0	0.01	0.03	0	0.02	0.05	0.03	0.01	0	0.29	0	0	0	0	0.13	0	0.02	0.01	0	0.09	0.04	0	0	0	0.01	0.04	0	0.01	0	0.01	0.04	0.16	0.08	0	0.01	0.01	0.01	0	0.05	0
ENSG00000004848	ARX	0.05	0.03	0.08	0	0	0.01	0.01	0	0.15	0	0	0.01	0.04	0.01	0	0	0.01	0.01	0	0.17	0	0	0.02	0	0	0	0	0	0.06	0	0.03	0.07	0.02	0.03	0	0.1	0	0.01	0.01	0.05	0	0.01	0.04	0.01	0	0	0.03	0
ENSG00000004864	SLC25A13	2.96	1.86	1.37	1.74	3.43	6.39	2.4	2.36	1.57	1.86	2.49	1.6	3.06	2.38	3.9	19.01	0.34	2.9	7.07	4.59	7.34	5.68	16.59	6.75	11.08	3.22	3.79	4.27	6.55	4.89	2.06	2.1	5.47	4.38	11.38	4.28	4.44	2.97	4.36	3.59	5.03	1.77	5.4	3.96	3.24	1.72	6.29	4.51
ENSG00000004866	ST7	2.07	1.2	0.68	0.84	3.3	3.54	1.26	1.33	0.9	0.93	0.88	0.74	1.81	1.09	2.38	8.27	0.32	1.44	4.64	2.53	5.02	2.38	5.55	3.19	4.51	1.77	2.44	1.76	3.28	1.77	0.51	3.3	2.15	3.16	3.62	3.29	1.73	3.53	1.54	1.77	2.05	0.45	1.63	1.59	2.76	1.6	2.69	1.53
ENSG00000004897	CDC27	3.49	2.96	1.87	2.13	7.24	4.87	5.39	3.82	2.77	0.86	2.95	1.99	2.84	2.18	3.75	6.38	0.63	3.67	6.73	6.62	6.53	3.34	9.5	7.13	7.26	2.58	3.81	3.98	4.85	5.36	2.23	6.89	5.13	7.2	13.32	11.77	2.98	8.78	4.73	4.95	3.61	2.34	3.17	2.36	8.09	4.06	7.35	3.33
ENSG00000004939	SLC4A1	0.01	0.01	0.01	0.01	0.06	0	0	0.03	0	0	0.01	0	0	0.01	0	0	0.01	0.01	0.02	0.02	0.01	0	0.01	0.01	0.12	0	0.01	0	0	0	0	0.06	0	0	0	0.08	0.06	0	0.05	0	0	0	0	0	0	0	0.15	0
ENSG00000004948	CALCR	0.03	0	0	0.02	0.06	0	0	0.01	0.01	0	0	0.01	0	0	0	0.07	0	0	0.02	0	0.01	0.01	0.01	0.03	0	0	0.01	0	0.01	0	0	0	0.03	0.02	0.02	0	0	0.02	0	0	0.01	0	0.01	0	0.02	0	0	0
ENSG00000004961	HCCS	1.4	1.02	0.37	0.41	2.03	5.32	3.28	2.45	0.98	1.68	1.05	0.87	4.51	1	0.69	8.22	0.17	0.88	3	1.9	6.37	2.88	4.94	3.25	4.05	1.2	5.89	0.93	2.24	2.28	0.55	3.6	2.13	2.53	5.87	5.79	1.34	3.2	1.34	1.32	2.64	0.38	1.64	1.7	2.56	3.89	1.29	2.26
ENSG00000004975	DVL2	4.39	1.87	1.73	2.52	3.85	3.47	2.6	2.51	1.4	0.62	1.48	1.88	0.96	1.02	3.96	5.08	0.72	2.86	2.72	4.13	1.82	1.81	3.9	3.36	6.78	1.57	1.97	2.96	3.2	3.82	2.29	3.16	3.94	3	3.9	3.55	1.88	4.25	3.19	2.17	1.91	1.7	1.87	1.63	4.45	2.01	6.48	2.2
ENSG00000005001	PRSS22	4.24	1.94	2.33	2.63	2.18	14.34	4.85	4.19	0.4	1.84	0.43	1.64	1.3	0.58	2.07	2.64	0.68	4	3.73	4.6	2.59	2.12	4	2.4	2.53	0.42	1.76	0.33	2.6	0.27	6.57	2.39	0.64	6.32	14.55	10.61	5.98	1.91	7.69	3.29	3.48	2.78	0.72	0.59	5.57	0.44	7.78	1.57
ENSG00000005007	UPF1	9.25	3.83	3.57	6.88	7.41	5.42	4.72	3.93	4.4	2.06	2.62	3.25	2.03	1.76	7.42	9.61	0.99	6.24	8.37	13.97	8.12	6.39	13.09	10.26	11.57	6.65	5.27	6.47	6.39	7.53	5.27	5.96	9.23	10.54	5.06	9.29	5.1	6.75	8.88	6.54	3.64	3.33	3.75	4.13	7.44	3.31	9.31	4.2
ENSG00000005020	SKAP2	4.68	1.92	1.33	2.09	2.61	4.14	2.1	2.52	0.83	1.01	0.65	1	3.49	1.86	2.08	6.17	0.38	1.81	4.15	2.36	3.25	3.33	6.84	1.59	1.32	1.58	2.52	2.4	3	2.21	0.66	2.83	3.92	6.57	8.78	4.95	2.86	3.31	1.21	1.8	2.91	0.98	1.21	2.35	3.64	1.17	1.88	0.71
ENSG00000005022	SLC25A5	19.68	9.22	1.66	4.92	30.33	48.72	54.97	27.04	18.51	22.23	14.82	6.26	60.42	12.67	5.93	78.5	1.58	14.91	49.2	55.39	95.13	27.63	65.23	46.36	50.55	11.15	70.9	15.31	21.96	23.18	5.66	36.52	31.66	37.9	79.1	61.78	18.25	46.31	10.55	18.25	28.24	4.49	20.62	15.66	79.77	57.85	9.53	33.98
ENSG00000005059	MCUB	0.96	0.49	0.36	0.3	2.74	1.3	1.32	1.48	0.58	0.17	0.63	0.53	0.87	0.82	1.03	2.61	0.11	0.7	2.1	1.58	1.76	0.5	1.4	0.66	2.24	0.62	0.62	0.61	0.71	0.71	0.23	3.05	0.93	2.6	1.64	3.68	0.53	4.44	0.84	0.44	0.43	0.56	0.71	0.79	2.95	3.18	1.71	0.25
ENSG00000005073	HOXA11	2.53	0.19	0.22	0.12	0.41	1.44	0.39	0.51	0.06	0.03	0.19	0.08	1.21	0.31	0.39	2.25	0.05	0.49	1.49	1.1	2.6	1.34	0.47	0.14	0.72	0.44	0.11	1.44	1.95	1.18	0.06	0.85	1.57	1.1	2.6	2.23	0.74	1.43	0.3	0.32	0.66	0.33	0.58	0.2	1.42	0.88	0.7	0.83
ENSG00000005075	POLR2J	2.02	1.13	0.36	0.89	5.06	8.5	2.69	2.88	1.3	4.7	1.11	1.04	6.85	0.97	2.26	16.28	0.17	1.44	8.02	3.96	11.89	3.59	11.32	5.06	11.51	2.21	8.13	1.95	2.85	3.26	0.89	6.52	6.18	4.44	12.54	9.88	2.3	5.74	1.49	1.78	2.92	0.66	2.87	3.27	3.25	2.94	2.8	4.54
ENSG00000005100	DHX33	1.48	0.98	1.09	1.37	1.63	2	1.31	0.96	0.76	0.31	0.72	0.86	0.66	0.68	1.7	2.27	0.29	1.42	1.48	1.79	1.05	0.99	2.06	3.29	3.13	1.51	1.4	1.33	1.62	3.33	1.37	1.36	2.04	1.35	1.66	2.15	1.64	1.77	2.1	1.19	0.73	0.78	0.97	0.88	2.45	1.02	2.41	1.98
ENSG00000005102	MEOX1	0.19	0.05	0.08	0.04	0.2	0.21	0.07	0.03	0.05	0.02	0.08	0.06	0.04	0.04	0.42	0.06	0.01	0.2	0.08	0.05	0.02	0.02	0.16	0.06	0.04	0.08	0.04	0.33	0.31	0.03	0.24	0.31	0.08	0.3	0.05	0.04	0.02	0.09	0.01	0.04	0.08	0.01	0.05	0.04	0.26	0.13	0.09	0.03
ENSG00000005108	THSD7A	0.36	0.09	0.18	0.14	0.08	0.79	0.19	0.2	0.12	0.04	0.26	0.14	0.05	0.1	0.42	0.39	0.01	0.89	0.14	0.12	0.04	0.13	1.16	0.06	0.16	0.21	0.07	1.11	0.37	0.12	0.47	0.25	0.2	1.13	0.25	0.09	0.08	0.33	0.3	0.81	0.24	0.07	0.25	0.09	0.35	0.07	0.4	0.05
ENSG00000005156	LIG3	5.42	2.25	2.03	3.72	4.11	3.97	2.86	2.77	1.94	1.46	1.44	2.09	1.03	1.51	6.09	12.99	0.73	4.2	7.29	9.82	6.18	4.74	12.12	9.08	7.02	3.87	3.39	5.29	4.72	5.02	1.78	4.3	5	4.89	12.61	5.89	4.61	3.59	5.42	5.57	3.26	1.58	2.77	2.66	5.86	2.85	5.93	3.59
ENSG00000005175	RPAP3	2.3	1.39	0.86	1.73	3.01	4.04	2.61	2.17	1.23	1.74	1.56	1.69	4.26	2.45	1.91	9.01	0.3	1.82	4.9	2.87	4.95	3.12	6.82	6.09	8.82	3.29	2.5	1.95	5.33	3.88	0.91	4.44	3.07	3.07	5.56	5.79	1.87	4.52	1.88	2.77	3.13	1.02	1.6	2.74	4.49	2.37	3.05	2.42
ENSG00000005187	ACSM3	0.6	0.46	0.15	0.38	3.39	4.07	1.14	1.63	0.35	1.75	0.65	0.87	3.81	0.83	0.52	1.51	0.13	0.7	0.52	0.93	2.18	2.16	1.33	1.88	6.09	0.19	0.61	0.53	1.24	5.12	0.29	2.32	1.14	0.69	3.14	0.48	0.73	0.17	0.57	0.37	1.46	0.41	1.78	0.69	0.53	0.27	1.1	1.94
ENSG00000005189	REXO5	1.39	0.45	0.41	0.48	1.31	0.9	0.24	0.45	0.35	0.2	0.5	0.32	0.68	0.31	0.98	3.14	0.09	0.39	0.77	0.88	2.12	0.82	1.41	0.97	1.79	0.28	0.38	0.57	0.72	0.83	0.34	1.38	0.66	0.81	2.28	0.67	0.55	0.73	0.79	0.47	0.92	0.6	0.87	0.77	1.77	1.44	1.38	0.33
ENSG00000005194	CIAPIN1	4.13	2.66	1.39	1.44	6.17	9.14	4.18	2.99	1.85	2.19	2.5	1.69	4.35	2.2	2.1	8.81	0.6	2.9	6.18	6.46	13.19	5.14	8.99	4.96	7.57	2.19	4.64	3.34	4.96	6.94	2.15	8.89	5.21	6.83	9.76	6.51	3.19	6.17	4.02	4.91	4.27	1.74	4	2.84	6.86	3.77	5.01	2.54
ENSG00000005206	SPPL2B	21.05	5.59	6.29	11.53	10.01	7.03	4.88	4.83	5.76	2.53	5.43	6.79	1.31	2.51	19.81	12.89	2.45	17.2	9.03	25.89	12.58	14.11	17.33	17.5	13.82	5.99	3.9	13.86	14.38	15.61	7.16	6.72	13.61	9.93	7.14	7.54	9.61	5.36	24.58	12.04	7.51	4.12	8.55	5.31	8.3	4.08	23.9	9.03
ENSG00000005238	FAM214B	2.52	1.07	0.3	1.11	1.74	1.44	1.88	1.09	0.55	0.32	0.97	0.46	0.97	0.35	0.78	1.29	0.21	2.09	1.35	1.44	1.87	1.34	1.97	0.7	1.87	0.48	1.35	1.03	1.27	0.98	1.27	1.37	0.61	2.56	2.49	1.23	1.26	0.89	1.52	2.04	1.45	0.6	0.57	0.43	0.64	0.66	2.63	1.16
ENSG00000005243	COPZ2	0.64	0.12	0.02	0.08	0.61	0.84	0.34	0.69	0.21	0.2	0.28	0.12	0.87	0.15	0.67	1.4	0.01	0.62	0.65	0.25	0.53	0.04	1.3	0.24	0.49	0.39	0.66	1.06	1.07	0.62	0.26	0.99	0.29	1.58	1.66	0.57	0.31	0.88	0.16	0.77	0.98	0.03	0.7	0.16	0.66	0.83	0.25	0.3
ENSG00000005249	PRKAR2B	0.36	0.59	0.01	0.25	0.5	0.2	0.32	0.38	0.71	0.08	0.1	0.07	0.22	0.68	0.29	0.08	0.01	0.28	0.33	0.08	0.09	0.04	1.32	0.61	0.33	0.15	0.12	1.92	0.47	0.31	0.01	1.52	0.15	0.95	0.05	0.74	0.04	0.2	0.27	0.22	0.3	0.02	0.5	0.1	0.27	1.45	0.26	0.06
ENSG00000005302	MSL3	3.95	2.32	1.82	2.13	3.66	4.57	2.01	3.05	1.58	1.02	1.81	2.28	2.77	1.31	3.7	7.42	0.61	2.52	4.16	4.28	4.58	3.68	9.17	5.19	5.6	2.39	2.44	2.65	4.89	4.99	1.92	9.44	3.4	4.78	8.5	4.73	2.3	4.74	3.19	2.73	2.89	1.38	1.96	2.29	5.34	3.22	7.8	3.02
ENSG00000005339	CREBBP	9.75	4.47	3.46	4.94	6.94	8.54	4.18	3.63	2.07	1.01	2.93	3.61	2.11	1.93	8.4	7.44	0.95	6.51	6.14	7.79	7.88	7.94	12.04	7.97	16.31	4.73	3.4	5.87	7.76	6.63	2.47	4.35	6.38	6.7	9.67	8.53	3.39	5.83	8.57	5.29	6.42	3.12	5.52	3.52	7.65	3.97	11.66	3.18
ENSG00000005379	TSPOAP1	1.03	2.62	0.91	5.05	1.8	1.14	0.25	1.27	0.41	0.16	3.49	2.54	0.45	0.48	2.78	5.77	0.14	1.52	1.15	3.21	1.38	1.06	3.45	1.01	37.86	1.1	6.96	5.72	3.13	10.49	1.01	1.32	1.24	1.76	1.62	1.31	1.21	1.18	5.68	1.15	7.4	0.84	2.14	0.58	3.62	1.66	3.15	3.99
ENSG00000005381	MPO	0.11	0	0.04	0.03	0.04	0.01	0.01	0.02	0.05	0.03	0.03	0.06	0.01	0.01	0.03	0.14	0	0.03	0.02	0.03	0.03	0.02	0.07	0.03	0.09	0.01	0.07	0.07	0.06	0.11	0.18	0.02	0	0.02	0.14	0.01	0	0.04	0.1	0.04	0.32	0.05	0.06	0.01	0.03	0.01	0.16	0.18
ENSG00000005421	PON1	0.09	0	0.05	0	0.38	0.01	0.14	0.07	0.03	0	0.01	0.05	0.01	0.05	0.1	0.01	0.05	0.02	0.23	0.2	0	0.05	0	0.06	0.03	0.01	0	0.03	0.19	0.09	0	2.31	0.06	0.01	0.35	1.27	0.08	0.11	0.01	0.02	0.03	0.08	0.02	0	0.43	0.01	0.15	0.09
ENSG00000005436	GCFC2	2.95	0.85	1.05	1.79	3.07	2.09	1.45	1.5	0.97	0.73	0.76	0.75	1.57	1.38	2.35	7.08	0.27	1.84	2.67	2.29	1.84	1.59	2.92	2.23	2.83	1.13	1.03	2.29	3.66	2.11	0.93	3.32	2.7	1.68	2.02	3.59	1.29	2.31	2.41	1.99	1.22	0.65	1.13	1.05	3.09	1.39	1.9	2.15
ENSG00000005448	WDR54	1.11	0.88	0.35	0.65	2.43	1.55	1.56	0.76	0.33	0.43	0.48	0.45	0.64	0.35	1.29	3	0.09	0.77	2.57	2.51	1.83	0.66	1.72	1.99	2.92	0.96	0.55	1.2	1.56	0.9	0.31	2.33	0.89	1.33	2.13	3.62	0.75	2.23	0.97	0.71	0.64	0.44	0.93	0.48	2.61	2.09	1.04	0.72
ENSG00000005469	CROT	0.72	0.14	0.11	0.4	0.61	1.72	0.88	0.98	0.54	0.74	0.47	0.4	1.15	0.57	0.88	4.51	0.05	0.69	1.66	0.79	1.7	1.54	2.93	1.54	0.8	0.96	1.38	0.71	2.29	2.04	0.12	1.42	1.41	0.84	2.77	1.91	0.81	0.99	0.41	0.55	1.22	0.35	1.68	0.93	0.3	0.77	0.53	1.27
ENSG00000005471	ABCB4	0.13	0.08	0.01	0.1	0.25	0.11	0.09	0.15	0.08	0.04	0.08	0.08	0.12	0.1	0.35	0.21	0.01	0.18	0.12	0.25	0.02	0.23	0.16	0.16	0.27	0.11	0.06	0.31	1.03	0.18	0.07	0.54	0.32	0.19	0.21	0.2	0.03	0.14	0.05	0.2	0.22	0.02	0.05	0.09	0.04	0.04	0.07	0.15
ENSG00000005483	KMT2E	14.99	9.65	7.5	9.82	10.18	13.73	6.72	7.74	10.04	1.95	5.73	7.96	4.57	4.66	11.5	24.17	2.4	9.2	13.23	14.24	15.55	15.87	28.92	18.91	16.93	7.23	9.63	9.87	12.51	11.73	8.57	8.54	9.04	10.92	13.92	13.97	13.26	9.63	8.18	12.09	11.77	6.29	7.68	8.44	10.46	4.71	22.47	6.19
ENSG00000005486	RHBDD2	11.48	1.53	0.93	1.58	9.03	3.67	3.01	1.59	1.23	1.43	0.96	0.99	4.19	0.87	2.42	8.11	0.3	2.03	5.17	6.45	6.01	2.93	5.99	2.59	7.68	1.33	2.71	2.89	4.29	2.63	1.08	3.57	2.54	4.16	5.59	8.03	2.03	4.63	1.7	2.26	2.04	0.81	1.82	1.46	3.94	2.71	2.65	3.01
ENSG00000005513	SOX8	0.12	0.27	0	0.05	0.37	0.09	0.44	0.02	0.06	0.01	0.03	0.02	0.07	0.04	0.05	0.01	0.1	0.07	0.54	0.02	0.45	0.01	0.09	0.02	0.02	0.03	0.01	0.24	0.28	0.04	0.3	0.74	0.03	0.8	0.12	0.66	0.63	0.06	0.21	0.02	0.8	0.06	0.27	0.03	0.01	0.18	0.61	0.03
ENSG00000005700	IBTK	4.95	3	1.24	2.06	4.82	4.95	4.97	3.59	2.76	1.21	3.7	1.87	5.42	2.81	3.84	9.52	0.51	3.04	6	9.94	5.84	3.54	5.32	5.12	7.13	2.11	2.83	2.78	4.19	4.03	2.19	6.06	4.05	11.2	10.28	6.38	6.66	9.32	4.55	3.28	3.63	2.32	3.13	1.8	6.97	4.5	5.05	2.81
ENSG00000005801	ZNF195	9.77	4.95	3.56	9.12	10.17	6.96	4.7	5.81	2.9	2.9	4.6	6.07	6.22	4.52	9.62	16.49	1.45	4.93	13.47	7.23	9.58	8.59	14.72	14.88	18.78	5.2	5.45	7.25	14.77	11.34	4.02	9.14	6.31	7.59	14.39	9.95	7.49	10.53	9.04	6.98	6.36	3.54	5.52	5.91	12.34	3.76	12.14	7.47
ENSG00000005810	MYCBP2	7.05	3.43	3.45	3.23	10.69	6.28	4.41	3.66	2.63	1.47	2.66	3.04	2.72	2.15	7.36	7.8	0.64	5.46	9.18	3.83	5.39	4.86	15.72	7.2	6.17	3.15	3.39	7.99	5.95	5.17	4.42	6.63	6.14	3.85	7.11	8.45	3.11	5.36	5.85	4.85	2.57	2.96	3.42	5.29	9.24	3.81	12.37	3.24
ENSG00000005812	FBXL3	3.22	1.39	0.43	0.99	3.94	3.94	1.8	2.48	1.13	2.52	1.29	0.75	5.09	1.81	2.08	9.9	0.2	2.02	5.04	3.31	4.79	3.71	9.05	2.98	3.43	1.52	3.63	1.85	2.79	2.01	0.82	5.54	3.08	2.69	8.02	8.45	1.57	5.29	1.65	2.15	2.57	0.77	1.87	4.43	3.4	3.48	2.9	1.89
ENSG00000005844	ITGAL	1.08	1.05	0.94	2.15	5	0.95	0.67	1.22	0.44	0.12	0.84	1.85	0.22	0.78	3.39	0.55	0.3	1.58	3.23	0.32	0.32	0.96	0.99	1.2	0.59	0.83	0.44	1.34	0.64	0.8	0.76	3.68	1.54	1.95	0.73	1.04	0.45	1.7	1.89	1.03	0.35	1	0.24	0.36	4.31	1.35	3.79	0.19
ENSG00000005882	PDK2	3.58	1.93	0.68	1.54	3.24	7.34	0.99	1.08	0.47	1.57	0.9	0.71	1.24	0.35	2.55	5.75	0.39	1.55	2.29	2.05	2.93	2.25	9.16	2.21	3.48	0.73	2.23	2.5	2.01	3.06	1	2.59	1.93	4.56	6.69	3.28	0.73	2.25	2.54	1.48	0.28	0.52	1.1	1.74	1.4	2.25	2.52	1.33
ENSG00000005884	ITGA3	8.22	3.93	2.07	5.5	4.67	6.86	13.11	4.03	2.17	1.47	7.53	1.65	2.99	3.48	4.1	11.86	1.28	5.71	15.53	6.31	7.98	5.94	9.59	8.81	8.12	2.77	2.36	3.05	7.8	4.81	10.69	4.93	4.03	13.06	20.31	62.96	2.89	3.69	10.57	12.88	4.15	6.09	2.67	2.41	5.04	4.04	19.94	8.99
ENSG00000005889	ZFX	6.82	3.51	1.73	3.82	5.38	3.95	1.68	3.84	0.84	0.85	2.92	1.86	2.11	1.41	5.06	6.16	0.59	2.89	4.87	3.76	4.73	3.39	7.98	6.01	8.26	4.18	2.95	3.66	6.87	5.81	0.86	7.83	4.97	6.18	13.14	7.91	2.78	3.86	2.83	3.51	2.56	1.25	2.47	1.9	7.99	3.33	5.73	4.1
ENSG00000005893	LAMP2	3.26	1.57	0.41	0.79	7.22	19.36	5.06	8.47	4.43	4.68	3.04	1.82	14.12	3.14	2.34	25.63	0.25	1.63	11.48	6.04	14.4	6.8	14.12	6.48	15.07	3.44	20.48	4.34	9.76	5.95	0.91	13.03	6.06	6.85	48.54	18.79	1.86	9.83	1.61	2.46	7.28	0.82	3.02	4.65	13.37	8.18	1.9	8.86
ENSG00000005955		6.66	4.48	1.95	4.37	6.8	7.55	5.1	5.75	3.7	2.66	3.92	3.2	5.22	3.52	5.62	15.59	0.83	4.89	7.39	7.85	8.79	6.66	13.89	10.28	9.67	4.86	5.58	5.85	7.15	7.17	3.09	6.9	4.71	9.1	15.35	10.35	5.9	6.85	6.31	6.5	5.33	3.05	4.01	5.33	6.98	5.68	8.11	4.93
ENSG00000005961	ITGA2B	0.07	0.33	0.08	0.05	0.06	0.04	0.05	0.08	0.1	0.01	0.09	0.02	0.06	0.02	0.08	0.08	0.02	0.08	0.16	0.03	0.15	0.03	0.16	0.06	0.11	0.03	0.04	0.1	0.06	0.06	0.18	0.22	0.04	0.04	0.01	0.1	0.05	0.08	0.11	0.05	0.03	0.03	0.02	0.02	0.02	0.09	0.31	0.03
ENSG00000005981	ASB4	0	0	0	0	2.57	0.01	0.06	0	0	0	0.01	0	0.03	0.03	0.06	0.04	0	0	0.07	21.2	0	0.01	0.05	0.01	0.03	0	0	0.02	0.14	0.01	0	0.01	0.04	0	0.18	0.05	0.02	0.01	0	0.01	0.02	0.14	0	0.16	0	0	0.06	0
ENSG00000006007	GDE1	6.96	2.64	0.62	2.07	6.57	11.53	4.89	5.76	4	3.17	2.55	1.74	11.99	3.43	2.44	10.09	0.64	2.52	6.72	9.08	12.6	6.19	10.46	4.85	16.58	3.63	7.18	3.91	6.16	5.3	1.06	9.47	5.79	13.61	12.06	9.65	4.28	7.63	3.73	2.8	6.12	1.34	3.97	4.36	6.55	6.44	2.61	4.95
ENSG00000006015	REX1BD	7.6	1.31	2.21	3.72	8.73	3.6	3.51	2.58	1.97	1.02	1.05	1.89	1.27	1.41	7.65	11.65	0.75	5.91	6.95	8.42	6.65	3.86	10.62	7.97	7.26	3.28	2.86	5.9	4.05	8.24	2.14	9.24	6.05	5.73	8.36	5.95	3.28	4.96	5.16	4.91	3.69	1.05	4.3	1.91	7.59	3.26	7.17	4.06
ENSG00000006016	CRLF1	0.37	0.59	0.13	0.12	0.61	0.48	0.31	0.22	0.26	0.19	0.18	0.14	0.24	0.24	0.24	0.78	0.06	0.69	0.33	0.55	0.43	0.19	0.79	0.64	0.96	0.63	0.74	3.61	0.21	0.12	0.41	0.61	0.3	0.33	0.21	0.47	0.3	0.94	0.41	0.45	0.3	0.18	0.19	0.24	0.42	0.16	0.62	0.18
ENSG00000006025	OSBPL7	4.81	2.87	2.84	3.52	1.06	2.56	2.91	2.29	2	0.72	1.91	1.75	1.05	1.44	3.28	6.31	0.88	3.95	3.08	6.23	3.6	6.37	6.98	7.22	3.4	1.53	0.97	2.04	2.95	5.59	2.29	1.75	3.62	6.61	3.65	2.76	5.47	2.14	4.12	3.8	2.3	2.26	2.09	2.33	1.65	2.22	8.47	5.38
ENSG00000006042	TMEM98	3.59	2.52	0.81	1.97	1.15	3.74	2.19	3.11	0.69	3.35	1.73	0.85	2.13	0.59	3.56	15.12	0.36	2.36	3.48	4.49	5.15	2.7	7.75	6.37	9.91	2.79	5.02	3.12	3.92	4.77	0.42	3.16	2.15	2.06	25	2.85	1.42	3.81	0.84	2.89	2.09	0.19	2.59	1.48	1.99	5.01	1.2	3.4
ENSG00000006047	YBX2	6.53	0.54	2.33	2.11	1.16	1.38	1.48	0.91	0.08	0.27	1.02	0.88	1.44	0.54	1.86	2.56	0.41	2.38	0.9	2.03	1.46	2.92	1.52	1.97	3.24	1.54	0.41	0.68	0.79	4.29	1.94	1.35	3.25	1.14	1.07	0.95	2.97	1.21	3.23	0.6	1.33	0.71	1.49	0.95	1.49	0.92	7.49	0.53
ENSG00000006059	KRT33A	0	0	0	0	0	0	0	0	0	0	0	0	0	0.01	0	0	0	0	0	0	0	0	0	0.01	0	0	0	0	0	0	0	0	0	0	0	0	0	0	0	0.01	0.01	0	0	0	0	0	0	0
ENSG00000006062	MAP3K14	3.05	0.88	0.81	1.56	1.35	1.92	0.92	0.69	1.02	0.13	0.61	0.73	0.23	0.56	2.62	1.54	0.33	2.34	1.2	2.85	2	1.22	2.33	1.85	2.86	0.88	0.55	1.9	0.85	1.67	1.53	1.02	1.05	1.36	2.23	1.43	0.89	1.02	1.31	1.38	0.69	0.83	0.7	0.38	1.49	0.79	2.02	0.9
ENSG00000006071	ABCC8	0.04	0.03	0.15	0.07	0.03	0.01	0.03	0.02	0.03	0.01	0.03	0.02	0.11	0.03	2.09	0	0.07	0.16	0.01	0.11	0	0.01	0.03	0.02	0.07	0.03	0.01	0.27	0.25	0.05	0.02	0.04	0.08	0.15	0.03	0.03	0.04	0.09	0.03	0.16	0.07	0	0.07	0.08	0	0.02	0.65	0.02
ENSG00000006074		0.19	0.19	0.58	0.07	15.67	0.23	5.18	1.95	2.2	0.18	0.97	0.22	0.95	1.55	0.11	0.73	0	0.85	4.71	0.49	0.44	0.02	0.49	1.5	0.06	0.67	1.24	0.23	0.49	0.02	0.54	0.55	0.17	0.77	1.47	4.59	0.73	13.21	1.14	0.36	0.22	1.38	0.1	0.24	18.98	4.49	0.54	0.01
ENSG00000006075		1.74	0.74	1.65	0.49	6.88	0.55	5.95	4.35	7.6	0.26	3.72	0.83	0.56	2.66	0.9	3.42	0.39	0.33	3.32	10.91	1.14	0.3	1.96	0.59	0.55	1.23	2.99	0.36	1.21	0.4	2.75	4.14	0.7	1.81	4.8	3.33	1.47	10.12	1.81	0.92	0.33	1.83	1.08	0.81	4.57	3.52	3.87	0.19
ENSG00000006114		3.66	2.2	1.55	2.65	4.7	4.42	2	2.75	1.24	0.76	1.73	1.7	1.1	1.35	3.94	6.69	0.43	3.04	3.91	3.67	3.43	3.7	7	4.81	5.31	1.97	1.75	2.92	4.65	4.62	1.78	4.27	3.02	4.16	8.74	6.68	5.82	3.82	4.12	5.71	1.98	1.86	2.01	2.11	4.64	2.62	7.46	2.59
ENSG00000006116	CACNG3	0	0	0	0	0	0	0	0	0	0	0	0	0	0	0	0	0	0	0	0	0	0	0	0	0	0	0	0	0	0	0	0	0	0	0	0	0	0	0	0	0.01	0	0	0	0	0	0	0
ENSG00000006118	TMEM132A	3.98	2.21	1.31	1.58	6.22	0.86	2.97	2.22	2.45	0.43	1.19	1.6	0.43	1.05	2.78	3.01	0.34	0.88	5.76	3.04	2.13	0.53	1.89	3.4	6.8	2.33	1.3	4.17	4.87	2.64	1.82	4.92	1.68	2.7	3.52	7.17	1.44	4.31	1.99	2.76	1.16	1.69	1.83	0.75	3.5	1.06	3.07	1.19
ENSG00000006125	AP2B1	6.21	4.95	3.81	4.39	10.75	10.89	9.28	10.59	4.35	4.1	3.49	4.21	6.43	4.03	5.26	16.7	0.73	6.92	9.29	9.5	12.02	4.49	10.89	11.72	9.65	3.79	8.44	5.6	4.85	18.41	2.58	8.6	7.53	17.49	18.64	14.93	6.9	8.29	6.18	5.9	3.95	4.83	5.41	4.39	14.45	12.29	8.85	8.14
ENSG00000006128	TAC1	0	0	0	0.03	0.02	0.08	0.03	0.01	0	0.2	0.01	0.03	0.01	0.07	0.08	0.1	0	0.08	0.02	0.06	1.41	0.09	0	0	0.59	0.01	0.19	0.07	0.19	0.1	0	0.15	0.19	0	0.04	0.03	0.02	0	0	0.06	0.05	0	0.02	0.4	0	0	0.02	0.02
ENSG00000006194	ZNF263	4.82	1.91	1.22	2.18	4.83	6.63	2.31	1.59	0.86	1.03	1.12	1.4	3.2	1.13	4.4	7.05	0.46	2.44	5.97	4.01	6.93	5.34	8.76	4.53	11.04	2.66	3.04	3.48	4.41	4.52	1.56	3.35	4.69	4.74	9.01	4.93	2.42	4.63	3.72	2.5	3.98	1.33	2.79	2.3	3.76	2.18	7.45	2.52
ENSG00000006210	CX3CL1	1.53	0.11	0.12	0.17	1.02	0.95	1.86	0.57	0.14	0.15	0.06	0.25	0.32	0.85	0.19	2.16	0.02	0.41	1.6	0.04	0.18	0.12	0.8	0.2	1.51	0.18	0.38	0.7	0.93	0.38	0.16	0.57	0.52	0.18	0.96	0.46	0.07	0.26	0.58	0.77	0.09	1.62	0.49	0.21	2.02	1.34	5.17	0.39
ENSG00000006282	SPATA20	8.12	3.49	3.92	5.96	6.11	5.77	3.24	3.85	1.12	0.98	3.55	3.9	0.85	1.46	7.81	5.25	0.85	5.67	3.7	4.52	4.74	5.09	8.63	11.37	5.88	3.8	2.31	5.44	7.49	7.45	2.87	3.32	3.86	4.19	12.5	3.72	3.56	2.3	6.4	9.02	4.2	1.78	4.2	2.55	4.76	2.52	7.79	5.34
ENSG00000006283	CACNA1G	0.02	0.01	0	0.01	0.03	0.04	0.02	0.01	0.01	0	0.01	0.01	0.01	0.01	0	0	0	0.05	0.01	0	0	0.02	0.04	0.01	0.02	0.01	0	0.14	0.07	0.01	0.01	0.02	0	0.04	0.01	0	0.01	0.01	0.01	0.05	0.04	0	0	0.01	0.01	0	0.03	0.01
ENSG00000006327	TNFRSF12A	4.8	2.89	0.61	1.71	9.21	11.4	8.99	5.43	1.36	4.88	2.17	2	12.24	1.79	1.63	5.42	0.51	5.2	14.49	7.61	17.16	5	5.3	3.8	27.18	4.71	9.58	5.08	4.6	1.86	1.88	5.46	6.23	6.37	13.98	16.52	2.72	3.88	2.23	2.91	4.78	1.24	3.7	2.5	7.39	4.64	2.74	5.03
ENSG00000006377	DLX6	0	0.07	0.02	0	0.1	0	0	0	0.07	0	0	0.05	0.04	0	0.13	0.28	0	0	0	0.03	0.07	0.09	0	0.01	0	0	0.12	0.15	0.37	0.07	0.02	0	0	0.01	0.02	0	0.14	0	0	0	0.01	0.03	0.05	0.07	0.01	0	0	0.08
ENSG00000006432	MAP3K9	1.42	0.72	0.94	1.19	1.23	0.82	0.74	0.45	0.53	0.22	0.34	0.55	0.15	0.28	1.11	1.4	0.27	0.93	1.08	1.85	1.34	0.96	0.94	1.44	2.91	0.49	0.29	0.73	1.51	0.95	1.26	0.89	1.07	1.58	1.26	1.97	1.07	1.51	1.7	2.16	0.51	0.91	0.49	0.33	1.24	0.35	2.61	0.76
ENSG00000006451	RALA	3.36	1.44	0.84	1.43	4	5.36	4.6	3.16	2.04	3.2	2.19	1.18	6.68	1.79	2.03	17.05	0.3	2.63	9.65	4.39	8.59	4	11.19	5.46	8.78	2.55	6.15	1.93	3.47	3.79	1.15	7.94	4.41	6.53	8.81	7.26	3.01	9.91	2.94	3.21	4.49	0.69	3.16	4.61	5.18	5.01	3.92	2.87
ENSG00000006453	BAIAP2L1	10.64	3.98	3.13	6.59	3.88	12.85	4.17	3.58	4.02	1.93	3.18	3.85	4.41	2.42	4.28	17.1	1.42	8.43	8.41	12.7	18	15.15	14.12	10.02	17.74	5.12	7.76	3.71	5.43	7.53	4.85	4.67	9.76	9.5	10.33	10.91	9.03	3.98	11.1	11.86	8.85	4.18	4.92	3.47	7.2	4.49	31.25	8.3
ENSG00000006459	KDM7A	11.57	3.67	4.24	7.63	1.68	10.35	2.97	3.8	2.48	1.52	3.46	3.56	3.62	1.53	11.38	14.4	0.84	5.41	8.52	11.46	13.73	13.45	25.16	16.65	22.09	4.91	2.99	5.06	13.64	8.2	6.14	6.78	8.26	9.53	7.25	7.04	6.34	5.71	5.17	8.32	6.72	2.22	4.78	3.77	7.54	2.88	15.16	7.69
ENSG00000006468	ETV1	1.29	0.05	0.59	0.19	3.86	0.8	0.45	0.33	0.3	0.21	0.2	0.09	0.51	0.21	0.69	0.95	0.03	0.37	0.89	0.74	0.64	0.38	0.87	0.2	0.28	0.3	0.36	0.54	1.42	0.59	0.6	0.76	0.26	1.49	0.32	3.71	0.48	1.37	1.3	0.32	0.58	0.24	0.43	0.33	2.42	0.23	1.03	0.39
ENSG00000006530	AGK	2.43	1.23	1.18	1.32	3.39	4.43	1.77	2.4	1.3	0.96	1.46	1.11	2.21	1.21	2.78	11.44	0.1	1.7	5.37	2.75	4.81	2.69	8.6	4.62	6.71	2.52	2.99	2.87	4.43	3.37	0.96	3.25	4.36	2.62	4.78	1.52	2.9	3.34	1.46	2.37	2.34	1.27	2.74	2.2	4.54	1.03	3.58	3.39
ENSG00000006534	ALDH3B1	0.65	0.23	0.27	0.48	1.3	1.62	2.4	0.53	0.15	0.61	0.76	0.2	0.69	0.21	0.41	2.55	0.09	0.74	2	0.98	0.95	0.76	2.08	0.91	3.91	0.23	0.6	0.64	0.53	0.83	0.59	0.83	1.14	3.94	2.32	2.17	0.66	1.16	1.38	1.34	0.45	0.38	0.92	0.48	1.96	0.84	1.32	0.82
ENSG00000006555	TTC22	2.42	0.56	0.42	0.82	2.07	1	1.41	0.65	0.19	0.48	1.02	0.19	0.73	0.26	1	2.84	0.19	1.06	1.9	2.19	1.63	1.05	3.13	1.19	1.92	0.66	0.61	0.66	1.1	1.53	0.33	0.84	1.3	3.91	2.51	3.87	0.62	0.98	1.05	1.42	0.46	0.44	0.67	0.58	1.71	1.45	1.56	0.93
ENSG00000006576	PHTF2	1.62	1.22	0.55	0.88	2.91	1.81	1.2	1.62	0.84	0.78	0.86	1.4	1.91	1.1	2.04	6.05	0.13	1.21	2.75	1.71	2.64	1.79	5.35	2.33	4	1.37	1.34	1.62	1.93	1.84	0.45	2.82	1.8	2.3	2.75	1.67	0.97	1.67	0.98	1.75	1.71	0.97	0.94	1.61	2.49	1.05	2.3	1.06
ENSG00000006606	CCL26	1.21	0.05	0.19	0.12	0.15	0.02	0.12	0.05	0.05	0.06	0.13	0.03	0.13	0.03	0.14	0.09	0	0.04	0.08	0.69	0.09	0	0.08	0.06	0.09	0.32	0.33	0.05	0.01	0.1	0.09	0.94	0.04	1	0.03	3.01	0.57	8.06	0.06	0.09	0.15	0.02	0.18	0.02	0.04	0.71	0.08	0.04
ENSG00000006607	FARP2	18.21	6.82	5.72	10.87	4.75	15.85	5.67	4.95	3.9	2.63	3.64	3.63	4.56	3.68	11.49	16.05	1.62	7.09	10.65	18.83	11.42	10.63	14.37	10.94	16.85	6.43	5.55	9.79	12.56	12.06	4.88	7.86	11.36	16.59	10.09	10.73	9.32	8.08	9.02	10.13	9.22	5.46	6.83	5.05	12.09	6.09	20.31	8.78
ENSG00000006611	USH1C	10.03	4.82	4.04	8.42	5.31	8.21	7.36	4.8	1.17	5.16	4.07	2.87	7.93	2.18	7.14	6.94	1.57	4.98	11.13	14.22	13.53	13.46	18.6	13.49	15.14	4.86	7.8	5.8	15.52	15.73	3.03	4.11	9.05	11.99	16.05	14.3	8.83	3.97	5.62	12.81	6.1	2.48	5.82	4.46	7.53	4.69	13.27	8.35
ENSG00000006625	GGCT	4.5	3.98	0.78	1.8	8.34	14.66	9.57	6.34	4.27	10.64	4.15	2.05	20.56	4.61	2.02	58.15	0.24	6.09	14.62	7.84	23.47	7.79	22.26	12.78	24.02	7.52	19.43	4.56	5.71	9.66	1.16	9.91	13.43	5.8	18.61	9.55	7.82	13.61	2.49	3.9	8.43	1.84	8.48	12.23	9.02	10.82	3.37	7.08
ENSG00000006634	DBF4	3.48	1.46	0.95	1.22	4.95	3.34	2.39	2.21	1.49	1.73	1.6	1.48	4.81	2.59	2.13	17.64	0.16	1.53	7.7	3.4	8.51	3.62	7.91	5.54	7.91	2.62	2.7	2.2	2.61	3.63	1.02	5.85	4.61	3.84	6.95	4.46	2.62	7.48	2.14	1.49	2.68	1.3	2.32	3.51	6.24	3.76	2.97	2.07
ENSG00000006638	TBXA2R	0.24	0.02	0.06	0.04	0.13	0.09	0.05	0.03	0.05	0.01	0.02	0.03	0.03	0.02	0.12	0.18	0	0.09	0.07	0.07	0.06	0.01	0.19	0.02	0.1	0.02	0.04	0.21	0.07	0.08	0.03	0.15	0.05	0.18	0.09	0.04	0.04	0.05	0.05	0.1	0.05	0.03	0.03	0.05	0.13	0.07	0.05	0.03
ENSG00000006652	IFRD1	8.34	4.86	4.75	4.3	5.86	10.22	6.29	5.06	6.5	1.81	6.28	5.23	3.7	3.95	4.03	27.77	0.85	5.82	12.26	18.72	29.77	16.98	23.55	15.77	25.3	6.89	5.49	6.18	11.08	5.2	4.23	9.9	9.96	15.2	8.25	14.49	8.03	11.9	5.53	7.41	11.22	2.52	5.16	5.26	6.51	3.01	12.14	6.94
ENSG00000006659	LGALS14	0	0	0	0.01	0	0	0	0	0	0	0	0	0	0.01	0	0	0	0.01	0	0	0	0	0.02	0.06	0	0	0	0	0	0	0	0	0	0	0	0	0	0	0	0	0	0	0	0.01	0	0	0	0
ENSG00000006695	COX10	3.32	2.03	2.15	1.97	2.43	3.34	2.2	2.05	1.15	0.81	1.37	1.89	1.46	1.12	3.16	3.8	0.3	2.77	1.8	3.72	2.01	2.24	3.14	4.1	3.03	1.83	1.7	1.58	2.62	6.23	0.78	2.04	2.6	2.34	2.29	3.11	2.08	2.75	2.81	1.09	2.13	0.91	1.61	1.5	1.71	1.74	4.24	2.33
ENSG00000006704	GTF2IRD1	2.43	1.09	1.43	2.28	2.37	5.75	2.18	1.28	1.22	2.05	1.62	1.85	2.96	1.03	3.42	13.31	0.72	3.77	8.35	3.94	5.93	9.5	11.82	5.98	11.25	3.58	3.28	4.46	7.55	6.81	4.35	1.46	9.4	2.55	9.53	4.7	2.22	1.69	4.14	4.83	3.6	1.78	2.43	3.13	2.83	0.9	5.59	5.97
ENSG00000006712	PAF1	2.57	1.29	0.83	2.36	3.81	2.01	1.94	1.76	0.85	0.63	0.74	1.49	1.35	0.77	1.52	3.17	0.53	1.74	2.64	4.02	3.29	2.03	4.43	3.94	3.16	1.57	1.94	2.05	1.7	2.39	2.21	3.7	2.99	3.04	3.91	5.42	1.3	4.12	2.96	2.27	1.25	0.82	1.36	0.85	4.21	2.66	3.53	0.74
ENSG00000006715	VPS41	6.18	3.88	4.25	5.11	5.64	9.36	5.31	5.09	2.93	2.16	3.01	4.66	4.73	2.21	6.61	19.12	1.81	5.21	9.85	6.38	8.34	8.59	15.7	8.74	11.54	4.83	6.59	5.76	9.69	7.19	3.37	5.75	7.48	8.17	17.83	12.66	6.87	5.3	6.73	6.25	5.17	2.92	4.92	5.93	7.59	4.36	15.25	4.97
ENSG00000006740	ARHGAP44	1.04	0.38	0.21	0.7	0.54	1.51	0.76	1.62	0.47	0.25	0.07	0.9	0.21	0.29	0.87	0.58	0.08	0.79	0.1	0.77	0.61	0.2	0.32	1.06	3.91	0.53	1	0.82	0.58	3.09	0.59	1.27	1.51	0.84	1.78	1.87	0.15	0.4	1.17	0.65	0.43	0.17	0.84	0.12	0.53	0.29	0.74	1.55
ENSG00000006744	ELAC2	4.97	2.13	1.52	2.93	6.23	5.79	4.86	3.47	1.67	1.14	1.98	1.95	3.55	1.82	4.57	7.55	0.61	4.32	4.89	5.24	3.61	3.16	7.08	7.12	6.46	2.8	4.08	3.44	5.18	10	2.88	5.98	5.64	6.04	6.37	9.42	4.3	7.68	6.49	3.12	2.52	3.11	3.38	2.42	6.95	3.82	5.78	6.25
ENSG00000006747	SCIN	1.75	0.41	0.38	1.15	0.06	0.16	0.5	0.6	0.18	1.81	1.62	0.21	0.94	0.61	0.98	0.35	0.83	1.46	1.76	3.5	0.78	1.22	1.04	0.76	0.08	0.21	0.22	0.09	0.14	1.08	0.06	0.43	0.31	3.65	1.64	3.27	0.69	1.56	1.56	1.04	0.78	0.53	0.55	0.2	1.82	1.21	1.67	0.11
ENSG00000006756	ARSD	7.03	2.11	0.46	3.62	3.61	7.01	1.59	3.08	0.71	1.57	1.69	1.09	4.75	0.58	4.51	14.1	0.63	1.96	6	11.35	6.87	4.93	15.08	4.75	4.4	1.22	4.62	3.49	9.01	7.26	0.54	4.56	6.42	7.45	29.65	7.8	3.78	1.78	1.48	3.98	3.2	0.64	4.65	3.44	6.8	3.43	5.76	9.72
ENSG00000006757	PNPLA4	0.46	0.4	0.04	0.31	1.15	0.88	0.97	0.45	0.26	0.42	0.71	0.22	1.37	0.21	0.19	3.69	0.09	0.39	0.95	0.54	2.72	1.39	1.98	1.32	2.96	0.95	2.01	0.68	1.2	1.39	0.12	2.2	2.08	0.77	8.75	1.71	0.91	0.28	0.4	0.62	0.69	0.08	1.16	0.42	1.9	1.13	0.37	2.59
ENSG00000006788	MYH13	0.01	0	0.01	0.04	0.01	0.01	0.01	0	0	0	0	0.01	0	0	0.04	0	0.01	0.02	0	0	0	0.01	0	0	0	0	0	0.01	0.02	0.06	0	0.03	0.01	0.02	0	0	0	0.01	0.01	0.03	0.01	0	0	0	0.01	0	0.02	0
ENSG00000006831	ADIPOR2	5.15	2.4	0.8	1.86	4.1	6.2	3.5	2.76	1.34	1.45	3.54	1.15	5.44	2.44	1.7	12.35	0.44	2.66	6.9	6.6	9.78	4.41	10.95	8.6	11.57	2.58	4.71	3.84	4.61	4.21	1.59	4.9	6.5	9.55	9.09	8.39	2.89	8.61	2.97	4.52	5.87	1.02	2.65	3.03	3.51	4.2	2.37	3.84
ENSG00000006837	CDKL3	0.11	0.07	0.04	0.05	0.27	0.54	0.16	0.09	0.13	0.2	0.06	0.1	0.35	0.07	0.19	0.42	0.03	0.09	0.29	0.13	0.2	0.19	0.48	0.11	0.18	0.07	0.13	0.18	0.31	0.17	0.12	0.18	0.12	0.23	0.45	0.4	0.2	0.65	0.1	0.1	0.13	0.08	0.11	0.18	0.29	0.07	0.21	0.26
ENSG00000007001	UPP2	0.01	0	0	0	0.05	0	0.03	0	0	0	0.01	0.01	0	0.02	0.02	0	0	0.01	0.01	0.01	0.05	0.01	0.01	0.03	0.07	0	0	0.02	0.02	0.02	0	0	0.03	0.02	0.01	0.06	0.04	0.04	0.01	0	0	0	0.01	0.01	0.02	0	0.07	0.02
ENSG00000007038	PRSS21	0.02	0.04	0.01	0.15	6.24	0.04	0.03	2.83	0.42	0.01	0.03	1.26	0.04	0	1.83	0.02	0	0	1.82	0	0.01	0.04	0.02	0	6.33	0	0	0	0.01	0.04	0	6.29	0.01	0.09	0.07	0.12	1.19	0.06	0.09	0	0	0.02	0.03	0	0	0.03	0	0.03
ENSG00000007047	MARK4	1.67	1.07	1.1	1.76	2.87	1.45	1.34	1.13	0.96	0.27	0.51	1.1	0.43	0.51	2.16	2.83	0.38	1.75	1.75	2.48	1.47	1.08	3.63	2.51	2.56	1.07	1.28	2.07	2.69	2.37	3.05	2.08	1.73	2.74	2.34	2.94	1.14	2.08	2.37	2.33	0.87	0.87	1.06	0.57	2.35	0.97	5.95	0.68
ENSG00000007062	PROM1	25.33	5.9	2.15	7.79	19.02	7.21	6.86	8.23	6.13	3.56	0.8	1	9.76	5.4	10.73	9.06	2.77	1.85	2.48	9.49	16.34	4.13	31.84	9.11	4.15	3.23	14.83	6.75	5.89	8.44	1.95	4.39	0.46	19.94	40.56	4.07	4.91	12.94	10.68	2.59	1.83	1.91	8.18	6.7	3.1	9.79	19.23	3.79
ENSG00000007080	CCDC124	3.44	1.96	1.36	1.65	5.33	2.29	4.63	1.72	1.5	0.9	0.69	1.13	2.07	0.7	2.28	6.38	0.79	1.95	4.68	3.82	4.49	2.35	5.41	5.75	7.15	2.84	3.36	3.26	2.09	4.35	3.94	5.06	4.6	4.27	3.5	6.45	1.64	4.7	3.98	2.73	1.09	0.52	2.18	1.37	3.96	2.45	3.21	1.53
ENSG00000007129	CEACAM21	0.09	0.2	0.12	0.1	0.59	0.27	0.21	0.39	0.07	0.03	0.16	0.11	0.04	0.12	0.55	0.16	0.04	0.28	0.38	0.09	0.11	0.23	0.2	0.2	0.07	0.09	0.15	0.26	0.57	0.18	0.27	0.67	0.27	0.35	0.04	0.07	0.02	0.12	0.23	0.15	0.15	0.12	0.08	0.09	0.6	0.28	0.31	0.09
ENSG00000007168	PAFAH1B1	11.52	5.08	3.53	4.53	14.82	12.05	9.06	7.14	5.28	2.62	6.09	5.15	8.57	6.06	8.59	13.23	1.02	9.38	10.19	15.18	12.87	6.45	17.76	11.89	13.57	5.32	8.07	7.65	15.71	12.37	5	12.98	10.56	14.7	13.76	25.14	6	18.2	8.71	7.55	9.74	4.44	6.78	4.97	15.4	10.39	18.44	10.82
ENSG00000007171	NOS2	2.45	1.87	1.29	1.05	2.01	0.65	6.25	5.45	0.33	0.73	3.35	0.6	0.31	0.3	3.57	0.68	0.38	2.29	1.43	1.22	1.28	0.53	0.36	1.87	3.88	1.56	0.67	0.03	0.02	3.6	3.14	2.42	1.88	0.51	0.08	0.55	1.72	0.29	3.78	4.71	0.07	1.73	0.7	0.37	5.69	0.47	6.38	0.1
ENSG00000007174	DNAH9	0.08	0.01	0.01	0.54	0.07	0.25	0.02	0.03	0.07	0.01	0.01	0.11	0.02	0.06	0.08	0.22	0.01	0.04	0.06	0.02	0	0.06	0.08	0.02	0.05	0.1	0.07	0.07	0.09	0.1	0	0.06	0.03	0.43	0.03	0.01	0.08	0.02	0.48	0.18	0.1	0.01	0.01	0.01	0.01	0.02	0.36	0.04
ENSG00000007202	KIAA0100	12.24	10.42	6.07	10.03	10.88	13.48	8.47	7.21	7.56	2.59	6.14	7.31	2.88	4.18	9.42	16.18	1.58	8.12	14.6	15.34	12.21	9.96	23.37	19.92	20.73	7.94	6.72	11.18	11.01	13.74	10.97	9.34	9.61	14.79	15.21	15.04	10.95	14.35	13.11	10.97	7.84	5.57	6.91	7.65	13.6	6.63	15.11	7.56
ENSG00000007216	SLC13A2	0.05	0.08	0.01	0.05	0	0.59	0.01	0.01	0	0.02	0.04	0.01	0.02	0.04	0.01	0.99	0.05	0.2	0.01	0.01	0.2	0.08	0.02	0.04	2.84	0.08	0.05	0.09	0.05	0.19	0	0	0.02	0.01	0.25	0	0.01	0.01	0.01	0.13	0.12	0	0.01	0.02	0	0	0.01	0.02
ENSG00000007237	GAS7	1.08	0.26	0.52	0.65	1.72	1.29	0.48	0.53	0.4	0.31	0.38	0.52	0.27	0.28	0.93	0.64	0.13	2.43	1.14	0.31	0.19	0.25	2.11	0.53	0.64	0.58	0.44	2.17	2.17	0.74	0.9	1.19	0.88	1.91	0.44	0.64	0.09	0.57	0.99	1.73	1.09	0.45	0.38	0.47	0.78	0.38	1.17	0.23
ENSG00000007255	TRAPPC6A	1.94	0.81	0.23	1.35	2.53	3.14	2.4	1.8	0.58	3.99	0.3	1.03	1.86	1	1	9.92	0.16	1.16	2.65	1.97	2.78	1.71	6.06	3.16	4.15	0.77	5.01	2.21	1.58	2.48	0.56	1.91	5.14	3.5	5.74	1.34	1.52	2.3	0.87	1.42	1.55	0.15	2.72	2.38	1.62	4.31	1.19	2.51
ENSG00000007264	MATK	0.45	0.16	0.12	0.49	0.53	0.14	0.14	0.25	0.13	0.02	0.13	0.14	0.03	0.1	0.28	0.23	0.02	0.4	0.45	0.09	0.08	0.07	0.27	0.16	0.14	0.09	0.06	0.3	0.08	0.1	0.16	0.53	0.15	0.27	0.13	0.36	0.04	0.22	0.39	0.16	0.03	0.09	0.13	0.04	0.52	0.2	0.54	0.02
ENSG00000007306	CEACAM7	37.68	10.55	0.21	7.18	0.33	3.4	9.91	16.35	5.99	1.22	1.94	0.28	0.52	1.01	0.03	21.24	0.21	9.49	0.02	3.26	0.22	16.45	0.52	22.66	3.89	4.78	5.71	0.05	0.22	0.74	0.21	0.51	2.95	14	23.98	3.14	0.2	0.21	6.47	51.27	5.43	0.02	1.03	1.81	0.1	0.12	2.59	0.14
ENSG00000007312	CD79B	0.16	0.07	0.04	0.69	0.71	0.1	0.2	0.87	0.12	0.05	0.21	0.63	0.06	0.2	0.4	0.07	0.02	0.33	0.38	0.04	0.07	0.14	0.32	0.19	0.06	0.26	0.12	0.64	0.11	0.22	0.02	3.18	0.28	0.15	0.15	0.13	0.02	0.08	0.04	0.06	0.05	0.03	0.07	0.03	0.41	0.14	0.04	0
ENSG00000007314	SCN4A	0	0.01	0	0.01	0.09	0.09	0.01	0	0	0	0.02	0	0	0.02	0	0.01	0	0.25	0.01	0	0	0.01	0.25	0	0.03	0	0	0.41	0.06	0.01	0.01	0.01	0.01	0.03	0.01	0	0.03	0	0	0.02	0	0.01	0	0	0	0	0.04	0
ENSG00000007341	ST7L	2.89	1.84	1.29	1.71	3.38	4.52	1.43	2.05	1.32	1.44	1.21	1.08	2.44	1.11	3.04	5.61	0.22	1.81	3.48	2.92	2.93	2.63	4.89	3.17	5.67	2.07	1.38	3.12	3.09	3.87	1.2	2.82	2.62	1.83	5.15	3.99	2.43	2.77	2.68	1.44	1.76	0.98	2.37	1.31	3.02	2.08	2.82	2.05
ENSG00000007350	TKTL1	0	0	0.03	0.01	0.02	0	2.29	0.04	0.01	0	0	0	0	0	0	0.06	0	0	0	0	0	0	0.01	0.03	0	0.02	0	0.04	0.08	0.01	0	0.01	0	0	0.07	0.02	0.04	0.01	0.03	0	0	0	0	0.01	0	0.01	0.09	0.01
ENSG00000007372	PAX6	0.42	0.47	0.03	0.04	1.93	0.07	0.5	0.05	0.06	0.03	0.03	0.02	0.38	0.04	0.15	0.15	0.03	0.28	0.35	0.09	0.1	0.08	0.26	0.12	0.09	0.05	0.11	0.1	0.23	0.1	0.48	0.07	0.21	0.35	0.06	0.04	0.04	0.5	0.47	1.83	0.1	0.01	0.11	0.12	0.07	0.36	0.08	0.05
ENSG00000007376	RPUSD1	1.99	1.41	0.85	1.15	2.82	1.61	2.02	0.64	0.69	0.57	0.6	0.59	1.35	0.44	1.45	3.88	0.22	1.27	3.39	2.95	3.82	2.18	3.52	3.38	6.68	1.37	1.64	2.08	1.52	3.01	1.98	2.94	3.15	3.05	3.49	2.53	0.94	2.2	3	1.13	1.07	0.84	1.29	0.85	2.03	1.44	2.26	1.16
ENSG00000007384	RHBDF1	6.12	3.5	4.7	7.98	2.8	7.84	2.74	1.75	1.94	1.14	2.11	4.39	2.12	0.85	4.19	5.54	1.44	7.25	5.44	8.72	6.58	7.42	9.7	10.35	17.38	4.91	1.94	5.31	5.76	5.84	6.93	2.99	6.29	5.9	7.63	7.31	5.71	2.24	5.34	10.55	5.75	3.6	2.95	3.07	3.21	1.89	16.73	2.87
ENSG00000007392	LUC7L	11.92	7.22	6.85	11.57	8.94	12.99	4.85	5.53	3.34	1.97	4.68	6.35	3.18	3.54	11.17	10.06	2.96	10.46	9.75	13.18	11.72	16.34	18.99	17.69	17.26	10.21	2.67	10.24	14.91	15.89	10.15	7.46	8.92	8.3	8.7	9.72	8.74	9.2	13.46	6.25	11.71	4.14	9.43	5.39	10.37	3.41	19.93	5.78
ENSG00000007402	CACNA2D2	0.36	0.53	0.45	0.14	0.13	0.17	0.04	0.07	0.08	0.01	0.03	0.13	0.09	0.02	1.93	0.52	0.04	0.13	0.03	2.09	0.16	0.16	0.35	0.1	0.3	0.17	0.07	0.13	0.7	0.37	0.12	0.07	0.22	0.16	0.07	0.05	0.28	0.13	0.07	0.04	0.1	0.03	0.38	0.19	0.07	0.05	0.1	0.06
ENSG00000007516	BAIAP3	0.39	0.43	0.28	0.57	0.34	0.39	0.42	0.23	0.24	0.15	0.22	0.35	0.08	0.06	0.28	1.15	0.18	0.86	0.6	1.08	0.64	0.74	0.76	0.34	0.84	0.12	0.1	0.26	0.8	0.23	1.72	0.5	0.64	0.45	0.72	0.09	0.37	0.17	1.61	0.35	0.27	0.2	0.58	0.14	0.11	0.04	0.59	0.18
ENSG00000007520	TSR3	3.24	1.61	0.58	1.1	4.89	5.35	2.9	1.28	0.73	0.89	0.86	0.97	2.14	0.58	1.49	6.98	0.32	2.29	4.71	3.2	4.99	2.59	5.6	4.3	10.55	1.1	2.04	2.45	1.85	3.94	0.86	3.73	5.17	3.18	7.92	5.21	1.19	3.58	1.47	1.34	1.61	0.77	2.48	1.16	3.31	2.13	1.93	2.17
ENSG00000007541	PIGQ	6.38	1.66	3.4	3.92	4.59	4.74	2.01	1.26	1.15	0.67	1.29	1.36	1.17	0.89	4.76	4.45	0.79	3.52	4.55	5.04	4.14	3.91	4.44	5	6.88	2.06	1.27	4.27	3.74	4.37	2.15	3.28	3.25	3.13	4.78	3.72	3.39	2.44	5.31	2.2	2.04	2.32	2.84	1.5	4.57	1.82	7.55	1.99
ENSG00000007545	CRAMP1	3.32	1.55	1.27	2.11	2.37	2.89	1.15	1.04	0.96	0.4	0.8	0.8	0.68	0.43	2.73	2.34	0.33	2.2	2	2.69	1.67	2.22	3.19	2.54	4.49	1.48	1.01	2.36	2.16	2.47	1.61	1.34	2.1	2.53	2.05	1.6	1.44	1.71	2.71	1.29	1.5	1.89	1.86	1.01	2.17	1.03	3.36	0.85
ENSG00000007866	TEAD3	2.27	1.05	0.8	1.74	1.37	2.81	0.91	0.83	0.61	0.47	0.6	0.4	1.37	0.4	2.1	2.3	0.32	2.88	1.79	3.04	2.61	2.66	3.49	1.2	4.87	1.25	1.64	2.6	2.21	2.03	1.64	1.47	2.03	2.03	2.15	3.34	1.39	1.37	2.19	2.27	1.14	0.82	1.12	0.85	1.33	1.17	3.9	0.92
ENSG00000007908	SELE	0.98	0.12	0.9	0.13	0.19	0.9	0.31	0.09	0.24	0.15	0.41	0.32	0.09	0.26	0.51	0.22	0.01	0.75	0.16	0.11	0.09	0.28	0.79	0.03	0.08	0.22	0.15	0.35	0.76	0.05	2.32	1.04	0.18	1.32	0.1	0.05	0.06	0.2	0.19	0.36	0.22	0.02	0.1	0.12	0.21	0.24	0.41	0.01
ENSG00000007923	DNAJC11	5.85	4.96	4.55	4.51	4.91	7.98	5.64	3.29	2.01	1.71	2.75	3.04	5.46	1.46	4.89	11.53	1.56	5.39	7.4	6.1	7.25	5.32	9.62	9.55	8.22	3.48	3.68	5.51	4.79	6	4.98	4.44	7.05	4.48	7.43	6.48	4.61	7.09	8.83	3.33	2.89	2.61	1.96	1.87	7.21	4.16	11.13	3.26
ENSG00000007933	FMO3	0.09	0.05	0.03	0.1	0.12	0.17	0.08	0.06	0.06	0.07	0.04	0.23	0.09	0.03	0.34	0.09	0	0.05	0.08	0.05	0.09	0.16	0.36	0.12	0.04	0.03	0.11	0.14	0.05	0.25	0.06	0.35	0.06	0.12	0.13	0.09	0.04	0.1	0.14	0.1	0.08	0.02	0.04	0.08	0.18	0.12	0.21	0.01
ENSG00000007944	MYLIP	2.76	0.93	0.98	1	2.27	2.97	0.95	1.71	1.24	0.99	0.49	0.86	2.02	0.99	1.61	5.29	0.2	1.15	2.31	2.42	2.59	3.28	3.81	1.77	3.62	1.71	3.45	2.01	2.21	2.04	0.82	2.51	2.87	1.84	4.74	3.67	1.97	2.29	1.84	1.35	1.88	1.42	1.15	1.48	2.47	1.2	3.19	2.11
ENSG00000007952	NOX1	1.05	0.48	0.68	0.05	0.73	14.35	3.69	6.32	0.28	2.55	0.17	2.33	20.82	0.97	0.3	27.6	0.04	3.59	5.99	0.46	48.9	9.13	0.21	11.67	12.86	3.68	9.46	11.87	5.69	20.68	1.33	1.79	13.72	2.15	9.22	1.86	6.27	0.09	1.14	1.13	13.96	0.5	5	6.69	0.86	1.69	2.76	13.71
ENSG00000007968	E2F2	1.85	0.86	0.21	0.52	1.04	0.54	0.67	0.51	0.21	0.1	0.35	0.22	0.53	0.15	0.57	1.37	0.08	0.59	0.65	1.16	1.17	0.63	0.89	1.38	2.77	0.66	0.44	0.74	0.29	0.79	0.28	0.86	1.23	1.01	1.29	0.73	0.73	0.87	0.77	0.26	0.4	0.61	0.21	0.2	1.13	2.32	1.18	0.2
ENSG00000008018	PSMB1	9.74	6.91	2.31	3.86	23.36	20.47	21.73	19.94	10.82	15.09	8.03	7.19	51.91	11.2	3.22	31.93	1.05	7.12	18.67	20.81	35.65	12.01	28.29	11.39	28.58	7.91	25.03	9.31	16.18	19.9	3.7	34.36	18.66	21.74	55.69	43.74	14.9	30.93	8.6	10.27	17.5	4.73	14.45	14.25	26.51	35.04	5.51	13.1
ENSG00000008056	SYN1	0.07	0.01	0.02	0.04	0.05	0.04	0.03	0.02	0.02	0.01	0.02	0.02	0.01	0.02	0.04	0.1	0.01	0.04	0.1	0.02	0.05	0.04	0.13	0.12	0.21	0.01	0.04	0.05	0.16	0.03	0.01	0.04	0.03	0.07	0.11	0.02	0.03	0.07	0.03	0.04	0.03	0.02	0.06	0.03	0.04	0.04	0.05	0.02
ENSG00000008083	JARID2	1.99	0.85	0.98	1.68	1.38	1.79	0.68	0.96	0.8	0.24	0.8	0.86	0.5	0.54	1.26	2.11	0.43	1.83	1.82	1.84	1.36	2.66	3.9	1.96	2.81	1.34	1.04	2.17	3.29	2.89	2.76	1.7	2.04	1.78	1.85	1.74	1.03	1.14	2.26	2.06	0.87	0.68	0.78	0.7	1.18	0.47	4.04	1
ENSG00000008086	CDKL5	0.39	0.33	0.3	0.21	0.73	0.39	0.26	0.26	0.2	0.07	0.13	0.22	0.15	0.07	0.36	0.7	0.07	0.3	0.42	0.3	0.41	0.3	1.07	0.48	0.45	0.17	0.66	0.41	1.55	0.53	0.16	0.38	0.23	0.74	0.85	0.79	0.23	0.49	0.43	0.67	0.52	0.13	0.34	0.17	0.39	0.18	0.55	0.44
ENSG00000008118	CAMK1G	0.1	0.02	0.03	0.04	0.06	0.04	0.06	0.04	0.06	0.01	0.03	0.04	0.03	0.02	0.03	0.04	0.01	0.04	0.08	0.07	0.04	0.02	0.08	0.06	0.06	0.02	0.03	0.02	0.07	0.02	0.04	0.05	0.02	0.27	0.1	0.05	0.03	0.03	0.07	0.06	0.04	0.01	0.03	0.03	0.06	0.03	0.11	0.02
ENSG00000008128	CDK11A	14.6	7.66	7.25	12.72	7.21	5.45	5.7	4.87	5.07	2.34	5.48	5.07	2.76	2.33	13.03	8.2	4.17	13.3	5.69	14.19	12.1	10.67	12.24	13.57	8.62	8.97	1.63	6.88	7.29	10	16.95	5.96	8.66	10.33	5.56	5.97	7.91	10.74	9.55	1.74	7.28	4.79	6.45	1.02	3.34	4.65	31.5	3.97
ENSG00000008130	NADK	13.41	6.77	6.84	9.45	13.27	11.45	6.35	4.79	4.3	2.42	4.99	5.18	4.47	2.91	9.89	13.65	1.73	8.04	10.16	12.32	9.73	7.78	14.06	12.35	16.12	5.49	3.53	7.55	6.52	7.65	9.05	9.08	10.14	11.4	12.23	9.27	9.02	8.71	15.62	6.47	4.78	7.58	5	3.26	10.42	5.74	19.72	3.99
ENSG00000008196	TFAP2B	0.01	0	0	0	0	0	0	0	0.01	0	0	0	0	0.01	0	0	0	0.01	0	0	0	0	0	0	0	0	0	0	0	0	0	0	0	0	0	0.02	0	0	0	0	0	0	0	0	0	0	0	0
ENSG00000008197	TFAP2D	0	0	0	0	0	0	0	0	0	0	0	0	0	0.01	0	0	0	0	0	0	0	0	0	0	0	0	0	0	0	0	0	0	0	0	0	0	0	0	0	0	0	0	0	0	0	0	0	0
ENSG00000008226	DLEC1	0.78	0.28	0.13	0.31	0.12	0.17	0.1	0.12	0.1	0.03	0.08	0.09	0.05	0.11	1.3	0.51	0.04	0.38	0.31	0.51	0.13	0.28	0.56	0.14	0.14	0.11	0.08	0.34	0.3	0.32	0.14	0.23	0.16	0.56	0.35	0.21	0.59	0.1	0.22	0.2	0.18	0.12	0.16	0.17	0.22	0.12	0.53	0.94
ENSG00000008256	CYTH3	0.76	0.63	0.28	0.75	1.21	1.54	1.01	0.72	0.53	0.58	0.46	0.35	0.78	0.44	1	4.24	0.14	1.74	2.2	1.04	1.1	1.1	3.53	1.22	2.68	0.79	1.09	2.22	1.7	1.26	0.84	2.43	1.27	2.09	2.2	2.34	1.02	0.66	1.81	1.96	1.69	0.36	0.63	0.8	1.43	0.61	2.66	0.52
ENSG00000008277	ADAM22	0.74	0.23	0.17	0.48	0.95	0.29	0.2	0.15	0.23	0.03	0.14	0.68	0.1	0.42	0.92	3.39	0.07	0.22	1.41	1.11	0.03	0.38	0.61	0.7	0.09	0.32	0.51	0.7	0.81	0.37	0.45	0.81	0.22	0.74	0.36	1.04	0.13	1.42	0.36	0.23	0.18	0.07	0.17	0.94	1.16	0.25	0.5	0.2
ENSG00000008282	SYPL1	3.63	2.57	0.45	2.09	11.27	14.36	6.82	6.84	3.32	5.12	4.07	2.81	18.43	5.65	2.31	28.96	0.29	2.93	16.51	7.29	21.06	7.71	17.41	8.94	12.75	5.08	14.64	4.05	6.45	6.76	0.91	9.9	8.03	10.93	21.97	16.42	6.31	12.53	2.58	3.54	11.59	1.04	9.3	10.07	10.22	12.48	2.13	8.5
ENSG00000008283	CYB561	9.93	4.14	3.49	3.95	11.84	5.49	5.26	3.21	2.39	1.57	3.6	1.84	2.45	1.48	5.51	9.3	1.81	4.47	5.29	15.87	4.8	3.91	5.53	6.82	11.28	2.77	3.86	4.24	3.46	8.64	2.34	6.02	5.41	9.3	10.83	9.21	19.79	8.55	7.2	3.93	3.72	4.52	3.37	1.84	9.02	5.52	8.84	5.5
ENSG00000008294	SPAG9	10.63	4.29	3.78	4.24	7.91	13.06	7.43	5.6	5.12	2.06	5.05	4.83	3.26	3.93	6.07	24.31	1.3	8.79	11.3	15.12	16.15	9.29	24.23	12.6	26.72	4.69	6.11	6.5	10.01	6.56	6.29	6.06	6.15	12.76	27.96	18.27	5.17	6.15	8.87	11.31	9.01	4.53	3.49	5.49	10.25	4.88	15.49	7.13
ENSG00000008300	CELSR3	1.44	0.21	0.36	0.46	1.66	1.48	0.15	0.19	0.22	0.11	0.12	0.96	0.44	0.12	1.12	3.19	0.13	1.02	1.12	1.72	1.26	3.07	2.75	1.7	1.62	1.27	0.75	0.2	0.42	1.46	1.67	0.78	0.9	1.23	1.09	1	1.97	1.19	1.46	0.42	0.42	0.27	1.44	0.67	0.66	0.58	2.52	0.18
ENSG00000008311	AASS	0.5	0.78	0.26	0.58	2.76	2.81	0.28	0.67	0.57	0.15	0.61	0.23	0.32	0.54	0.83	0.68	0.13	0.71	0.66	0.37	0.26	0.72	0.9	0.48	0.36	0.32	0.35	1.74	0.81	0.43	0.45	0.63	0.28	0.94	0.82	1.82	0.77	1.36	0.59	0.34	0.45	0.4	0.26	0.6	0.94	0.23	0.7	0.14
ENSG00000008323	PLEKHG6	8.61	2.19	0.95	5.87	1.08	7.92	3.27	2.12	0.62	1.74	1.38	2.74	1.86	0.73	1.59	15.53	1.18	6.4	7.01	6.38	8.6	6.78	11.06	14.41	14.74	4.41	4.45	4.21	5.31	9.62	1.47	2.37	3.73	3.26	9.63	2.99	3.26	0.67	2	6.21	3.23	1.88	2.39	1.33	0.85	1.1	5.85	6.66
ENSG00000008324	SS18L2	1.35	1.43	0.26	0.52	2.51	3.58	2.29	2.4	1.58	2.55	1.09	1	6.73	1.99	0.76	6.81	0.15	0.87	2.45	2.76	4.09	1.65	2.94	2.27	4.96	1.52	3.98	1.35	0.99	2.13	0.45	4.65	2.14	2.68	5.36	3.49	1.95	4.42	0.73	0.65	1.29	0.4	1.37	2.76	2.64	3.26	0.58	3
ENSG00000008382	MPND	1.9	1.28	0.5	1.11	2.45	1.59	2.35	1.36	1.38	1.21	0.87	1.04	0.87	0.45	1.87	3.72	0.22	1.16	1.85	1.84	1.8	1.46	2.72	2.36	3.23	1.92	2.4	1.58	1.62	2.41	0.54	1.6	2.36	1.26	2.73	3.54	0.98	1.04	0.77	1.5	1.49	0.59	1.67	1.15	2.25	1.76	2.06	1.17
ENSG00000008394	MGST1	6.44	1.66	2.01	2.9	7.56	28.5	11.84	14.64	3.34	10.41	8.94	3.68	30.29	7.94	1.59	37.61	0.58	5.89	20.59	4.65	4.02	8.43	38.75	29.16	17.42	8.15	10.32	11.41	7.97	15.63	2.98	15.98	16.76	6.16	7.06	12.44	8.64	4.99	6.3	8.12	4.07	2.16	12.38	23.18	11.06	13.42	4.05	14.21
ENSG00000008405	CRY1	4.48	1.3	0.81	1.49	2	2.46	1.19	1.36	1.13	0.66	0.88	0.66	0.93	0.87	1.93	4.27	0.12	3.15	3.03	4.65	2.08	1.07	3.03	2.02	3.53	0.9	0.76	1.75	2.25	0.99	1.99	2.53	0.9	2.12	1.81	2.85	2.17	3.64	2.14	1.45	1	1.16	0.83	0.84	2.91	1.49	2.43	0.56
ENSG00000008438	PGLYRP1	0.13	0.1	0.09	0.13	0.09	0.06	0.04	0.01	0.11	0.02	0.09	0.04	0.03	0.01	0.18	0.21	0.08	0.11	0.13	0.19	0.09	0.03	0.24	0.37	0.08	0.11	0.08	0.15	0.03	0.06	0.3	0.18	0.11	0.14	0.08	0.05	0.06	0.15	0.19	0.03	0.1	0.05	0.03	0.09	0.07	0.01	0.16	0.18
ENSG00000008441	NFIX	4.19	0.92	1.73	1.87	0.95	4.49	1.92	1.77	0.81	1.75	0.98	0.95	3.38	0.8	5.2	8.03	0.73	3.44	4.64	4.78	4.31	6.4	10.32	7.16	9.15	3.17	7.26	6.4	2.85	7.75	3.33	3.06	7.88	1.19	6.23	2.2	1.89	1.83	3.03	4.7	1.68	0.93	2.4	2.13	1.98	2.13	5.84	1.77
ENSG00000008513	ST3GAL1	3.9	1.77	1.62	1.99	33.88	3.65	8	2.86	4.29	0.2	1.81	2.22	2.05	1.56	3.81	1.79	0.29	5.03	3.24	1.57	6.88	1.65	3.93	2.08	5.51	1.89	1.29	4.03	3.74	2.18	5.96	4	0.78	6.76	3.01	11.18	0.75	2.49	5.18	3.46	5.69	1.23	1.24	0.5	3.86	1.98	11.45	0.44
ENSG00000008516	MMP25	1.27	0.57	0.68	1.5	1.86	0.32	0.59	0.2	0.63	0.05	0.41	0.33	0.05	0.38	1.02	0.72	0.14	0.77	1.17	0.88	0.63	0.31	6.53	0.84	0.71	0.36	0.45	0.42	0.52	0.54	1.48	1.71	0.88	3.49	3.04	0.29	0.7	1.25	3.06	0.44	0.41	2.15	0.47	0.23	1.14	0.41	8.02	0.19
ENSG00000008517	IL32	19.61	7.13	6.14	1.97	39.51	26.99	37.98	17.06	2.36	6.13	12.96	5.08	14.32	9.68	9.37	41.53	3.28	9.16	52.04	12.38	61.16	17.94	33.25	23.31	59.97	19.31	30.9	9.89	15.24	14.42	6.51	27.1	33.39	24.76	38.32	30.85	10.23	32.7	19.29	16.82	10.58	9.95	13.95	10.22	37.03	42.16	30.47	12.07
ENSG00000008710	PKD1	14.06	4.74	6.11	12.17	8.31	7.77	4.56	1.88	5.27	0.88	2.54	2.98	0.87	1.82	13.2	6.84	2.42	13.65	10.32	13.32	8.04	9.49	11.69	10.38	15.64	5.3	2.41	13.5	8.47	8.44	6.28	5.82	6.61	8.97	6.61	6.34	5.88	4.8	12.16	5.38	6.01	3.86	5.78	2.31	6.09	2.14	14.03	2.46
ENSG00000008735	MAPK8IP2	0.09	0.38	0.06	0.08	1.02	0.68	0.03	0.03	0.16	0.07	0.06	0.05	0.01	0.05	0.05	1.24	0.01	0.1	0.35	0.38	0.15	0.12	0.25	0.17	0.33	0.06	0.12	0.05	0.12	0.05	0.07	0.53	0.06	0.54	1.79	0.31	0.02	0.06	0.15	0.1	0.03	0.12	0.05	0.07	0.09	0.01	0.73	0.08
ENSG00000008838	MED24	8.79	7.94	6.7	6.24	6.41	7.73	5.21	5.37	2.8	2.39	4.1	4.11	1.62	2.2	8.91	10.5	1.56	6.37	8.19	9.64	6.63	6.21	13.61	13.94	10.4	5.91	4.37	6.95	6.98	12.23	5.27	4.74	6.74	5.63	12.47	8.45	8.27	7.67	8.48	7.91	3.51	4.06	4.65	4.24	8.91	4.69	12.88	6.97
ENSG00000008853	RHOBTB2	0.76	0.91	0.39	1.15	1.65	0.92	0.53	0.39	0.64	0.14	0.49	0.54	0.2	0.35	1.36	2.07	0.26	0.71	0.72	2.26	0.74	0.57	1.36	1.36	0.73	0.54	0.53	1.31	1.73	1.02	0.39	1.17	1.06	2.1	1.37	0.88	0.36	1.07	1.2	0.28	0.47	0.37	0.59	0.31	1.05	0.58	1.1	1.68
ENSG00000008869	HEATR5B	2.63	1.9	0.79	1.51	2.67	2.2	1.51	1.53	1.41	0.7	1.53	1.2	1.42	1.13	3.17	5.55	0.33	1.86	2.63	3.88	1.76	2.19	5.48	2.81	2.51	1.3	1.63	2.18	2.84	2.38	0.98	2.07	2.52	3.41	4.82	4.2	2.06	2.86	2.29	1.58	1.85	1.26	1.52	1.43	2.17	1.63	3.25	2.41
ENSG00000008952	SEC62	3.33	2.66	1.43	1.67	6.98	5.93	6.29	4.75	2.83	1.85	2.37	2	3.73	2.43	2.91	13.98	0.48	2.41	4.57	6.59	5.75	2.97	8.57	4.87	9.44	1.89	5.3	3.11	5.15	5.74	2.03	10.12	5.24	10.75	10.39	16.33	3.24	11.84	3.82	2.96	2.96	1.01	3.32	4.65	8.33	3.67	3.09	3.35
ENSG00000008988	RPS20	140.64	36.55	11.4	35.32	234.52	241.47	208.06	204.05	173.66	709.59	88.59	61.32	620.65	200.53	60.71	667.1	11.31	58.25	277.61	290.81	254.16	117.32	292.44	182.48	421.59	167.43	416.14	95.01	164.22	125.06	23.29	622.11	167.41	162.81	564.34	333.62	137.38	255.45	53.36	112.02	240.86	25.54	119.4	431.32	208.4	265.82	31.1	395.63
ENSG00000009307	CSDE1	22.35	11.09	6.45	6.27	40.14	57.38	27.27	29.16	21.67	37.61	17.13	16.07	82.26	22.51	19.02	67.54	2.57	18.34	45.9	35.79	47.38	19.9	49.7	18.07	64.07	18.09	26.09	25.54	38.46	31.39	7.35	42.14	29.23	21.25	49.43	72.98	19.34	50.83	20.77	15.02	26.33	9.46	20.58	20	41.16	38.23	19.91	26.47
ENSG00000009335	UBE3C	10.07	2.57	3.13	4.32	9.46	13.81	6.8	5.29	4.99	3.76	5.49	3.16	6.59	5.34	7.81	36.44	0.8	6	18.61	12.08	17.45	13.08	28.91	15.98	19.47	7.53	7.43	7.55	12.13	10.63	4.17	8.85	12.14	10.43	14.51	13.2	9.85	11.59	9.33	7.25	9.72	3.78	8.16	7.26	10.9	6.25	11.23	10.46
ENSG00000009413	REV3L	4.74	2.19	2.28	1.64	7.18	3.17	1.83	1.72	1.58	0.85	2.44	2.02	1.52	2.43	4.73	4.3	0.33	3.35	3.13	3.79	3.29	3.15	8.53	3.94	5.74	2.14	1.25	4.59	4.56	3.79	1.44	3.85	2.7	3.7	3.47	5.4	3.59	4.73	2.48	2.96	2.75	2.14	3.77	2.17	5.21	1.97	5.59	1.52
ENSG00000009694	TENM1	0.01	0.01	0	0.05	0.03	0.04	0.01	0.02	0.01	0	0.01	0.02	0.01	0.02	0.04	0.01	0	0.09	0.04	0	0.01	0	0.05	0.04	0.01	0.02	0	0.11	0.04	0.01	0.01	0.04	0.01	0.05	0.11	0.01	0	0.02	0.08	0.02	0.01	0.01	0.01	0.01	0.03	0.01	0.02	0
ENSG00000009709	PAX7	0	0	0	0	0	0	0	0	0	0	0	0	0.01	0	0	0	0	0	0	0	0	0	0	0	0	0	0.01	0	0	0	0.03	0	0	0	0	0	0	0	0	0	0	0	0	0	0	0	0	0
ENSG00000009724	MASP2	0.21	0.09	0.31	0.08	0.18	0.26	0.06	0.1	0.08	0.07	0.07	0.04	0.1	0.12	0.13	0.46	0.02	0.12	0.24	0.11	0.16	0.1	0.35	0.16	0.28	0.1	0.1	0.24	0.25	0.09	0.04	0.24	0.17	0.18	0.35	0.22	0.2	0.2	0.1	0.02	0.09	0.03	0.06	0.19	0.15	0.06	0.18	0.16
ENSG00000009765	IYD	0.93	0.47	0.09	0.72	0.31	3.64	0.59	0.64	0.71	1.36	0.3	0.54	2.68	0.21	0.74	4.49	0.35	0.38	1.23	4.79	3.51	2.15	4.76	2.31	7.79	1.24	1.73	1.07	2.62	2.16	0.47	0.3	2.02	1.33	5.96	0.51	0.74	0.13	0.54	1.25	1.2	0.01	1.28	3.01	0.14	0.38	0.86	2.68
ENSG00000009780	FAM76A	1.73	1.02	1.35	1.16	1.71	2.22	1.65	1.35	0.75	0.61	0.74	1.1	1.54	0.59	1.99	3.19	0.28	1.5	1.83	2.69	2.48	1.55	3.35	2.26	1.51	0.83	0.93	1.63	2.02	2.07	0.88	2.02	1.19	3.08	3.64	2.83	1.7	2.8	1.51	1	1.22	0.55	0.57	0.86	1.59	1.41	2.48	0.92
ENSG00000009790	TRAF3IP3	1.67	1.37	1.29	1.96	2.73	1.2	0.73	1.93	0.67	0.22	1.22	2.36	0.64	1	3.08	1.86	0.27	1.32	2.83	0.56	0.57	1.25	1.74	1.37	0.89	1.05	0.57	1.59	0.83	1.58	1.11	3.72	1.57	2.34	1.38	1.01	0.7	1.1	1.94	0.85	0.86	1.06	0.47	0.73	3.13	1.4	4.33	0.22
ENSG00000009830	POMT2	5.09	2.17	1.61	3.04	3.67	1.68	1.97	1.96	1.04	0.56	1.81	1.03	0.39	1.34	4.24	2.4	0.73	2.52	3.13	3.32	3.01	1.48	2.88	6.19	5.93	2.23	1.07	2.71	4.7	2.65	2.27	2.56	2.16	3.92	2.92	5.64	3.6	5.67	4.31	2.4	1.45	1.52	1.67	0.65	3.19	1.18	6.9	1.55
ENSG00000009844	VTA1	2.08	1.31	0.48	0.93	3.63	4.59	3.22	3.36	1.49	2.42	1.45	1.12	6.57	1.9	1.46	5.9	0.22	1.56	4.51	3.65	5.78	2.56	4.76	3	6.34	1.57	4.04	1.4	2.59	3.43	0.63	7.17	3.65	4.66	8.8	9.56	2.25	6.88	1.51	1.51	2.57	0.67	1.92	2.49	3.83	4.28	1.75	2.2
ENSG00000009950	MLXIPL	5.8	2.17	1.2	2.32	0.99	4	1.62	1.45	2.05	2.91	2.12	1.59	0.99	1.62	0.39	10.08	1.18	3.5	12.7	3.61	10.09	10.71	24.54	6.84	15.63	4.6	1.17	4.05	2.86	2.23	5.91	4.84	4.38	1.1	9.62	1.64	5.62	0.92	7.16	1.23	4.19	1.2	5.53	5.41	1.03	1.36	11.02	5.84
ENSG00000009954	BAZ1B	5.29	3.56	2.63	3.88	7.55	6.19	4.5	3.2	2.17	1.24	2.32	2.73	3.93	2.5	4.83	20.68	0.74	3.86	9.38	4.93	10.38	6.26	15.34	10.37	12.45	4.94	5.14	4.65	7.82	8.55	3.17	6.78	8.77	5.38	9.13	8.75	5.16	7.92	5.16	5.81	4.78	2.74	4.1	3.82	8.8	4.78	9.3	4.13
ENSG00000010017	RANBP9	3.54	1.73	0.94	1.45	4.41	3.52	1.58	2.5	1.43	1.09	1.22	1.5	4.08	1.17	1.93	5.38	0.34	2.17	4.68	4.31	4.58	3.97	8.24	3.78	3.92	2.4	3.48	2.58	3.62	3.12	1.93	4.47	4.21	4.69	5.6	5.72	2.65	5.33	2.53	3.13	2.72	1.3	1.94	1.85	4.4	2.77	3.33	1.85
ENSG00000010030	ETV7	0.61	0.51	0.65	0.29	5.02	0.69	2.95	0.78	0.03	0.22	0.26	0.15	0.87	0.43	0.72	1.83	0.14	0.2	1.64	1.08	1.33	1.21	1.74	0.79	0.61	0.65	0.73	0.21	0.4	0.62	0.27	1.67	0.48	1.35	1.58	2.06	0.3	2.19	0.98	1.26	0.09	1.27	0.32	0.69	4.41	3.47	4.06	0.2
ENSG00000010072	SPRTN	1.87	0.76	0.6	1.41	1.68	1.41	1.14	1.02	0.83	0.58	0.49	0.76	1.39	0.6	1.16	3.27	0.5	0.76	1.71	1.95	1.54	1.04	2.62	2.04	2.1	0.63	1.09	0.87	1.2	2.5	1.15	2.53	1.81	1.6	2.22	1.5	1.13	2.24	1.48	1.37	0.9	0.63	0.64	1.25	1.73	0.88	2.7	0.56
ENSG00000010165	METTL13	2.68	1.71	1.79	2.98	3	3.19	1.63	2.11	0.84	1.16	0.99	1.28	2.36	0.89	3.6	7	0.48	1.45	2.95	2.44	3.02	3	6.19	3.86	4.03	1.75	3.38	2.35	2.42	5.08	0.92	2.59	5.47	3.25	4.26	2.85	3.29	3.13	2.31	2.22	2.77	0.89	1.55	2.31	3.32	2.32	5.2	1.91
ENSG00000010219	DYRK4	9.66	5.1	3.27	5.47	4.13	4.42	2.47	2.02	1.66	1.08	2.03	1.47	3.24	1.66	7.43	4.2	0.5	2.29	3.99	9.36	2.66	1.83	4.01	6.44	3.74	1.55	2.34	2.06	4.29	6.51	1.53	3.15	1.86	11.17	3.86	6.52	2.62	9.97	4.04	1.95	1.62	0.62	2.16	1.7	3.5	3.12	3.39	3.21
ENSG00000010244	ZNF207	22.54	10.85	11.16	12.99	24	23.84	15.1	15.83	10.9	8.51	11.71	10.26	13.68	9.04	18.95	42.74	2.29	13.34	26.62	25.48	26.03	16.8	47.04	32.25	37.3	13.83	13.67	15.79	20.95	22.21	7.55	19.89	13.8	22.1	45.76	32.61	16.73	22.99	19.28	13.15	14.94	11.19	14.47	11.57	26.84	13.68	27.78	19.45
ENSG00000010256	UQCRC1	16.82	10.86	2.95	7.7	30.78	43.87	37	23.33	14.07	19.6	12.81	9.19	55.57	11.06	7.14	64.36	1.42	16.47	21.29	31.87	46.27	21.48	43.26	24.32	50.35	10.32	30.08	11.91	16.64	31.93	5.48	33.03	27.49	26.7	42.93	38.8	14.16	26.08	15.33	8.34	21.76	5.27	22.11	13	25.49	26.08	10.78	22.24
ENSG00000010270	STARD3NL	1.94	0.96	0.42	0.87	8.78	5.14	2.17	2.25	1.93	2.54	1.31	0.88	5.14	1.83	1.52	10	0.18	1.42	4.45	2.13	5.64	2.37	7.6	3.45	4.64	1.53	4.02	1.99	3.89	2.09	0.55	5.23	2.99	3.9	9.56	4.44	1.38	4.56	1.41	1.8	2.72	0.65	2.14	2.69	4.08	2.79	1.64	3.59
ENSG00000010278	CD9	17.25	10.99	2.11	7.84	5.02	55.77	32.86	26.27	15.58	20.97	21.77	18.2	66.88	10.75	7.39	107.52	0.9	14.33	58.68	37.88	50.96	18.37	65.62	59.1	65.09	15.66	53.46	14.17	18.84	42.76	9.84	20.18	34.71	53.59	132.15	67.36	12.92	38.81	7.29	13.45	33.66	3.55	24.88	20.76	17.35	54.61	6.8	31.31
ENSG00000010282	HHATL	0.01	0.01	0.06	0.02	0	0.01	0.02	0.02	0.03	0	0.01	0.01	0.01	0.03	0.04	0	0	0.04	0.04	0.18	0	0.02	0.01	0.01	0	0	0	0	0	0	0.02	0	0	0	0.01	0	0	0.13	0	0.04	0	0	0	0.01	0.02	0	0.34	0
ENSG00000010292	NCAPD2	6.46	2.43	1.63	2.95	6.11	4.68	4	2.76	1.49	1.46	3.02	1.83	4.86	2.41	3.44	13.16	0.63	2.76	7.69	5.33	6.79	4.23	9.66	9.29	15.8	2.79	4.41	4.8	6.06	6.34	1.81	5.52	9	4.78	9.31	9.15	3.22	5.2	4.46	4.38	2.64	2.92	3.04	2.8	7.89	6.2	6.83	2.79
ENSG00000010295	IFFO1	1.45	0.56	0.67	0.98	1.49	0.95	0.52	0.5	0.58	0.09	0.74	0.69	0.16	0.33	2.14	0.42	0.12	1.77	1.21	0.7	0.25	0.5	1.6	0.73	0.54	0.49	0.32	2.18	1.65	1.16	1.57	1.24	0.67	1.86	0.7	0.58	0.46	0.65	1.97	1.22	0.51	0.56	0.44	0.26	1.6	0.49	2.03	0.38
ENSG00000010310	GIPR	0.75	0.65	0.17	0.68	1.5	0.15	1.4	0.88	0.22	0.08	0.95	0.19	0.11	0.18	0.3	0.35	0.24	1.09	0.41	1.08	0.5	0.2	0.6	0.19	0.31	0.19	0.47	0.12	0.6	0.19	0.45	0.92	0.22	1.94	0.34	1.35	0.32	0.35	1.15	0.68	0.6	0.68	0.22	0.37	0.6	0.72	0.81	0.27
ENSG00000010318	PHF7	1.41	1.15	0.46	1.6	1.01	1.45	0.41	0.66	0.32	0.26	0.58	0.64	0.54	0.25	0.86	3.98	0.23	1.29	0.7	0.95	0.85	1.26	2.46	0.69	0.8	0.43	0.41	0.8	0.88	1.94	0.75	1.11	1.21	0.77	1.59	0.86	1.46	0.41	1.49	0.64	0.35	0.5	0.88	0.91	0.9	0.71	4.04	0.67
ENSG00000010319	SEMA3G	0.25	0.15	0.05	0.07	0.22	0.19	0.09	0.02	0.09	0.04	0.06	0.07	0.08	0.06	0.2	0.15	0.03	0.3	0.15	0.05	0.03	0.05	1.27	0.1	0.32	0.03	0.23	1.2	0.29	0.25	0.37	0.07	0.19	0.38	0.29	0.09	0.01	0.06	0.09	0.19	0.09	0.06	0.05	0.09	0.11	0.15	0.04	0.03
ENSG00000010322	NISCH	10.25	4.9	7.16	10.5	7.66	6.26	3.62	3.2	3.17	1.1	2.81	4.42	1.48	1.61	10.48	8.87	2.43	7.85	5.92	10.97	4.86	6.26	12.6	6.81	10.89	3.62	2.28	10.96	9.56	9.89	8.95	5.64	7.05	7.53	6.49	8.47	4.7	8.21	11.75	7.69	3.19	3.45	3.62	2.52	7.83	2.35	13.44	4.18
ENSG00000010327	STAB1	6.93	2.18	1.75	4.68	6.24	4.85	2.73	2.72	1.95	0.65	3.48	1.73	0.7	1.16	10.69	2.25	0.31	8.98	3.83	2.76	1.22	1.76	6.68	2.8	3.16	2.01	1.53	10.29	3.23	4.79	3.84	4.72	2.95	9	3.12	1.78	1.17	3.32	8.8	3.69	1.58	1.56	2.19	1.41	5.34	1.9	5.72	0.94
ENSG00000010361	FUZ	0.59	0.39	0.33	0.36	0.3	0.22	0.21	0.19	0.09	0.26	0.08	0.36	0.31	0.1	0.95	1.46	0.04	0.85	0.48	0.13	0.32	0.52	0.82	1.28	0.62	0.63	0.14	0.55	0.41	0.21	0.24	0.52	0.23	0.49	1.7	0.16	0.25	0.22	0.23	0.24	0.37	0.08	0.73	0.37	0.3	0.15	0.34	0.29
ENSG00000010379	SLC6A13	0.06	0.05	0.03	0.05	0.04	0.07	0.01	0.03	0.04	0.01	0.01	0.02	0.04	0.01	0.18	0	0.02	0.01	0.16	0.05	0.15	0.01	0.06	0.12	0.08	0.02	0	0.03	0.04	0.04	0	0.07	0.03	0.02	0.05	0.02	0.01	0.09	0.1	0.06	0	0	0	0.01	0.01	0	0.8	0.08
ENSG00000010404	IDS	6.34	2.74	1.37	3.64	12.76	8.98	4.86	3.3	2.03	1.55	2.56	2.56	4.82	1.55	6.42	8.49	0.74	5.38	10.89	5.02	5.8	3.89	9.78	5.33	6.3	2.54	6.5	5.75	10	2.58	2.66	7.55	4.75	7.9	17.09	12.85	2.9	3.82	3.03	5.01	6.64	1.74	2.02	2.41	7.9	2.51	7.88	7.4
ENSG00000010438	PRSS3	11.59	2.48	0.36	2.26	2.74	18.3	7.7	4.66	2.38	7.29	3.22	0.86	27.47	2.49	0.49	21.45	0.86	3.97	12.36	7.62	10.39	6.69	10.17	7.66	14.04	2.87	31.48	3.07	3.87	2.55	2.33	12.94	7.31	14.51	58.55	46.8	5.41	6.51	9.48	6.08	4.92	1.88	1.59	3.21	5.37	16.83	4.78	9.97
ENSG00000010539	ZNF200	1.65	0.5	0.71	0.92	1.38	3.04	1.71	0.74	0.35	0.43	0.55	0.73	1.02	0.67	1.01	3.01	0.28	0.63	2.49	1.26	3.37	1.78	3.41	2.07	2.42	0.99	1.69	0.92	1.7	3.46	0.8	2.24	1.74	1.62	2.58	1.22	1.53	2.21	2.99	1.3	1.6	0.62	1.49	0.75	1.7	1.12	2.93	0.66
ENSG00000010610	CD4	0.87	0.47	0.32	0.44	3.78	1.55	0.77	2.42	1.47	0.66	0.98	0.78	0.86	0.84	1.56	0.96	0.08	0.67	3.57	0.41	0.65	0.37	1.11	0.53	1.08	0.79	1.07	1.06	1.09	0.66	0.46	3.07	1.65	1.04	0.79	1.38	0.34	1.96	0.71	0.4	0.39	0.52	0.38	0.51	3.12	2.14	1.14	0.16
ENSG00000010626	LRRC23	0.85	0.43	0.48	0.71	0.39	1.08	0.3	0.23	0.12	0.43	0.23	0.41	0.48	0.11	0.92	1.48	0.09	0.73	1.01	1.02	0.57	0.75	1.91	0.61	1.47	0.41	1.05	0.84	1.74	1.29	0.78	0.79	0.94	0.94	1.57	0.85	0.7	0.8	0.77	0.45	0.49	0.18	0.69	0.5	0.61	0.45	1.25	0.79
ENSG00000010671	BTK	0.48	0.48	0.33	0.37	1.46	0.36	0.37	0.93	0.33	0.06	0.35	0.82	0.16	0.45	1.02	0.56	0.08	0.89	0.99	0.11	0.07	0.22	0.93	0.57	0.14	0.49	0.33	0.72	0.48	0.51	0.21	2.59	0.35	0.63	0.17	0.53	0.1	0.62	0.76	0.28	0.26	0.29	0.17	0.17	1.17	0.47	1.09	0.1
ENSG00000010704	HFE	0.55	0.78	0.58	0.72	2.61	0.82	1.01	0.86	0.29	0.48	0.37	0.46	0.42	0.49	0.74	1.33	0.32	0.43	1.13	1.07	0.75	0.61	2.24	0.91	0.56	0.56	0.87	0.77	1.14	1.8	0.56	1.62	0.98	1.4	2.74	2.38	1.16	1.45	0.94	1.37	0.39	0.73	0.56	0.62	3.37	0.73	2.21	0.6
ENSG00000010803	SCMH1	4.9	1.56	1.73	3.06	3.48	4.95	1.23	2.72	1.46	0.67	1.59	1.83	3.81	1.14	3.58	6.23	0.61	2.53	2.87	3.36	2.81	2.59	7.35	3.4	6.14	1.37	1.05	4.71	4.25	4.3	1.14	2.31	3.48	3.64	5.27	4.86	1.6	2.69	3.27	1.73	1.68	1.28	1.68	1.4	3.93	2.19	4.87	3
ENSG00000010810	FYN	11.14	3.61	4.02	6.17	11.62	3.56	4.72	4.45	2.6	0.41	2.99	4.47	1.76	2.41	10.89	2.21	1.53	9.26	7.41	6.32	2.22	2.29	8.62	3.4	6.53	3.82	1.82	6.77	11.75	3.94	6.04	10.94	2.64	10.23	3.08	5.83	4.83	8.86	4.61	4.81	3.47	3.54	3.4	1.32	11.4	2.76	10.58	1.69
ENSG00000010818	HIVEP2	1.62	0.57	0.48	0.8	2.15	2.26	0.82	1.01	0.66	0.28	0.44	0.57	0.79	0.49	1.4	1.72	0.18	1.6	1.55	1.95	1.59	1.08	2.69	0.86	2.58	0.7	0.88	1.36	1.8	1.2	0.8	1.32	1.32	1.58	2.47	1.96	0.59	1.27	1.47	1.48	0.79	0.48	0.58	0.47	1.63	0.44	2.64	0.82
ENSG00000010932	FMO1	0.04	0	0	0.04	0.11	0.04	0.03	0	0.01	0.01	0.03	0.02	0	0.04	0.16	0.05	0.04	0.13	0.05	0	0.01	0.01	0.16	0	0.01	0.08	0.15	0.13	0.07	0.03	0	0.19	0.03	0.09	0.04	0.01	0.08	0.06	0.1	0.05	0.13	0.01	0.02	0.1	0.17	0.02	0.02	0.01
ENSG00000011007	ELOA	2.72	1.23	1.7	1.72	2.82	3.68	2.02	1.51	1.13	0.8	1.1	1.1	2.4	0.61	2.1	4.16	0.31	1.94	4.03	2.8	3.83	2.22	5.24	4.08	6.69	2.11	1.59	2.51	2.92	2.69	1.56	3.39	3.06	3.86	4.56	5.91	2.48	2.26	2.47	1.71	1.43	0.85	0.94	0.89	3.35	2.63	3.76	1.39
ENSG00000011009	LYPLA2	6.19	2.13	1.01	2.27	5.91	7.69	3.8	3.17	1.48	3.18	1.9	1.71	8.15	1.07	2.38	7.24	0.47	3.91	6.11	9.02	7.17	4.86	7.52	4.42	12.52	2.03	4.35	4.25	4.37	3.33	2.63	4.03	5.22	6.4	9.59	6.79	3.34	4.55	3.48	2.86	2.45	2.04	1.54	1.97	4.82	3.58	3.06	3.61
ENSG00000011021	CLCN6	2.58	1.45	1.39	2.05	1.83	2.6	1.04	1.09	0.68	0.37	1.09	1.18	0.5	0.83	2.13	2.47	0.55	2.24	2.05	2.35	1.32	1.38	2.56	2.36	3.37	1.06	0.43	3.5	2.43	1.34	1.38	1.26	1.39	2.17	3.29	2.36	1.09	2.03	3.29	1.78	0.99	1.28	0.44	0.88	2.57	0.53	4.07	0.89
ENSG00000011028	MRC2	3.35	0.89	0.87	0.79	4.66	1.67	1.53	1.22	0.97	0.31	1.12	0.82	0.75	0.33	2.56	0.86	0.12	3.16	2.63	1.33	0.8	0.47	4.58	1.11	1.72	1.11	1.57	4.69	6.68	1.74	1.79	1.87	1.65	3.73	0.86	3.02	0.91	1.21	2.94	3.73	3	0.57	1.64	0.44	3.79	0.99	3.55	0.69
ENSG00000011052	NME1-NME2	0.23	0.7	0.03	0.03	1.61	1.01	0.69	0.58	0.74	1.34	0.39	0.19	1.19	0.62	0.18	0.76	0.09	0.21	1.33	4.65	1.26	0.24	0.43	0.95	0.86	0.42	0.79	0.46	0.43	1.05	0.35	1.23	0.3	0.95	1.27	1.45	0.25	2.32	0.16	0.67	0.48	0.1	0.49	0.37	0.64	0.6	0.82	0.79
ENSG00000011083	SLC6A7	1	0.53	0.55	2	0.05	0.36	0.41	0.37	0.45	0.06	0.73	0.64	0.14	0.21	3.17	1.67	0.11	1.71	0.34	1.35	0.9	0.66	1.68	0.97	0.48	0.17	0.15	0.19	0.39	0.72	0.29	0.31	1.32	0.84	0.13	0.07	1.15	0.39	1.72	3.28	0.38	0.19	0.62	0.19	0.38	0.37	2.48	1.27
ENSG00000011105	TSPAN9	1.28	0.48	0.35	0.53	1.59	1.5	0.79	0.69	0.58	0.29	0.53	0.4	0.59	0.37	1.29	1.03	0.14	0.99	1.08	0.86	1.06	0.53	1.94	1.21	2.09	0.44	0.74	1.99	2.45	0.72	0.94	1.47	0.62	1.61	1.59	1.47	0.33	0.81	0.67	1.06	0.86	0.3	0.67	0.36	0.91	0.24	0.95	0.56
ENSG00000011114	BTBD7	2.54	1.56	0.8	1.17	2.44	1.94	1.65	1.64	1.04	0.58	1.29	1.05	0.98	1.11	2.04	2.41	0.27	1.76	2.17	2.69	2.68	1.84	2.95	2.42	4.36	1.06	1.36	1.61	3.11	1.71	0.57	2.08	1.95	3.24	2.18	3.63	1.6	2.57	1.72	2.09	1.79	1.01	1.27	0.92	1.87	1.68	3.45	1.43
ENSG00000011132	APBA3	5.44	1.58	2.19	2.51	3.89	2.12	1.68	1.28	1.3	0.69	0.81	1.42	0.5	0.61	5.09	2.98	0.22	2.85	3.22	3.69	2.55	2.06	3.84	3.73	2.92	2.09	1.67	3.25	2.18	2.2	2.48	3.58	3.48	3.13	1.95	3.26	1.5	2.71	3.14	2.43	1.17	1.29	1.3	1.14	3.18	1.04	4.89	1.74
ENSG00000011143	MKS1	2.18	1.38	1.39	1.85	1.63	2.09	1.24	1.21	0.51	0.73	1.08	0.67	0.75	0.46	2.16	3.38	0.11	1.52	2.17	1.43	1.58	2.61	2.95	2.99	2.3	1.19	1.63	1.5	1.96	2.83	0.72	1.57	1.49	1.03	3.79	2.41	1.07	1.66	2.66	0.97	1.32	0.59	1.18	1.61	2.02	1.44	2.95	1.49
ENSG00000011198	ABHD5	2.77	1.29	0.43	0.84	2.29	1.61	1.86	1.99	1.23	0.56	0.83	0.67	1.82	1.22	1.23	3.66	0.15	1.32	1.31	2.84	1.93	1.17	2.86	1.29	2.11	0.78	1.58	1.63	1.05	1.45	0.9	2.49	1.16	2.54	2.25	3.46	1.36	3.17	1.13	0.95	1.47	0.81	0.82	0.92	2.09	1.33	1.64	1.17
ENSG00000011201	ANOS1	2.3	0.07	0.04	0.02	1.08	0.43	0.37	0.96	0.19	0.23	0.19	0.17	0.94	0.12	0.78	0.42	0	0.37	0.72	0.03	0.16	0.01	0.5	0.08	0.38	0.42	0.78	0.64	1.38	0.04	0.1	0.61	0.35	0.63	0.07	0.64	0.04	0.53	0.37	0.19	0.63	0.06	0.59	0.09	0.32	0.31	0.33	0.11
ENSG00000011243	AKAP8L	10.12	4.59	6.84	6.97	8.88	6.54	5.72	5.23	4.37	2.31	3.69	4.58	3.02	3.15	13.49	8.95	1.7	9.68	7.94	12.9	6.24	6.41	13.73	13.02	11.8	5.77	5.23	10.35	9.7	12.98	6.05	6.99	8.29	8.36	5.55	10.3	6.01	8.36	11.72	11.15	4.84	4.89	6.02	4.33	8.22	3.7	18.42	3.54
ENSG00000011258	MBTD1	1.8	0.93	0.69	1.03	1.68	2.56	0.99	1.25	0.72	0.7	0.84	0.89	1.05	0.98	2.54	5.76	0.13	1.03	2.61	2.44	1.46	1.63	4.08	2.68	3.65	1.13	1.71	1.77	1.91	1.54	0.84	1.78	1.9	2.48	4.5	2.36	1.11	2.04	1.84	1.16	1.51	0.51	1.02	2.19	1.61	1.24	2.21	2.11
ENSG00000011260	UTP18	2.89	1.23	1.04	1.78	4.26	5.61	2.71	2.75	1.46	2.74	1.51	1.49	3.78	2.77	2.03	10.02	0.35	2.22	7.11	4.69	5.71	3.24	6.97	6.7	7.11	2.46	3.62	2.68	3.29	3.93	1.58	4.99	4.1	4.08	14.02	6.92	2.02	7.65	2.6	2.91	3.57	0.96	2.26	3.47	5.61	4.3	2.06	3.92
ENSG00000011275	RNF216	2.99	1.85	2.24	2.12	4.47	3.52	2.14	1.74	1.44	0.87	1.24	1.55	1.08	1.46	3.58	11.46	0.43	3.59	5.9	4.15	3.89	3.55	8.98	4.92	5.54	2.6	3.03	3.46	4.73	3.54	1.28	4.28	4.32	3.65	6.27	4.1	2.66	3.55	2.98	3.37	2.04	1.25	2.07	2.32	4.1	1.55	6.21	2.36
ENSG00000011295	TTC19	8.53	2.87	2.55	6.67	7.74	7.31	4.78	4.47	3.3	1.1	2.62	3.23	3.74	3.02	5.3	8.13	0.71	6.24	5.13	12.46	5.6	3.23	7.13	7.55	8.53	2.89	3.61	4.25	5.63	7.67	4.64	6.2	5.09	7.35	6.88	11.94	3.91	6.98	7.96	3.66	4.47	1.94	5.23	3.02	9.7	4.74	9.17	7.6
ENSG00000011304	PTBP1	24.86	11.01	14.47	24.06	25.15	16.88	15.3	12.17	8.16	7.52	6.91	11.08	16.44	6.6	21.18	34.85	4.66	19.74	26.82	28.93	27.65	20.11	40.77	34.94	47.18	17.27	18.1	16.9	16.3	35.84	15.67	21.99	30.12	19.66	20.72	32.75	15.01	19.95	24.67	26.3	10.07	7.65	11.04	11.98	26.91	17.22	39.37	9.21
ENSG00000011332	DPF1	0.09	0.19	0.06	0.05	0.17	0.04	0.09	0.06	0.03	0.04	0.12	0.02	0.01	0.03	0.05	0.1	0	0.1	0.13	0.07	0.08	0.02	0.11	0.07	0.31	0.02	0.08	0.12	0.13	0.04	0.29	0.38	0.08	0.07	0.04	0.12	0.01	0.42	0.05	0.12	0.09	0.06	0.03	0.05	0.12	0.11	0.16	0.01
ENSG00000011347	SYT7	1.92	1.08	0.74	0.85	0.11	2.24	0.21	0.1	0.39	1.54	0.27	0.56	1.42	0.07	0.57	6.81	0.39	1.44	0.43	3.2	4.28	3.44	8.44	3.04	16.31	1.25	1.64	2.04	4.03	1.82	1.07	0.79	5.74	4.69	9.54	0.58	0.4	0.41	0.27	2.19	1.36	0.05	1.06	1.21	0.05	0.6	0.57	4.47
ENSG00000011376	LARS2	2.75	2.94	2.39	2.35	3.34	4.48	3.29	2.89	1.41	1.39	1.83	2.32	4.61	1.45	4.15	8.41	0.53	2.01	2.76	2.47	8.56	6.04	6	4.7	7.85	3.28	3.99	2.91	3.87	8.85	1.33	3.79	2.59	2.36	3.69	3.91	3.15	2.5	3.59	2.14	2.58	2.21	3.58	2.34	3.9	1.77	3.83	3.67
ENSG00000011405	PIK3C2A	7.86	4.97	5.93	5.15	5.81	6.63	4.81	5.12	3.61	1.86	4.16	4.28	5.58	3.45	5.51	12.95	0.92	5.8	8.89	9.3	8.35	6.91	14.7	11.9	20.4	4.51	5.88	6.36	8.64	12.14	5	8.57	5.67	8.6	11.03	11.98	6.4	8.46	6.08	8.46	3.49	4.31	3.33	4.65	7.92	4.6	14.64	3.69
ENSG00000011422	PLAUR	32.82	13.45	16.37	24.99	11.93	5.93	24.13	8.29	18.53	1.69	16.55	12.91	3.21	6.46	9.05	11.91	4.31	17.51	19.28	44.09	18.1	25.47	32.75	24.68	14.7	15.88	9.1	4.85	9.68	4.85	29.32	14.65	9.38	25.73	22.34	33.6	16.03	23.77	27.79	21.85	11.52	8.46	5.69	2.9	19.16	10.72	78.47	7.09
ENSG00000011426	ANLN	4.05	1.64	3.08	1.76	6.52	2.2	2.95	3.07	1.45	1.18	1.93	2.17	3.75	2.69	3.47	20.16	0.38	3.26	6.97	4.34	13.02	4.51	10.19	8.35	13.37	3.12	3.54	2.23	4.14	7.15	1.71	4.43	5.6	4.69	9.13	9.5	4.33	7.98	4.5	6.53	4.31	8.13	2.82	2.75	7.96	7.61	17.18	2.34
ENSG00000011451	WIZ	3.46	0.87	1.51	2.49	3.56	2.02	1.2	0.75	0.65	0.34	0.55	0.84	0.45	0.46	3.55	3.31	0.41	2.89	3.19	2.82	2.4	1.99	4.42	3.8	4.52	1.51	1.51	3.16	2.28	3.44	1.49	1.97	3.27	2.14	1.74	1.96	1.07	1.68	2.86	3.02	1.01	0.67	1.43	0.62	3.12	0.94	3.76	1.22
ENSG00000011454	RABGAP1	12.12	4.88	8.18	5.4	4.62	10.35	3.81	4.11	2.49	1.77	2.76	5.26	3.67	2.61	6.96	12.64	1.47	5.65	6.47	6.66	4.8	6.86	11.97	7.57	12.49	3.39	2.75	7.13	8.09	10.46	3.15	6.28	4.87	6.19	7.26	9.46	9.94	5.59	11.67	10.11	5.45	3.99	4.11	3.83	6	4.48	15.03	5.15
ENSG00000011465	DCN	4.09	1.53	0.53	0.4	19.28	16.03	11	12.06	5.2	4.41	2.2	1.25	13.05	1.4	11.16	5.89	0.1	8.76	14.79	1.85	3.72	0.56	21.72	2.35	5.52	6.29	15.48	21.37	12.83	1.73	1.72	34.77	14.18	9.27	5.23	8.78	0.98	5.15	2.12	6.35	5.73	1.14	5.55	2.19	13.16	3.23	1.59	0.94
ENSG00000011478	QPCTL	0.83	0.34	0.25	0.92	1.79	0.85	0.66	0.4	0.29	0.34	0.24	0.3	0.6	0.27	0.74	1.36	0.07	0.64	0.86	1.2	1.12	0.61	1.49	1.33	1.71	0.73	0.68	1.24	0.45	1.18	0.6	1.49	1.01	1	1.08	1.21	0.37	1.3	0.69	0.49	0.42	0.23	0.44	0.34	1.07	0.54	0.58	0.51
ENSG00000011485	PPP5C	7.15	2.92	3.39	5.09	8.07	5.81	4.37	3.69	3	2.25	3.32	2.52	5.15	2.18	6.42	10.65	0.98	6.27	9.32	7.49	9.69	6.71	14.6	12.96	13.79	6.18	5.06	7.09	8.88	10.15	4.86	8.31	7.74	8.02	9.07	11.34	3.69	13.18	9.36	7.23	5.41	2.15	3.49	3.39	8.65	5.86	7.81	4.35
ENSG00000011523	CEP68	2.15	0.79	0.61	1.35	1.01	2.57	0.82	0.9	0.67	0.69	0.55	0.95	1.17	0.59	2.23	6.09	0.37	1.47	2.1	1.64	1.14	1.56	3.44	1.48	2.96	1.58	1.6	4.01	2.6	2.28	1.49	1.82	2.58	1.85	2.28	1.19	1.01	0.91	1.37	1.13	1.2	0.58	1.28	1.31	1.27	0.84	2.05	1.94
ENSG00000011566	MAP4K3	6.66	2.71	3.26	5.81	5.05	6.13	2.22	2.81	2.03	1.64	2.57	1.77	3.59	2.21	6.17	11.25	1.28	5.76	5.96	10.93	6.48	6.16	12.75	5.73	9.72	3.3	3.21	7.15	11.88	6.82	5.81	5.48	6.12	6.94	10.27	8.09	1.93	5.38	8.79	7.7	5.67	2.06	2.63	2.9	5.52	2.59	10.94	5.42
ENSG00000011590	ZBTB32	0.69	0.15	0.24	0.25	0.49	0.16	0.24	0.28	0.17	0.04	0.18	0.32	0.06	0.1	0.73	0.37	0.03	0.38	0.67	0.23	0.27	0.41	0.66	0.32	0.53	0.58	0.14	0.33	0.22	0.22	0.31	0.99	0.32	0.46	0.26	0.23	0.11	0.31	0.81	0.47	0.12	0.08	0.11	0.17	0.73	0.35	1.39	0.17
ENSG00000011600	TYROBP	3.77	2.23	2.62	1.55	15.5	3.09	4.15	4.5	5.07	1.34	4.2	1.72	3.31	3.11	4.82	3.69	0.54	2.4	11.4	2.62	1.38	0.7	5.39	1.87	1.92	2.34	5.22	2.6	1.62	1.63	2.93	17.36	2.53	4.62	4.8	10.95	1.08	10.31	5.37	1.34	2.07	3.31	1.6	1.29	10.97	8.84	7.53	0.5
ENSG00000011638	TMEM159	3.02	1.71	0.69	1.78	1.36	4.2	4.02	2.16	1.3	1.57	1.05	1.14	4.51	1.39	2.3	3.61	0.19	1.6	2.98	3.94	5.81	1.97	3.19	1.85	5.22	1.08	3.57	1.54	1.67	2.77	0.99	3.95	2.05	7.82	3.08	5.36	1.47	2.69	1.62	2.02	4.36	0.73	1.99	1.26	2.8	3.48	3.25	2.76
ENSG00000011677	GABRA3	0	0	0	0	0	0.01	0.01	0	0.08	0.01	0.02	0	0.01	0	0	0	0	0	0.07	0	0	0.02	0	0.1	0.16	0	0	0	0.02	0	0	0	0	0	0.75	0.03	0.04	0	0	0.02	0.03	0	0	0	0	0.02	0.04	0.08
ENSG00000012048	BRCA1	4.91	2.07	2.03	1.97	3.28	4.03	2.76	1.91	0.85	0.41	1.57	1.62	1.31	1.55	2.58	11.35	0.46	1.68	4.19	2.8	5.65	3.2	6.53	6.54	6.77	3.35	1.97	2.82	1.76	4.28	1.47	3.25	3.23	2.54	7.08	2.65	2.98	3.7	3.8	2.44	2.16	2.06	2.1	3.92	5.91	4.19	6.42	2.36
ENSG00000012061	ERCC1	4.7	1.67	0.94	3.04	4.92	4.62	3.32	2.58	1.32	3.04	1.14	1.65	3.4	1.04	3.81	6.82	0.56	4.81	6.58	6.69	3.73	3.24	7.48	3.3	5.39	2.42	6.17	4.38	4.75	5.19	2.24	5.81	6.25	3.93	8.18	8.9	2.66	3.55	2.68	5.39	2.17	1.39	2.21	2	5.52	3.94	5.44	2.99
ENSG00000012124	CD22	0.57	0.6	0.11	2.22	0.25	0.38	0.24	1.42	0.17	0.05	0.45	4.21	0.11	0.43	0.86	0.38	0.14	1.23	0.38	0.68	0.09	0.51	1.11	0.78	0.19	1.32	0.11	1.46	0.27	1.54	0.39	5.35	0.54	0.87	2.37	0.36	0.12	0.17	0.52	0.41	0.16	0.31	0.06	0.11	0.52	0.14	3.34	0.09
ENSG00000012171	SEMA3B	7.14	7.14	0.59	11.16	4.06	2.45	6.34	1.81	2.18	0.44	4.54	4.67	0.47	0.92	3.53	6.36	2.25	8.59	9.72	19.1	2.56	4.84	17.33	11.42	5.18	2.36	0.62	2.04	4.12	3.14	19.81	2.33	1.77	11.26	3.28	6.44	3.57	3.85	13.8	9.77	6.07	0.74	2.36	1.42	0.68	1.09	20.43	6.77
ENSG00000012174	MBTPS2	0.87	0.39	0.25	0.51	1.39	1.39	0.93	0.68	0.36	0.39	0.57	0.37	1.4	0.46	0.87	4.13	0.09	0.61	2.07	0.69	2.31	1.31	2.7	1.6	1.69	0.69	2.22	0.85	2.19	1.42	0.33	1.53	1.11	1.18	3.66	1.23	0.66	0.84	0.7	0.86	1.18	0.3	0.6	1.07	1.36	1.34	0.96	1.88
ENSG00000012211	PRICKLE3	1.76	0.82	0.67	1.17	1.92	1.4	1.23	0.53	0.71	0.34	0.55	0.65	0.56	0.36	1.08	2.57	0.26	1.02	1.93	2.2	2.74	1.69	3.93	3.43	2.51	1.16	1.9	1.49	1.95	1.28	1.38	1.18	1.59	1.34	1.52	1.63	0.84	0.66	1.75	0.95	1.24	0.58	0.9	0.62	1.25	0.68	2.01	1.5
ENSG00000012223	LTF	0.18	0.05	0.15	0.19	0.03	0.37	0.08	0.08	0.05	0.02	0.12	0.14	0.03	0.1	0.77	1.51	0.12	0.11	0.06	0.91	0.41	0.63	0.98	0.2	1.57	0.17	0.17	0.39	0.27	0.05	0.22	0.46	0.06	0.45	0.17	0.03	0.46	0.2	0.14	0.08	0.08	0.1	0.11	0.33	0.05	0.1	0.2	0.07
ENSG00000012232	EXTL3	1.32	0.62	0.38	0.94	2.23	1.28	0.92	0.74	0.44	0.2	0.28	0.3	0.46	0.3	1.45	1.73	0.18	0.6	1.46	1.67	2.45	0.69	1.69	1.18	1.01	0.52	1.05	1.43	1.29	1.38	0.43	1.55	1.24	1.88	1.57	1.67	0.65	1.78	1.12	0.72	1.02	0.52	0.95	0.29	1.19	0.52	2.07	1.43
ENSG00000012504	NR1H4	1.02	0.42	0	0.76	0	0.03	0.33	0.75	0.05	0.01	1.37	0.18	0.04	0.1	0.03	0	1.02	0.09	0.17	0.02	0.02	0.13	0	0.06	0.1	0.01	0	0	0.23	0.27	0.17	0.47	0.02	0.08	0	0	0.11	0	0.06	0.14	0.05	0	0.03	0.01	0	0.01	1.26	0.02
ENSG00000012660	ELOVL5	2.44	1.9	1.08	1.96	10.48	6.28	0.91	4.11	3.12	1.21	0.73	1.73	2.5	0.71	2.69	7.73	0.12	2.4	4.66	4.72	7.1	3.19	11.16	4.42	10.3	5.26	8.9	8.7	3.81	2.22	1.84	6.13	1.27	3.45	10.95	1.18	3.17	1.44	1.14	1.39	3.35	0.63	2.17	3.86	2.46	3.79	1.36	2.62
ENSG00000012779	ALOX5	9.12	3.32	5.76	11.01	4.87	2.06	4.04	2.37	1.74	0.23	2.58	2.01	0.49	1.56	4.17	2.04	2.69	3.93	4.4	1.39	1.02	1.16	6.84	3.8	1.98	1.04	0.91	3.05	3.1	2.36	5.14	4.22	1.15	11.1	7.57	6.13	7.42	2.68	11.29	3.72	1.03	4.82	1.78	1.57	3.7	2.22	18.64	1.19
ENSG00000012817	KDM5D	0	0	2.21	0	0	2.05	3.25	0	2.76	1.41	0	2.94	0.08	1.9	0	3.47	0	5.81	0	0	0	3.28	0	0	0	0	0.68	0	0	0.01	3.1	0.01	0	0	0	0	0	5.06	4.66	0	3.68	2.36	0	0.37	0	0	0	0
ENSG00000012822	CALCOCO1	8.71	5.26	6.66	7.63	7.26	10.86	5.19	6.38	2.65	4.02	6.07	4.66	3.85	2.42	9.94	9.19	1.71	8.05	10.94	6.27	3.61	6	17.74	6.35	8.22	4.82	5.09	7.15	12.71	8.79	8.04	6.91	6.44	9.89	7.65	10.83	7.13	4.52	13.33	7.6	3.42	1.94	3.98	5.22	5.76	3.17	22.52	8.53
ENSG00000012963	UBR7	1.38	0.96	0.39	0.61	3.83	2.28	2.5	2.23	1.19	1.15	1.03	0.95	2.74	1.37	0.84	2.63	0.13	1.21	1.56	1.94	4.6	1.13	1.65	1.84	4.05	1.09	1.8	0.91	1.45	1.23	0.69	4.37	2	2.22	3.61	3.99	1.1	4.27	0.99	1.34	1.56	0.73	1.65	1.49	3.21	3.76	1.23	1.04
ENSG00000012983	MAP4K5	5.81	1.94	1.6	2.84	5.57	4.19	2.78	2.87	1.69	0.89	2.5	1.8	1.37	1.85	6.18	5.58	0.5	4.11	4.77	6.18	5.48	3.88	5.69	5.56	11.67	3.13	2.25	5.08	5.11	2.6	2.72	3.98	4	4.71	5.24	8.35	2.49	6.09	4.28	4.56	4.19	1.97	3.95	2.36	6.01	2.14	7.11	3.4
ENSG00000013016	EHD3	0.23	0.1	0.06	0.15	0.36	0.31	0.16	0.19	0.12	0.03	0.17	0.11	0.11	0.06	0.69	0.42	0.02	0.25	0.21	0.16	0.15	0.08	0.3	0.25	0.25	0.14	0.15	0.42	0.59	0.34	0.18	0.5	0.2	0.4	0.2	0.18	0.08	0.07	0.23	0.27	0.19	0.03	0.17	0.08	0.24	0.09	0.54	0.23
ENSG00000013275	PSMC4	7.36	3.76	2.29	3.52	11.94	5.53	6.57	4.58	3.85	2.91	2.21	3	7.26	2.34	2.83	9.03	0.78	4.99	8.13	12.29	11.96	5.37	10.39	10.23	10.03	4.64	9.43	4.35	5.42	8.12	4.09	9.57	7.93	9.68	11.65	12.8	3.66	17.28	5.89	5.62	3.93	3.09	2.86	2.35	12.96	8.72	6.17	3.46
ENSG00000013288	MAN2B2	1.78	0.81	0.69	1.01	2.79	1.99	1.86	1.19	0.74	0.64	0.6	0.83	1.09	0.42	1.82	2.95	0.17	1.33	2.07	1.93	1.61	1.37	2.71	1.23	2.61	0.79	1.26	1.9	1.52	2.23	0.9	1.81	1.91	1.91	2.59	5.28	0.89	1.6	1.61	1.06	0.84	0.61	1.05	0.76	2.36	0.96	2.2	1.18
ENSG00000013293	SLC7A14	0	0	0	0	0	0.04	0	0	0	0	0	0	0	0.02	0	0	0	0.02	0	0	0	0	0.02	0	0	0	0	0.01	0	0	0	0	0	0	0	0	0	0	0	0	0.01	0	0	0	0	0	0	0
ENSG00000013297	CLDN11	0.13	0.03	0.08	0.1	0.1	0.08	0.04	0.07	0.04	0.02	0.04	0.03	0.04	0.04	0.13	0.12	0.02	0.14	0.07	0.11	0.05	0.04	0.29	0.03	0.19	0.06	0.08	0.49	0.22	0.02	0.02	0.15	0.03	0.15	0.1	0.1	0.08	0.05	0.04	0.15	0.09	0.02	0.03	0.02	0.1	0.03	0.09	0.1
ENSG00000013306	SLC25A39	15.9	8.01	7.84	7.4	14.97	18.15	15.42	7.13	6.19	4.96	5.15	5.22	9.17	3.51	7.7	33.52	2.04	10.1	19.52	17.41	18.91	12.13	25.65	22.5	24.95	8.17	14.7	11.18	7.35	17.46	7.08	15.39	13.97	16.07	32.97	16.37	8.58	13.24	14.15	10.86	5.43	5.29	8.4	7.4	15.07	9.75	13.5	9.59
ENSG00000013364	MVP	28.78	11.85	8.15	16.03	22.22	37.02	19.79	16.82	9.54	7.55	13.8	7.02	16.18	6.15	15.06	29.66	3.12	16.76	21.03	26.79	38.77	27.09	42.88	26.61	39.35	8.85	26.92	10.85	14.2	24.77	10.1	14.19	22.11	31.28	45.85	39.59	14.74	13.6	25.59	15.69	23.35	7.47	18.02	6.72	17.96	26.55	38.51	10.7
ENSG00000013374	NUB1	6.62	2.67	5.31	3.29	9.52	14.36	6.85	4.88	2.34	2.06	3.7	2.88	6.08	4.3	4.18	21.06	0.97	3.04	14.38	4.61	11.56	8.5	16.16	6.43	13.22	5.49	6.94	3.34	7.24	6.04	2.72	10.02	8.37	6.8	12.58	13.3	5.34	9.52	7.18	7.13	4.89	4.27	4.16	6.89	13.63	8.56	34.03	4.66
ENSG00000013375	PGM3	5.36	2.38	1.65	1.96	6.48	5.2	3.55	5.17	4.27	1.89	4.19	1.73	3.67	2	4.17	7.47	0.55	3.61	5.51	11.61	4.37	2.14	5.01	4.09	7.63	1.98	3.65	2.84	3.11	4.79	2.63	7.62	3.67	11.14	11.68	10.05	7.82	11.71	5.5	2.51	2.09	2.38	3.95	1.8	8.26	4.97	3.81	1.88
ENSG00000013392	RWDD2A	0.94	0.42	0.21	0.21	0.73	0.63	0.56	0.49	0.31	0.21	0.4	0.24	0.29	0.27	0.52	1.32	0.08	0.27	0.65	0.99	0.46	0.34	0.72	0.4	0.8	0.19	0.32	0.39	0.45	0.58	0.21	1.13	0.39	1.04	1.34	0.9	0.72	0.95	0.65	0.32	0.24	0.25	0.32	0.36	1.13	0.53	0.79	0.25
ENSG00000013441	CLK1	13.09	8.07	6.9	6.41	16.53	17.72	9.1	7.99	6.47	2.79	6.82	7.03	10.05	5.95	12.42	20.17	1.46	8.81	12.28	15.67	15.75	14.07	26.17	11.63	17.58	7.62	6.36	10.46	14.46	8.68	6.04	13.85	8.89	17.99	13.61	25.41	6.48	15.44	14.17	8.22	13.58	6.31	7.21	7.65	16.14	6.55	22.06	9.8
ENSG00000013503	POLR3B	0.73	0.51	0.21	0.39	0.9	0.83	0.7	0.62	0.48	0.45	0.51	0.4	1.26	0.57	0.65	1.75	0.13	0.59	1.23	1.14	1.28	0.6	1.3	1.79	1.63	0.49	0.54	0.69	1.48	1.15	0.17	0.96	0.93	1.3	1.25	1.73	0.64	0.76	0.64	0.8	0.76	0.28	0.63	0.55	1.09	0.72	0.84	0.74
ENSG00000013523	ANGEL1	3	1.35	1.6	1.85	3.2	3.48	1.43	1.04	1.29	1.54	1.4	1.32	0.76	0.96	2.78	4.56	0.33	2.07	2.96	2.3	3.15	2.85	3.85	2.71	10.55	2.19	1.36	3.48	4.3	1.85	1.52	2.85	2.35	2.67	2.57	2.08	1.76	1.69	3	1.95	2.19	1.07	2.19	1.9	2.04	1.3	3.09	3.11
ENSG00000013561	RNF14	2.84	1.44	1.41	1.95	3.29	5.39	2.35	2.74	1.72	1.38	1.41	1.9	3.91	1.15	3.46	6.59	0.33	2.26	3.31	4.25	5.56	3.19	5.72	3.16	2.39	1.18	2.89	2.56	3.58	4.83	1.16	5.03	4.32	5.53	8.78	5.01	2.3	4.3	1.89	1.79	2.83	0.94	2.34	1.5	3.52	2.11	6.1	2.94
ENSG00000013563	DNASE1L1	2.36	0.56	0.48	1.56	3.17	2.65	1.66	1.32	0.97	0.64	0.76	0.78	1.77	0.46	1.96	4.54	0.25	1.62	3.18	2.61	3.07	2	3.69	1.44	2.28	1	2.85	1.57	2.05	2.22	1.58	2.16	1.92	3.2	4.72	1.8	1.38	1.35	1.72	1.7	1.68	0.59	1.22	1.17	1.88	1.45	1.98	2.13
ENSG00000013573	DDX11	18.87	4.33	7.76	12.21	11.26	5.52	5.3	3.78	2.48	1.33	5.22	4.82	2.92	4.78	8.25	19.74	3.37	6.73	11.15	12.3	8.69	7.69	14.39	22.67	18.54	7.58	2.91	7.98	12.46	15.62	9.05	7.65	12.27	11.17	11.03	6.36	7.54	11.03	14.31	12.36	5.52	7.15	4.14	3.55	12.66	3.74	22.38	9.47
ENSG00000013583	HEBP1	0.95	0.63	0.25	0.63	1.87	2.79	2.47	2.23	1.43	2	1.37	0.46	4.06	1.01	0.88	5.4	0.21	1.33	3.19	2.01	2.53	2.24	3.41	2.22	5.42	1.41	4.09	1.67	2.57	2.27	0.53	2.73	2.13	1.79	3.32	4.68	1.43	1.23	0.63	2.26	3.07	0.42	1.26	1.39	3.18	2.17	1.02	2.84
ENSG00000013588	GPRC5A	26.12	14.43	5.92	19.17	11.99	10.83	38.98	10.56	10.48	4.98	21.89	10.61	17.68	4.71	4.93	23.05	1.16	20.45	29.41	51.38	50.62	21.81	35.63	78.06	84.89	9.06	17.56	21.22	21.01	36.19	22.2	20.82	9.08	64.55	35.65	112.4	17.96	6.48	40.28	45.53	39.28	6.83	13.08	5.12	21.48	11.81	58.99	30.2
ENSG00000013619	MAMLD1	0.52	0.3	0.16	0.21	0.63	0.2	0.17	0.07	0.28	0.02	0.29	0.08	0.03	0.04	0.27	0.1	0.02	0.4	0.11	1.8	0.06	0.07	0.31	0.08	0.12	0.06	0.07	0.33	0.38	0.05	0.54	0.37	0.15	0.82	0.13	0.05	0.07	0.12	0.7	0.15	0.05	0.08	0.05	0.04	0.09	0.48	0.99	0.05
ENSG00000013725	CD6	0.64	0.5	0.2	1.03	2.1	0.57	0.37	0.79	0.17	0.09	0.47	0.97	0.29	0.36	1.97	0.42	0.1	0.78	1.73	0.32	0.51	0.46	0.47	0.66	0.71	0.37	0.2	0.84	0.3	0.93	0.55	1.35	0.73	0.81	0.38	0.31	0.15	0.67	0.48	0.32	0.08	0.3	0.14	0.12	1.96	0.68	1.93	0.3
ENSG00000013810	TACC3	6.31	2.49	6.4	5.79	7.25	2.59	6.11	2.68	2.23	1.31	3.09	4.68	3.63	2.14	5.69	10.7	1.33	4.59	7.57	5.42	8.14	4.17	7.65	6.57	11.05	3.56	1.81	5.17	3.52	7.73	5.78	4.66	8.02	5.42	6.09	5.44	5.15	4.38	8.79	3.75	3.44	6.12	4.47	2.56	10.14	5.48	14.49	1.94
ENSG00000014123	UFL1	1.5	1.02	0.46	0.68	3.28	2.98	1.91	2.1	1.13	1.43	1.52	0.6	4.46	1.25	1.37	6.02	0.19	1.24	3.15	2.28	3.26	2.41	5.08	2.43	3.09	1.13	1.81	1.54	2.92	2.3	0.63	3.52	2.15	4	6.01	5.34	1.75	2.79	1.36	1.53	2.12	0.61	1.82	1.95	3.37	2.21	1.54	2.27
ENSG00000014138	POLA2	4.41	2.08	0.95	2	4.35	3.01	1.86	1.73	1.04	1.03	1.58	1.45	2.18	1.48	3.12	8.51	0.31	1.7	4.52	3.35	6.11	2.55	6.21	4.89	8.78	2.29	1.8	2.41	2.35	4	0.66	5.3	3.49	2.46	5.26	1.99	2.7	3.97	3.31	2.85	2.32	2.29	2.44	2.73	8.93	3.35	4.75	1.82
ENSG00000014164	ZC3H3	2.9	0.79	1.44	1.37	2.5	1.33	1.04	0.62	0.62	0.52	0.68	0.7	0.8	0.44	2.37	3.86	0.47	1.52	1.7	3.02	1.56	1.91	2.25	2.32	4.98	1.19	1.13	1.66	1.39	1.57	0.87	2.16	1.89	1.62	2.72	1.42	1.25	1.5	2.3	2.33	1	1.02	0.92	0.98	1.83	0.95	4.89	1.33
ENSG00000014216	CAPN1	18.95	7.51	5.28	11.13	15.09	16.83	14.87	11.26	5.55	7.25	8.91	5.74	14.81	4.88	8.9	27.39	2.03	13.52	21.94	18.89	27.41	19.2	32.43	21.11	41.39	6.88	8.93	11.59	15.21	21.4	8.84	15.61	12.1	24.43	30.1	29.76	8.87	13.56	20.12	18.95	9.45	6.44	9.92	8.95	20.83	19.92	20.95	9.66
ENSG00000014257	ACPP	2.82	0.23	0.47	0.56	0.17	0.57	0.59	0.39	0.19	0.36	0.32	0.47	0.88	0.33	0.82	0.26	0.14	0.52	0.13	1.48	1.36	0.42	0.23	0.85	2.2	0.1	0.24	0.07	0.36	2.69	0.21	1.67	1.16	2.63	0.69	1.67	0.51	1.53	0.47	0.18	0.79	0.5	0.39	0.11	1.44	1.06	0.24	1
ENSG00000014641	MDH1	7.25	5.5	1.36	2.78	16.81	21.9	15.98	14.84	8.8	11.96	6.49	5	24.45	6.59	4.45	45.46	0.89	7.25	15.71	14.57	18.04	6.78	17.49	11.56	13.67	5.73	13.51	8.71	12.34	10.22	2.77	26.95	12.07	14.26	21.91	30	7.39	21.43	6.61	5.77	10.54	3.42	7.32	7.93	19.63	15.41	5.25	10.01
ENSG00000014824	SLC30A9	6.26	2.35	1.56	2.21	8.33	6.67	6.92	6.02	3.37	2.44	4.93	3.09	10.15	3.94	4.59	19.12	0.53	4.63	9.52	9.05	12.68	5.22	12.22	9.54	17.52	4.12	3.59	3.39	7.83	7.71	2.5	10.01	6.95	10.95	12.65	14.02	5	8.72	5.19	3.04	5.65	1.98	5.8	3.57	9.53	7.03	5.12	5.17
ENSG00000014914	MTMR11	12.4	4.77	2.14	6.48	4.19	2.6	8.27	5.01	1.34	3.64	5.43	1.62	10.72	1.4	3.82	3.28	1.76	7.21	7.94	7.63	7.38	10.14	9.35	6.2	14.8	5.31	8.48	3.44	3.12	6.47	2.84	2.27	16.03	7.56	3.52	8.35	6.41	1.66	4.18	9.28	1.71	1.29	2.93	7.3	5.56	3.57	16.7	4.68
ENSG00000014919	COX15	2.6	1.51	0.33	1.1	2.79	3.79	3.32	2.67	1.26	1.91	1.73	1.06	5.24	1.42	1.4	8.54	0.21	1.59	3.84	3.07	6.4	1.44	6.15	2.87	6.6	1.8	3.49	2.44	2.94	3.29	0.85	3.21	3.89	3.9	6.84	6.01	2.35	2.9	2.48	1.66	1.97	1.03	2.63	2.24	5.23	3.69	1.86	3.48
ENSG00000015133	CCDC88C	11.3	4.49	4.28	6.01	7.42	3.61	4.02	4.04	2.16	1.23	2.55	3.98	1.13	2.57	8.47	3.21	1.55	5.12	5.34	8.8	4.99	5.3	4.94	6.11	10.39	4.35	1.5	5.18	4.34	4.47	5.6	6.83	5.13	6.44	2.68	5.1	2.54	8.44	10.41	4.47	2.54	4.42	2.62	1.87	12.63	4.08	10.7	2.48
ENSG00000015153	YAF2	4.96	1.73	1.37	2.63	3.6	3.76	1.61	1.84	1.37	0.9	1.65	1.76	2.15	2.29	4.71	7.45	0.63	2.73	4.6	5.67	3.45	2.86	7.1	6.22	6.01	2.27	1.75	3.36	7.18	5.24	1.63	3.83	2.77	4.29	3.55	3.4	2.5	4.3	3.22	3.86	2.35	1.78	1.49	2.24	3.74	1.4	4.8	2.2
ENSG00000015171	ZMYND11	3.5	1.4	1.68	2.54	4.08	9.04	2.36	2.4	1.1	1.13	1.28	1.39	4.01	1.26	3.79	7.16	0.38	3.42	4.01	4.19	3.76	3.62	7.23	5.02	7.71	2.04	2.43	4.14	5.15	6.53	4	3.1	6.15	4.15	6.52	7.79	1.4	3.63	4.08	2.53	2.54	0.84	2.44	1.66	6.24	2.45	6.62	1.96
ENSG00000015285	WAS	1.12	0.6	0.71	1.38	2.42	0.79	0.5	0.87	0.44	0.08	0.59	1.2	0.25	0.52	1.73	0.96	0.28	1.38	1.6	0.4	0.34	0.5	1.79	1.01	0.66	0.7	0.3	0.95	0.62	0.72	1.35	2.42	0.96	1.41	0.79	1.04	0.34	0.91	1.83	0.69	0.43	1	0.39	0.24	2.03	0.94	2.31	0.18
ENSG00000015413	DPEP1	4.81	8.81	8.43	2.15	0.25	29.61	3.79	0.15	0.84	30.05	2.6	7.61	17.83	0.56	1.3	25.81	1.32	12.02	2.19	1.06	48.65	61.98	57.25	6.39	16.72	17.04	11.31	7.59	35.71	26.46	14.61	0.28	8.31	2.78	18.47	0.06	9.21	0.75	0.94	0.22	15.25	0.08	4.21	18.04	0.08	0.04	1.06	38.39
ENSG00000015475	BID	2.5	1.94	0.64	1.35	6.11	5.71	3.88	3.37	1.93	3.97	1.44	1.54	3.23	2.24	1.33	18.02	0.19	1.57	6.96	4.21	4.36	2.54	11.44	4.03	7.07	2.47	5.68	2.82	3.96	4.54	1.16	6.06	4.56	4.83	12.43	9.53	2.24	5.72	2.45	1.18	3.36	1.32	2.21	3.04	4.41	4.17	2.23	3.37
ENSG00000015479	MATR3	20.5	10.59	9.4	11.05	29.42	33.48	18.01	19.37	13.18	11.51	10.61	12.74	32.25	16.69	14.77	54.77	2.55	14.54	36.43	26.79	50.72	22.74	53.67	31.43	42.5	16.76	24.8	26	28.7	31.35	12.9	33.95	30.41	26.81	41.6	44.37	22.51	36.21	18.34	13.5	24.8	9.11	22.8	17.26	39.5	24.19	26.02	27.5
ENSG00000015520	NPC1L1	0.04	0.01	0	0.23	0.02	0.01	0.01	0	0	0	0.54	0.01	0.02	0.02	0.02	0.04	0.01	0.01	1.38	0.01	0.01	0	0.03	0.04	0.03	0.01	0.01	1.42	1.26	0.07	0.02	0	0.05	0.01	0.02	0.01	0	0.03	0.01	0.01	0.02	0	0.01	0.02	0.12	0	0.01	0.01
ENSG00000015532	XYLT2	2.51	1.17	0.81	1.51	3.26	2.7	1.75	1.09	0.67	0.53	0.61	0.65	0.7	0.53	2.56	5.06	0.22	1.49	2.73	2.51	2.6	1.9	4.58	3.05	3.86	1.02	1.52	2.75	2.12	2.85	1.44	1.65	2.4	2.07	6.14	2.54	1.28	1.49	2.43	2.21	1.51	0.81	1.27	1.12	2.48	0.94	2.5	2.17
ENSG00000015568	RGPD5	11.52	3.69	5.32	4.45	3.97	4.38	4.44	3.1	4.02	1.49	3.87	2.89	2.12	3.6	10.3	6.94	0.9	6.34	5.3	10.53	5.51	2.99	9.2	7.55	3.18	5.43	3.56	8.26	11.98	4.5	2.28	8.5	3.57	14.93	6.95	9.96	4.2	9.78	6.7	5.3	7.14	4.3	3.04	3.69	7.58	3.04	5.64	5.76
ENSG00000015592	STMN4	0.02	0	0.03	0	0.01	0.01	0.02	0	0	0	0	0	0	0.01	0.01	0	0	0.09	0.02	0	0.01	0	0.01	0.01	0	0.04	0	0.03	0	0.01	0.01	0.01	0.02	0	0	0.01	0	0.07	0	0.05	0.01	0	0	0	0	0	0.26	0.01
ENSG00000015676	NUDCD3	6.93	3.56	3.69	4.37	7.06	8.76	4.46	3.59	2.43	2.98	2.52	2.61	4.52	2.24	6.43	25.2	1.29	6.23	13.66	7.4	11.5	10.43	20.53	12.64	12.99	5.44	7.79	6.08	8.59	10.69	4.56	8.21	12.1	8.24	14.67	10.25	6.3	6.11	7.56	8.02	5.18	2.4	5.24	5.29	7.47	4.34	12.99	8.06
ENSG00000016082	ISL1	1.05	0.03	0.31	0.05	0.23	0.05	0.18	0.04	0.01	0.08	0.02	0.01	0.1	0.04	0.13	0	0.02	0.02	0.1	0.1	0.02	0	0.04	0.02	0.04	0.03	0.05	0.05	0.15	0.02	0.01	0.34	0.05	0.07	0	0.99	0.14	0.79	0.22	0	0.05	0	0.04	0.02	0	0.44	0.48	0.06
ENSG00000016391	CHDH	6.32	0.81	1.88	2.14	3.4	7.26	2.05	1.19	0.38	0.69	0.31	0.97	1.72	0.69	3.56	14.96	0.55	1.63	3.8	6.61	6.74	3.21	9.41	3.93	17.5	1.1	1.7	4.57	2.59	5.3	0.8	2.31	3.65	3.34	7.17	2.7	2.59	1.58	3.84	1.53	1.56	1.06	4.11	1.2	2.73	1.84	5.99	3.23
ENSG00000016402	IL20RA	0.89	0.48	0.6	0.64	0.54	1.77	0.89	1.65	0.09	1.78	0.72	1.1	2.7	0.53	1.73	3.19	0.09	1.01	2.01	2.61	1.54	2.08	4.51	1.82	2.63	1.14	2.11	0.93	3.84	4.37	0.87	2.01	4.53	1.35	2.97	2.28	1.27	0.51	1.24	2.17	2.6	0.81	1.68	1.15	4.77	2.73	1.81	2.96
ENSG00000016490	CLCA1	9.03	5.05	0.67	28.28	0.03	0.01	4.15	1.37	0.2	0.43	0.08	9.27	0.15	0.69	12.26	0.02	1.45	3.06	0.01	0.47	0.01	0.03	0.01	11.11	0.03	0.88	0.04	0.42	0.03	2.99	0.04	0.68	0.84	0.04	0.01	0.02	0.21	0.09	0	5.97	6.29	0	6.23	0.01	0	0	0.22	0.01
ENSG00000016602	CLCA4	15.92	2.29	0.06	2.94	0.01	0.01	0.55	2.4	0.1	0.22	0.87	0.23	0.32	0.07	0.03	0.02	0.04	3.91	0.04	1.19	0.09	0.5	0.16	0.46	0.45	2.74	0.18	0.01	0.02	0.08	0.01	1.05	0.14	1.58	0.01	0.09	0.23	0.02	1.38	10.9	0.74	0	0.08	0.01	0	0.02	0.18	0
ENSG00000016864	GLT8D1	2.67	2.18	0.95	1.42	4.23	4.4	3	3.07	1.84	2.12	1.31	0.93	4.89	1.4	2.67	11.72	0.26	2.02	3.84	4.67	4.62	3.03	7.02	3.2	8.91	2.16	2.55	3.26	3.59	3.74	0.92	7.65	3.33	6.22	7.59	5.69	2.29	3.65	2.29	1.47	2.74	1.06	2.96	2.46	4.6	2.19	3.35	3.15
ENSG00000017260	ATP2C1	6.05	4.09	1.53	1.39	6.27	9.66	6.22	6.9	3.77	3.45	3.33	2.16	10.04	3.4	4.35	17.07	0.5	3.3	7.84	7.43	9.24	6.41	13.59	8.45	19.33	3.3	8.75	4.91	7.39	6.66	2.08	10.62	7.6	10.24	13.2	16.61	3.4	7.95	5.45	6.41	3.83	2.26	3.45	5.97	9.63	7.83	7.24	6.16
ENSG00000017373		1.66	0.81	0.18	0.22	1.94	1.42	0.26	0.23	0.22	0.08	0.04	0.31	0.16	0.07	1.88	2.59	0.37	0.53	0.34	1.47	1.51	0.69	1.12	0.48	2.95	0.74	0.18	0.76	1.09	0.23	0.24	0.98	1.08	0.86	3.43	0.61	0.51	0.62	0.32	0.67	0.38	0.03	0.44	0.29	1.49	0.19	2.27	0.92
ENSG00000017427	IGF1	0.28	0.2	0.06	0.19	0.1	0.55	0.19	0.16	0.02	0.04	0.11	0.14	0.08	0.05	0.56	0.04	0.01	0.6	0.07	0.06	0.01	0.05	1.53	0.09	0.06	0.09	0.05	4.34	0.89	0.14	0.2	0.19	0.32	0.1	0.06	0.13	0.02	0.09	0.17	0.59	0.22	0.01	0.06	0.04	0.12	0.03	0.33	0.03
ENSG00000017483	SLC38A5	0.45	2.62	2.99	0.29	18.85	0.37	0.78	0.54	0.07	1.11	3.34	0.84	5.16	1.27	3.29	13.28	0.67	3.1	10.82	0.16	1.92	4.03	12.95	9.17	11.6	0.26	10.14	3	6.3	4.83	0.36	0.99	4.04	6.8	4.52	8.04	3.17	9.71	0.38	7	0.19	1.36	2.68	4.8	8.52	1.45	4.48	7.48
ENSG00000017621		0.92	0.09	0.17	0.23	0.2	0.34	0.11	0.09	0.22	0.03	0.04	0.1	0.47	0.03	0.18	0.45	0.05	0.39	0.14	1.31	0.28	0.17	0.23	0.22	1.61	0.13	0.1	0.09	0.28	0.84	0.07	0.81	0.15	0.23	1.86	0.1	0.29	0.18	0.16	0.19	0.12	0.15	0.05	0.17	0.2	0.12	0.27	0.66
ENSG00000017797	RALBP1	2.75	1.13	0.98	1.66	3	3.36	3.78	2.33	1.14	0.52	1.01	1.19	1.51	1.07	1.7	5.21	0.27	1.82	3.15	2.82	2.32	1.29	4.3	6.61	8.54	1.23	1.76	2.24	2.32	2.68	1.12	3.94	2.87	5.29	5.67	7.36	1.75	3.52	2.26	1.95	1.57	0.56	1.62	1.52	3.78	2.99	3.13	1.75
ENSG00000018189	RUFY3	6.36	2.76	3.42	3.35	5.18	4.99	2.84	3.06	1.89	0.45	1.63	2.8	1.6	1.87	5.95	9.18	0.64	4.52	4.79	4.91	4.32	5.26	10.06	4.45	4.92	2.55	1.97	6.1	8.12	7.67	6.16	3.77	4.04	5.92	7.12	6.38	4.17	4.32	6.83	3.19	2.58	1.64	2.46	2	4.01	1.5	10.41	3.8
ENSG00000018236	CNTN1	0	0	0.01	0.12	0.04	0.1	0.02	0.01	0.01	0.01	0.01	0.02	0.01	0.01	0.07	0.12	0	0.06	0.05	0	0.02	0	0.08	0	0	0.02	0.04	0.11	0.1	0.01	0.01	0.07	0.05	0.09	0	0.12	0	0.03	0	0.03	0.09	0	0.03	0.02	0.03	0.01	0.01	0
ENSG00000018280	SLC11A1	8.32	1.11	6.14	2.38	3.24	1.08	5.57	1.3	4.83	0.28	7.36	1.75	0.26	3.03	2.59	9.3	0.83	5.31	4.27	5.04	1.04	0.19	14.81	2.58	1.41	2.17	1.63	5.89	5.03	1.15	20.18	4.43	0.76	14.58	11.61	7.85	3.34	5.77	24.04	5.78	2	5.96	2.6	1.17	5.74	3.09	23.64	0.82
ENSG00000018408	WWTR1	1.77	0.49	0.79	0.73	2.31	2.83	1.67	1.28	0.78	0.43	0.51	0.84	1.53	1.17	2.43	1.14	0.06	3.51	1.5	1.19	0.62	0.44	3.44	0.63	0.85	0.58	1.63	4.72	3.34	0.96	1.89	3.61	1.48	2.15	2.1	5.9	0.24	0.69	1.68	1.41	1.14	1.38	0.86	0.58	4.13	1.19	3.22	1.11
ENSG00000018510	AGPS	2.82	0.99	0.55	1.13	2.69	3.37	2.02	1.91	1.33	1.07	1.12	0.71	3.08	1.22	1.93	5.39	0.12	1.67	3.28	4.42	4.33	1.55	3.52	3.32	4.91	1.32	2.29	2.48	3.8	2.63	0.68	5.77	2.63	5.5	3.96	5.88	1.32	2.45	1.95	1.93	1.87	0.37	1.42	1.23	3.91	2.99	1.45	2.24
ENSG00000018607	ZNF806	0	0	0	0	0	0.02	0	0	0	0	0	0	0	0.01	0	0	0	0.02	0	0	0	0	0.04	0.01	0	0.01	0	0.01	0	0	0.01	0	0	0	0	0	0	0.01	0	0	0	0	0	0	0	0	0	0
ENSG00000018610	CXorf56	1.5	0.99	0.55	0.8	2.04	3.34	1.67	1.35	0.74	0.85	0.67	0.62	2.28	0.57	1.2	5.1	0.24	1.07	3.46	1.67	4.57	2.64	5.28	4.22	3.21	1.12	2.76	1.54	2.92	1.96	0.89	2.06	1.95	1.65	6.86	3.78	1.57	2.42	1.48	1.49	1.77	0.58	1.03	1.65	3.9	1.35	1.43	1.97
ENSG00000018625	ATP1A2	0.05	0.01	0	0.02	0	0.28	0.04	0.01	0.03	0.02	0.07	0.01	0.03	0.02	0.03	0.05	0	0.66	0.01	0	0	0.05	0.28	0	0	0.01	0.01	0.57	0.01	0.06	0.16	0.02	0.02	0	0	0	0	0.05	0	0.09	0.04	0.01	0.01	0.03	0	0.01	0.07	0.03
ENSG00000018699	TTC27	1.32	0.67	0.8	0.66	1.61	2.71	1.41	1.57	0.55	1.26	0.68	0.93	2.6	0.9	1.79	7.29	0.08	1.33	2.73	1.53	1.71	2.02	3.7	2.66	2.97	1.26	1.8	2.16	2.54	2.61	0.93	2.51	2.87	1.33	4.29	3.09	1.02	2.06	1.71	1.59	1.06	0.52	0.99	1.4	1.92	1.16	1.78	1.96
ENSG00000018869	ZNF582	0.05	0.04	0.02	0.24	0.1	0.08	0.04	0.05	0.02	0.04	0.03	0.03	0.05	0.03	0.13	0.18	0.01	0.14	0.09	0.04	0.01	0.01	0.16	0.12	0.01	0.06	0.04	0.26	0.27	0.1	0.02	0.13	0.07	0.12	0.1	0.06	0.03	0.05	0.09	0.03	0.07	0.02	0.02	0.02	0.07	0.03	0.06	0.04
ENSG00000019102	VSIG2	4.63	1.18	0.06	1.74	0.08	0.04	1.11	0.92	0.36	0.2	0.35	0.45	2.08	0.23	0.36	0.17	0.33	2.9	0.05	0.9	0.13	0.41	0.38	0.86	5.97	0.34	0.06	0.13	0.14	2.72	0.38	0.41	0.19	3.39	6.4	0.04	1.01	0.4	0.11	3.02	1.49	0.07	2.11	0.03	0.07	0.52	0.29	0.18
ENSG00000019144	PHLDB1	9.04	5.17	1.78	6.85	4.46	6.7	3.81	3.31	1.83	1.33	4.15	2.32	1.9	1.6	11.53	6.08	0.93	11	4.75	4.01	1.86	2.8	14.16	6.61	8.74	2.3	3.08	13.79	14.77	6	3.6	3.94	4.1	12.27	4.2	2.76	1.83	2.05	7.8	7.73	4.79	1.32	3.55	2.56	2.64	3.99	7.01	4.31
ENSG00000019169	MARCO	0.12	0.02	0.07	0.04	0.23	0.19	1	0.24	0.47	0.03	0.11	0	0.2	0.19	0.01	0.18	0.1	0.04	0.83	0.18	0.05	0	0.49	0.03	0.02	0.03	0.6	0.13	0.03	0.02	0.13	0.29	0.05	0.22	0.36	2.09	0	3.11	1.01	0.08	0.01	0.25	0.13	0.09	0.21	0.15	1.14	0
ENSG00000019186	CYP24A1	0.02	0.01	0.02	0	18.2	1.04	0	0.01	0	0.02	0	0.04	0.01	0.08	0.03	0.01	0	0.01	3.66	0	0	0.34	0.33	0.27	8.11	0.02	0.07	0.4	1.15	0.08	0	0.02	0.36	0.03	0.11	0.01	0	0	0.01	0.12	0.12	0.01	0.03	0.01	0.86	0	0	2.69
ENSG00000019485	PRDM11	0.76	0.42	0.54	1.02	0.61	0.81	0.29	0.4	0.11	0.12	0.2	0.29	0.33	0.1	1.14	1.07	0.08	1.12	0.51	1.21	0.46	1.23	1.08	0.98	1.3	0.81	1.02	1.44	1.93	1.31	0.24	1.06	0.8	1.1	0.66	1.05	0.38	0.65	0.45	1.2	0.29	0.13	0.38	0.53	0.65	0.32	0.65	0.36
ENSG00000019505	SYT13	2.48	0.08	0.43	0.62	4	0.82	3.89	0.46	0.19	0.21	0.22	0.46	1.44	0.1	1.65	2.69	0.12	2.31	2.25	4.94	0.59	0.63	1.02	0.11	0.02	0.47	3.04	0.8	0.96	2.1	0.94	0.49	1.15	4.49	4.26	4.59	2.23	5.04	0.13	1.3	0.23	0.19	1.73	1.06	0.2	2.15	5.17	0.13
ENSG00000019549	SNAI2	0.66	0.08	0.09	0.1	1.08	0.46	0.57	0.6	0.42	0.12	0.25	0.16	0.43	0.11	0.23	0.43	0.02	0.22	0.97	0.27	0.4	0.13	0.85	0.17	0.71	0.49	0.67	0.46	1	0.52	0.4	1.39	0.21	0.71	0.44	0.47	0.13	0.39	0.31	0.59	0.47	0.08	0.41	0.12	0.74	0.22	0.26	0.1
ENSG00000019582	CD74	20.12	7.62	10.4	7.5	471.85	43.72	153.05	86.16	14.39	8.76	15.36	13.33	24.71	13.63	25.93	44.64	4.27	17.35	128.73	22.36	26.47	8.23	39.69	22.54	22.36	12.64	32.32	22.96	14.08	25.2	9.6	95.06	50.58	21.99	89.8	154.08	5.78	78.46	46.66	16.89	4.73	32.27	33.38	10.4	247.19	60.67	55.19	6.64
ENSG00000019991	HGF	0.25	0.26	0.05	0.07	0.26	0.86	0.17	0.26	0.22	0.14	0.17	0.26	0.31	0.09	0.97	0.53	0.04	0.9	0.22	1.02	0.35	0.1	0.37	0.17	0.92	0.23	0.24	0.52	0.43	0.3	0.08	0.82	0.24	0.27	0.28	0.12	0.1	0.08	0.16	0.3	0.16	0.04	0.22	0.22	0.15	0.17	0.16	0.09
ENSG00000019995	ZRANB1	1.71	0.82	0.38	0.72	1.75	1.55	1.02	0.92	0.68	0.47	0.62	0.63	1.47	0.67	1.29	3.42	0.14	0.98	1.73	1.56	1.75	0.7	3.16	1.61	2.61	1.09	1.25	1.74	1.64	1.41	0.54	1.96	1.7	2.2	2.4	2.53	0.97	2.06	0.97	1.45	1.07	0.46	0.96	1.07	1.84	1.14	1.45	0.71
ENSG00000020129	NCDN	1.74	1.05	0.8	0.74	2.17	1.11	1.08	0.55	0.63	0.3	0.32	0.63	0.51	0.34	1.33	1.78	0.12	0.96	1.69	2.3	1.01	0.71	1.39	1.23	2.18	0.59	0.82	1.61	1.18	1.25	0.76	1.4	1.29	2.15	1.68	1.62	0.88	1.72	1.21	0.71	0.39	0.47	0.78	0.43	1.66	0.63	1.45	0.68
ENSG00000020181	ADGRA2	1.56	0.35	0.22	0.28	1.25	0.68	0.67	0.28	0.32	0.08	0.35	0.18	0.23	0.1	1.1	1.32	0.03	1.02	0.55	0.41	0.42	0.19	1.22	0.41	1.11	0.33	0.66	1.72	1.15	0.58	0.79	1.01	0.84	1.04	0.77	0.59	0.22	0.45	0.71	1.12	0.55	0.13	0.53	0.11	0.84	0.27	0.73	0.21
ENSG00000020219	CCT8L1P	0.02	0	0	0	0	0.02	0	0	0	0	0	0	0	0.01	0.01	0.04	0	0	0	0	0.02	0.01	0.04	0.01	0.02	0	0	0	0.02	0	0	0	0	0.01	0.03	0	0	0	0	0	0.01	0	0	0.03	0	0.01	0.02	0.01
ENSG00000020256	ZFP64	2.44	0.75	0.67	1.55	1.9	2.82	1.07	1	0.51	0.59	0.7	0.65	1.26	0.62	1.95	4.03	0.29	1.4	3.24	2.39	2.95	3.15	5.14	2.83	3.52	2.57	2.01	2.09	2.57	2.67	0.74	1.7	2.51	2.37	4.73	2.5	1.04	1.54	1.96	2.42	1.33	0.63	1.63	1.62	2.11	1.02	2.58	1.26
ENSG00000020426	MNAT1	3.12	2.26	1.42	0.78	4.13	3.32	2.87	2.86	2.09	1.54	2.34	1.79	2.56	3.33	3.36	5.87	0.47	1.96	5.08	3.56	6.23	3.04	4.32	5.02	8.19	2.31	2.21	2.63	6.34	2.56	1	8.22	2.43	3.98	4.76	9.84	2.47	8.03	3.57	3.8	3.01	1.96	2.29	2.85	6.34	3.65	5.51	2.96
ENSG00000020577	SAMD4A	3.97	0.7	0.54	1.04	2.52	2.01	1.37	0.91	0.99	0.44	0.89	0.76	0.28	1	2.2	0.44	0.24	7	1.99	1.43	0.93	0.45	3.57	2.11	5.43	1.08	0.94	3.31	2.7	1.07	1.84	3.17	1.08	2.17	1.35	3.25	0.65	1.12	2.22	3.09	1.93	0.76	0.78	0.41	1.13	0.55	3.26	1.19
ENSG00000020633	RUNX3	1.2	0.54	0.28	0.8	7.6	0.41	0.2	0.42	0.11	0.06	0.22	0.29	0.08	0.11	1	0.22	0.07	0.49	0.94	0.3	0.41	0.37	1.08	0.4	0.5	0.29	0.25	0.71	0.64	0.17	0.43	2.04	0.5	0.79	0.18	1.56	0.27	0.45	0.63	0.38	0.29	0.31	0.1	0.09	2.5	0.73	1.22	0.13
ENSG00000020922	MRE11	4.45	1.75	1.61	2.36	2.98	4.3	3.18	1.87	1.37	1.77	1.18	1.85	3.33	1.5	3.99	9.6	0.41	1.68	5.74	2.01	3.63	3.48	5.76	6.34	7.67	3.3	4.63	3.89	3.18	4.55	1.22	3.82	3.4	3.37	7.45	4.34	3.32	3.06	2.77	3.16	2.46	1.71	2.74	3.73	3.93	2.09	6.26	3.71
ENSG00000021300	PLEKHB1	2.33	0.22	0.71	0.83	4.43	4.38	0.43	0.86	0.13	0.55	0.08	0.55	0.47	0.12	2.14	2.93	0.29	0.57	1.39	2.97	3.85	0.17	2.46	3.06	2.72	0.3	4.79	1.37	3.33	1.53	0.05	0.57	0.48	1.36	16.63	1.5	1.98	2.37	0.4	0.85	2.09	0.15	5.08	1.71	0.63	0.74	0.53	2.18
ENSG00000021355	SERPINB1	29.77	3.43	3.48	10.35	19.9	12.67	11.41	11.82	7.05	12.38	12.4	5.98	23.69	15	3.97	18.57	1.58	14.28	29.62	47.56	37.12	20.97	23.65	20.12	9.47	4.48	11.61	4.91	10.51	23.07	10.71	26.11	15.25	35.68	25.08	90.88	27.17	16.5	19.27	19.39	17.03	8.83	16.17	7.43	23.48	23.93	19.72	13.87
ENSG00000021461	CYP3A43	0.01	0.02	0.02	0	0.01	0.01	0	0.01	0.02	0	0	0	0	0.01	0.03	0.34	0	0	0.01	0.01	0	0	0.04	0.02	0.04	0.01	0.02	0.03	0.04	0.03	0	0.01	0.02	0	0.02	0	0.01	0.01	0.02	0.01	0	0	0	0.01	0.02	0	0.08	0
ENSG00000021488	SLC7A9	0.05	0.07	0.03	0.06	0.03	0.01	0.01	0.04	0.02	0.17	0.06	0.07	0.01	0.01	0.1	0.02	0.42	0.08	0.59	0.07	0.04	0.04	0.06	0.03	0.58	0.02	0.01	0.07	0.04	0.05	0.03	0.06	0.03	0.05	0.13	0.04	0.07	0.18	0.02	0.04	0.01	0	0.06	0.1	0.04	0.01	0.24	0.03
ENSG00000021574	SPAST	0.73	0.4	0.13	0.32	1.2	1.96	0.74	0.97	0.37	0.84	0.39	0.51	2.32	0.57	0.56	5.02	0.06	0.53	1.68	1.43	1.49	1.02	2.08	1.04	1.82	0.8	1.57	0.77	1.76	0.91	0.21	1.42	1.25	1.45	2.65	1.99	0.55	1.39	0.5	0.3	1.27	0.21	0.67	0.95	1.27	1.08	0.42	1.29
ENSG00000021645	NRXN3	0.47	0.09	0.07	0.16	0.28	0.5	0.1	0.14	0.63	0.04	0.17	0.85	0.12	0.1	1.24	0.14	0.02	0.84	0.21	0.06	0.05	0.2	0.25	0.22	1.53	0.13	0.06	4.25	4.86	0.22	0.21	0.27	0.79	0.36	0.17	0.24	0.03	0.13	0.18	0.32	0.31	0.04	0.27	0.23	0.17	0.09	0.23	3.2
ENSG00000021762	OSBPL5	5.62	2.35	3.57	7.02	5	3.9	4.63	1.96	3	0.93	3.4	2.55	2.32	1.78	7.05	6.91	1.07	7.12	5.04	11.38	5.03	7.04	10.88	6.78	9.89	3.12	2.59	6.18	6.62	7.3	5.39	2.21	5.5	7.65	4.68	4.8	4.42	2.63	9.89	4.21	4.28	1.72	3.17	2.33	4.15	1.78	7.58	2.25
ENSG00000021776	AQR	2.29	1.23	0.86	1.28	2.98	2.42	1.73	2.07	1.23	0.66	1.1	1.29	1.9	1.23	2.13	3.99	0.26	1.95	3.25	2.58	4.14	1.95	5.85	4.87	2.79	1.45	1.5	2.08	2.81	3.24	1.08	2.72	3.01	3.21	5.45	5.21	1.82	3.94	2.16	2.5	1.82	0.94	1.96	1.23	3.62	2.43	3.95	1.88
ENSG00000021826	CPS1	0.24	0.09	0.01	0.33	0.11	0.13	0.85	0.66	0.73	0.03	0.17	1.16	0.01	0.07	0.16	0.01	0.38	0.06	0.27	2.46	0.02	0.01	0.14	0.24	0.14	0.04	0.09	0.23	0.1	0.16	0.09	0.49	0.04	0.08	0.05	1.28	9.13	0.09	0.18	0.07	0.04	0.23	0.08	1	1.59	0.43	0.74	0.01
ENSG00000021852	C8B	0	0	0	0	0	0	0	0	0	0	0	0	0.02	0.01	0	0	0	0	0	0	0	0	0	0	0	0	0	0	0.01	0	0	0	0	0	0	0	0	0	0	0	0	0	0	0	0	0	0	0
ENSG00000022267	FHL1	1.71	0.8	0.12	1.27	0.61	3.77	0.52	1	0.71	1.18	0.36	1.15	1	0.34	2.57	0.44	0.08	8.65	0.63	0.91	0.53	0.73	5.29	0.58	1.28	0.42	1.12	9.45	1.22	1.56	0.75	1.81	0.58	0.77	0.65	0.54	0.24	0.48	0.24	0.73	0.84	0.05	0.7	0.45	0.42	0.31	0.3	0.24
ENSG00000022277	RTF2	3.65	2.77	1.51	2.08	7.2	15.34	5.75	4.58	2.32	4.53	1.99	2.09	11.29	1.85	2.87	17.03	0.49	2.94	13.84	5.04	17.28	9.73	16.89	7.48	17.65	7.46	16.29	6.27	5.97	4.81	2.02	7.82	8.79	7.59	17.71	12.35	2.69	7.14	3.47	3.92	4.63	1.65	4.2	7.52	5.81	5.89	4.99	4.32
ENSG00000022355	GABRA1	0	0	0	0	0	0	0	0	0	0	0	0	0	0	0	0	0	0	0	0	0	0	0	0	0	0	0	0	0	0	0	0	0	0	0	0	0	0	0	0	0	0.01	0	0	0	0	0	0
ENSG00000022556	NLRP2	0.42	0.13	0.02	0.97	0.32	1	0.06	0.21	0.82	0.05	0.1	0.07	1.54	0.06	3.23	0.13	0.01	0.32	0.27	3.77	0.02	1.42	0.36	5.48	0.03	0.09	0.44	1.21	2.43	0.09	0.15	1.11	0.22	2.61	0.09	0.19	0.05	0.2	2.3	0.22	0.1	0.09	0.05	0.02	3.84	0.24	0.76	0
ENSG00000022567	SLC45A4	5.15	1.95	2.03	3.35	5.05	2.81	2.47	1.43	1.39	1.37	1.97	1.43	3.04	1.34	3.35	5.89	0.43	2.22	3.29	5.24	2.9	3.01	5.04	3.23	6.78	1.71	1.43	2.08	1.91	2.57	2.71	4.6	2.77	6.28	5.17	5.25	2.92	4.4	4.52	4.63	2.58	1.78	1.86	2.8	3.09	1.64	5.75	1.75
ENSG00000022840	RNF10	16.62	9.01	5.96	10.76	15.46	12.48	9.92	8.48	6.8	3.9	9.3	5.86	8.6	5.91	13.18	19.65	1.82	13.7	16.64	21.89	16.41	10.99	26.97	18.36	28.38	8.57	6.42	12.44	16.88	15.42	11.04	12.1	15.68	19.31	16.29	17.81	12.23	12.75	14.15	15.47	9.73	7.79	7.22	5.24	15.79	6.85	22.75	6.53
ENSG00000022976	ZNF839	1.89	0.77	0.74	2.08	1.59	0.91	1.02	0.86	0.58	0.35	0.91	0.89	0.47	0.56	2.95	1.27	0.49	1.65	1.3	1.61	1.27	0.92	1.44	1.71	2.02	0.56	0.36	1.46	1.49	0.86	0.91	1.45	1.35	1.56	0.97	0.98	1.5	1.07	1.97	1.13	0.94	0.87	0.84	0.4	2.62	0.84	3.78	1.49
ENSG00000023041	ZDHHC6	3.73	3.05	1.62	2.77	3.49	4.6	2.98	2.59	1.81	1.9	2.14	1.84	5.6	1.54	4.07	10.7	0.39	3.15	5.16	4.4	7.12	2.66	10.33	4.86	6.68	3.95	5.13	4.07	3.9	6.8	1.44	5.13	5.47	5.38	8.23	6.29	3.4	5.27	3.89	3.27	3.24	1.79	3.31	3.17	4.72	2.72	6.58	3.59
ENSG00000023171	GRAMD1B	0.43	0.23	0.16	0.2	0.74	0.16	3.33	0.13	0.1	0.04	0.18	0.22	0.14	0.16	0.36	0.37	0.09	0.72	2.12	0.13	0.15	0.11	0.46	0.18	0.18	0.18	0.24	0.15	0.28	0.14	1.72	0.68	0.37	0.69	0.2	3.57	0.15	0.44	0.72	0.39	0.08	0.1	0.17	0.06	0.79	0.23	12.31	0.04
ENSG00000023191	RNH1	8.95	3.18	2.8	4.58	12.14	7.17	7.83	4.74	2.51	2.44	2.7	3.27	6.2	1.59	5.19	12.66	0.85	7.31	10.97	10.68	9.61	6.05	14.78	10	14.44	2.8	8.07	7.79	5.63	9.67	3.41	9.98	6.33	8.68	16.01	14.4	4.8	7.75	6.89	4.63	4.23	2.33	5.44	2.76	9.43	5.69	7.47	3.76
ENSG00000023228	NDUFS1	4.93	2.94	1.03	2.25	8.67	15.98	7.66	8.29	2.75	4.69	3.28	2.38	17.5	3.26	3.51	18.36	0.51	4.55	8.64	8.87	10.1	5.63	13.33	5.33	12.82	3.12	9.07	6.02	7.36	8.44	2.01	11.14	9.56	10.42	14.55	16.74	4.39	7.96	3.7	3.62	5.81	1.85	5.2	4.28	9.05	6.23	4.52	5.96
ENSG00000023287	RB1CC1	10.16	2.13	1.88	3.18	7.52	6.04	2.23	2.79	1.87	2.06	1.89	2.17	3.74	1.77	6.1	12.49	0.6	4.19	5.25	5.24	3.76	5.43	7.42	7.53	15.89	3.8	3.6	5.44	5.16	3.84	3.23	9.67	4.21	6.43	14.77	8.84	2.82	4.89	4.33	5.85	4.51	1.29	2.32	4.89	5.53	2.52	8.72	6.01
ENSG00000023318	ERP44	2.1	0.8	0.73	0.59	3.74	4.67	2.75	2.3	1.61	1.33	1.43	0.6	4.38	1.23	0.92	6.04	0.19	0.99	3.26	2.16	4.91	2.85	4.63	2.09	3.86	1.17	2.78	1.19	1.88	2.16	0.51	4.84	1.96	4.22	4.66	5.01	2.28	5.93	2.37	1.31	2.23	0.55	1.97	1.79	3.42	3.4	1.31	2.23
ENSG00000023330	ALAS1	3.75	2.27	1.21	1.85	5.03	4.95	5.35	4.49	2.14	1.27	2.68	2.35	3.95	1.55	2.41	6.16	0.44	2.78	3.94	6.44	8.11	4.04	5.69	4.94	7.44	1.8	3.06	2.29	2.89	4.98	2.19	4.49	5.21	6.26	5.71	14.33	2.34	6.29	2.5	3.09	2.78	2.72	2.49	1.09	4.99	3.08	5.19	3.84
ENSG00000023445	BIRC3	3.62	1.13	1.27	0.71	13.74	1.91	6.56	4.01	4.18	0.71	10.59	1.38	1.02	4.08	1.1	3.2	0.71	1.36	3.39	2.62	1.87	1.11	2.82	2.57	2.14	1.63	1.87	0.95	1.16	1.83	0.82	4.66	1.17	3.22	3.51	8.28	1.86	4.78	5.05	2.78	0.76	3.29	0.88	1.57	7.7	5.84	6.26	1.2
ENSG00000023516	AKAP11	2.5	1.17	1.03	1	4.2	7.63	1.58	1.89	1.19	2.26	1.09	1.29	4.69	1.65	2.41	9.7	0.15	1.5	5.56	4.32	5.1	3.94	11.11	4.08	3.91	2.41	6.65	2.14	3.84	2.96	0.66	3.49	3.72	2.91	5.01	4.37	1.42	2.39	1.81	1.77	2.87	0.61	2.59	4.73	2.65	2.66	2.69	2.27
ENSG00000023572	GLRX2	0.72	0.45	0.17	0.48	2.49	2.6	1.95	1.93	0.73	1.71	0.81	0.41	5.39	1.42	0.44	5.49	0.17	0.82	2.94	2.33	3.59	1.1	3.65	1.82	2.46	1.1	3.36	0.83	1.01	1.06	0.45	3.62	1.68	2.94	4.09	3.82	1.42	4.66	0.83	0.56	2.91	0.36	1.11	2.65	2.36	2.15	0.52	1.05
ENSG00000023608	SNAPC1	0.51	0.33	0.22	0.31	0.71	0.65	0.53	0.57	0.62	0.38	0.42	0.3	0.31	0.39	0.52	0.96	0.06	0.31	0.91	0.73	0.83	0.4	0.85	0.82	0.83	0.42	0.33	0.47	0.49	0.28	0.49	1.27	0.42	0.61	0.69	1.51	0.43	1.33	0.83	0.28	0.59	0.14	0.37	0.29	0.75	0.31	0.74	0.48
ENSG00000023697	DERA	3.8	1.24	0.66	1.03	2.64	6.46	2.29	2.48	1	2.11	2.42	1.15	6.81	2.05	1.36	13.55	0.24	2.16	5.65	3.31	6.11	3.37	6.67	6.62	8.31	2.41	3.95	2.62	4.17	3.39	0.56	3.94	4.19	3.94	9.8	6.38	2.08	2.4	2.23	2.48	3.06	0.58	2.55	3.15	3.46	4.95	3.4	3.55
ENSG00000023734	STRAP	4.82	3.28	0.82	1.45	9.12	11.93	7.04	7.18	4.66	7.16	4.28	2.81	20.32	6.39	1.58	21.57	0.41	3.64	13.54	9.13	13.49	5.05	11.41	13.05	15.36	5.9	10.96	6.55	10.7	16.04	1.69	12.02	7.94	7.62	14.04	15.52	4.93	14.79	3.88	4.73	7.6	1.18	5.03	7.4	9.57	7.52	2.46	9.49
ENSG00000023839	ABCC2	0.12	0.27	0.14	0.06	2.07	0.73	0.08	0.03	0.11	0.25	0.2	0.08	0.07	0.11	0.3	0.5	0.08	0.21	1.15	0.12	0.14	0.11	0.42	0.29	4.55	0.34	0.07	0.28	3.44	0.57	0.4	0.15	2.58	0.14	2.18	0.13	0.21	0.22	0.29	0.11	0.09	0.25	0.05	0.24	0.07	0.06	0.8	0.49
ENSG00000023892	DEF6	1.83	1.56	1.96	3.93	5.16	2.28	1.3	1.76	1.23	0.19	1.34	1.67	0.76	0.6	4.05	2.37	0.61	2.62	2.23	1.97	1.39	2.56	3.96	2.34	3.4	1.38	0.9	2.77	2.37	2.89	3.58	2.68	3.19	3.68	2.19	3.68	1.03	2.94	3.35	2.28	0.98	1.19	0.92	0.59	4.03	1.81	3.83	2.02
ENSG00000023902	PLEKHO1	3.55	1.89	1.46	1.89	6.05	3.08	1.61	1.73	1.21	0.32	1.41	1.57	0.59	1.06	4.39	1.93	0.23	5.21	4.38	2.07	1.07	1.03	3.39	1.42	1.66	1.58	1.25	4.85	3.55	1.56	2.6	6.02	2.41	3.71	2.01	2.5	0.64	3.66	3.2	2.86	1.64	1.34	1.28	0.84	5.62	1.94	5.26	0.46
ENSG00000023909	GCLM	0.55	0.34	0.11	0.49	1.33	3.68	0.98	0.92	0.83	0.35	0.62	0.32	2.18	0.67	0.65	2.81	0.05	0.36	2.1	1.02	1.59	0.69	2.18	1.22	1.88	0.54	1.22	0.71	1.01	0.99	0.34	1.91	1.42	1.63	4.57	2.76	0.54	2.34	0.33	0.41	1.14	0.2	0.59	0.5	1.77	1.32	0.3	0.63
ENSG00000024048	UBR2	4.5	2.16	1.7	1.97	4.5	4.47	5.56	2.58	2.08	1.22	2.63	1.68	2.91	1.73	4.64	5.04	0.6	3.03	4.4	4.91	3.59	3.62	7.01	3.88	7.79	2.51	2.78	3.13	3.01	3.39	2	5.32	3.59	6.29	5.21	5.8	3.24	4.19	4.2	3.82	2.14	2.81	1.98	2.21	5.27	3.95	7.4	2.36
ENSG00000024422	EHD2	1.31	0.44	0.27	0.34	1.87	1.12	1.54	0.57	0.32	0.15	0.45	0.29	0.37	0.22	1.13	1.33	0.02	2.36	1.54	0.66	0.84	0.12	2.29	0.65	0.93	0.41	0.82	3.91	1.45	0.9	1.01	1.95	0.89	2.02	0.91	6.59	0.18	0.63	0.69	1.57	0.84	0.45	1.06	0.29	1.58	0.37	0.88	0.21
ENSG00000024526	DEPDC1	1.44	0.55	0.22	0.43	1.59	0.68	1.83	0.97	0.56	0.51	0.84	0.59	3.29	0.92	0.84	3.42	0.13	0.47	2.04	0.95	2.04	0.65	1.56	1.77	2.96	0.76	0.55	0.6	0.83	1.14	0.34	3.46	1.28	1.35	3.22	2.38	0.68	2.58	0.83	0.35	0.7	0.87	0.83	0.66	2.74	2.35	1.41	0.41
ENSG00000024862	CCDC28A	0.99	0.47	0.12	0.3	1.43	1.97	1.27	1.06	0.42	1.33	0.58	0.42	2.31	0.68	0.7	1.99	0.07	0.58	1.56	0.92	1.31	0.92	1.77	1	1.25	0.45	1.25	0.64	0.7	0.77	0.15	2.26	1.31	1.97	3.44	5.43	0.86	1.35	0.68	0.56	0.84	0.15	0.78	1.58	1.39	1.53	0.66	1.33
ENSG00000025039	RRAGD	0.13	0.37	0.03	0.06	0.4	2.53	0.1	0.48	0.52	0.06	0.13	0.12	0.34	0.16	0.19	6.8	0.01	0.13	0.52	0.03	0.14	0.09	0.43	0.13	0.07	0.07	0.61	0.33	0.13	0.1	0.23	0.44	0.09	0.13	9.24	0.5	0.03	0.5	0.12	0.11	0.15	0.09	0.18	0.11	0.35	0.22	0.38	0.26
ENSG00000025156	HSF2	0.78	0.57	0.25	0.35	1.3	1.13	0.52	0.79	0.41	0.29	0.29	0.46	0.69	0.43	0.74	2.11	0.06	0.56	1.23	0.94	0.8	0.76	2.22	0.85	1.4	0.48	0.58	0.82	0.93	1.1	0.33	1.35	0.88	1.08	2.46	2.09	0.83	1.71	0.72	0.92	0.31	0.41	0.65	0.84	1.28	0.71	1.37	0.41
ENSG00000025293	PHF20	4.12	3.71	4.68	4	4.36	8.8	2.9	3.53	2.66	1.25	3.06	3.6	4.06	3.21	4.35	15.36	1.18	4.9	10.33	3.45	10.21	8.41	18.77	7.53	11.5	9.39	4.03	7.35	6.42	8.68	5.56	5.86	7.6	4.19	7.94	3.23	5.63	5.35	6.47	4.51	5.59	2.36	4.37	5.91	5.86	2.47	9.33	2.46
ENSG00000025423	HSD17B6	0.16	0.11	0.03	0.04	0.12	0.38	0.17	0.12	0.11	0.14	0.05	0.13	0.22	0.09	0.39	0.26	0.01	0.62	0.29	0.04	0.09	0.07	0.21	0.23	0.68	0.17	0.28	0.47	0.21	0.1	0.11	0.15	0.1	0.13	0.13	0.29	0.14	0.25	0.08	0.14	0.15	0.02	0.1	0.09	0.11	0.14	0.1	0.03
ENSG00000025434	NR1H3	3.96	2.32	1.94	1.93	6.47	2.39	2.45	2.77	1.51	2.06	2.53	1.4	3.34	1.72	2.93	5.45	0.44	2.77	3.1	1.63	1.64	2.77	3.32	2.63	4.73	1.23	3.01	3.08	5.86	2.39	1.79	4.38	6.93	3.72	4.53	3.28	1.17	6.29	5.02	1.86	0.96	1.93	1.37	2.22	4.82	4.5	9.44	3.54
ENSG00000025708	TYMP	18.57	3.26	7.96	7.72	51.99	3.16	13.36	4.37	3.17	0.48	4.17	3.8	1.11	3.06	10.18	4.88	1.79	7.83	24.39	5.65	2.15	2.39	9.93	5	4.07	4.11	2.89	4.78	5.28	4.48	10.1	16.75	6.2	13.73	10.93	24.54	2.43	9.32	18.54	10.93	2.14	8.97	2.77	1.41	54.64	7.01	48.37	1.45
ENSG00000025770	NCAPH2	6.16	2.73	2.13	3.15	7.25	3.73	3.45	2.27	2.16	1.94	1.59	1.99	1.66	1.79	3.25	10.47	1.06	3.43	4.34	6.1	3.27	2.99	6.82	4.27	5.56	2.25	3.55	3.69	2.95	8.93	1.7	4.65	4.32	3.52	9.68	6.36	2.95	5.26	3.86	2.5	1.76	2.91	2.5	2.12	5.13	4.39	5.29	1.97
ENSG00000025772	TOMM34	0.65	0.96	0.32	0.59	2.78	10.91	2.3	1.42	1.12	2.62	0.62	0.66	5.89	0.82	0.56	10.23	0.09	0.88	7.32	2.94	6.19	4.07	5.72	2.75	7.66	3.48	6.07	2.23	2.56	1.85	0.53	2.9	3.67	1.3	8.97	4.1	0.91	1.91	0.8	1.45	1.66	0.45	1.43	2.39	2.38	1.73	0.78	2.34
ENSG00000025796	SEC63	5.5	3.24	2.86	2.88	7.83	8.05	3.91	5.64	4.12	2.63	3.4	2.94	8.9	2.36	5.96	16.63	1.06	4.06	9.39	10.02	10.34	6.42	18.37	8.99	16.68	3.98	4.43	5.24	8.71	8.96	2.98	7.83	6.54	5.72	11.4	10.44	8.47	12.29	6.96	5.34	4.33	2.75	5.75	4.8	7.47	3.61	7.1	3.89
ENSG00000025800	KPNA6	3.47	1.42	0.74	1	3.76	4.76	2.83	2.46	1.49	1.52	1.2	1.04	4.37	1.12	1.66	5.7	0.25	1.72	4.14	4.24	4.22	1.62	4.36	2.63	5.58	1.51	2.56	2.37	2.67	3.84	1.03	3.83	3.27	4.25	5.01	6.38	1.62	4.99	1.78	1.48	1.82	0.84	1.88	1.2	4.01	3.09	1.93	1.83
ENSG00000026025	VIM	26.41	6.64	3.61	7.71	74.53	23.32	16.58	22.59	13.85	4.72	8.95	9.99	16.83	6.44	16.17	27.19	0.94	30.15	33.77	12.72	14.04	6.38	49.25	10	18.68	10.07	22.87	48.19	29.42	8.85	14.85	49.85	15.49	25.87	22.45	29.39	5.38	23.7	16.26	16.44	16.06	4.38	15.31	5.62	40.31	17.33	14.46	2.82
ENSG00000026036	RTEL1-TNFRSF6B	3.13	1.33	1.3	3.3	1.66	1.85	3.06	1.13	1.66	0.25	1.01	1.38	0.28	0.94	2.49	4.04	0.72	3.01	4.13	2.16	3.63	4.04	6.58	2.21	2.87	1.44	0.88	2	1.94	2.12	3.34	1.11	1.36	3.01	2.85	3.15	1.41	0.89	7.05	3.01	0.94	1.09	1.61	1.18	3.06	0.34	5.59	0.81
ENSG00000026103	FAS	1.71	1.45	1.42	1.43	5.53	2.56	1.93	3.55	1.74	0.42	2.17	1.11	3.25	2.06	3.01	2.8	0.22	2.48	3.29	3.78	2.49	1.37	2.85	2.71	1.15	1.05	0.82	1.72	3.52	4.06	1.97	4.65	1.77	2.66	1.95	8.41	0.92	1.95	2.61	2.13	2.97	1.15	2.87	0.91	5.92	3.85	7.68	1.85
ENSG00000026297	RNASET2	4.84	3.06	2.39	8.5	12.9	16.53	10.68	5.91	5.64	7	7.47	2.38	15.18	2.25	3.55	15.71	1.19	6	11.02	8.41	29.34	6.91	31.22	4.8	14.47	3.74	10.82	6.75	11.19	20.55	9.26	14.85	11.41	15.09	23.72	13.17	8.1	5.27	8.71	4.56	8.01	2.9	5.93	5.33	8.38	7.31	15.64	5.69
ENSG00000026508	CD44	70.36	31.65	31.29	31.05	22.96	33.13	24.67	32.72	36.69	9.08	23.54	19.92	35.41	26.4	72.3	22.04	3.09	27	34.45	71.02	91.75	29.42	74.7	76.64	69.66	16.87	40.82	29.8	48.37	79.79	39.71	107.44	16.61	42.01	79.73	107.66	40.41	51.96	76.29	42.14	30.15	21.98	35.75	12.74	30.72	59.68	116.06	31.98
ENSG00000026559	KCNG1	0.31	0.07	0.03	0.62	0.06	0.03	0.04	0.08	0.06	0.01	0.03	0.06	0.06	0.04	0.02	0.36	0.02	0.21	0.02	0.04	0.06	0.01	0.09	0.01	0.45	0.07	0.04	0.28	0.24	0.04	0.35	0.09	0.02	0.06	0.02	0.06	0.01	0.04	0.06	0.24	0.04	0.01	0.11	0	0.03	0	0.04	0.09
ENSG00000026652	AGPAT4	2.87	1.7	1.59	1.24	1.87	0.81	1.41	0.99	1.48	0.14	0.75	0.88	0.16	0.55	2.4	0.45	0.49	3.77	0.89	0.76	0.59	0.32	1.83	1.64	0.99	0.54	0.35	1.88	2.27	3.26	0.9	0.78	0.31	2.37	0.71	2.28	4.69	1.48	1.62	2.48	1.71	0.5	0.99	0.25	0.93	0.35	3.12	0.68
ENSG00000026751	SLAMF7	0.42	0.74	0.25	0.29	5.18	0.65	0.53	1.67	0.45	0.09	0.42	0.65	0.27	0.53	2.1	0.53	0.04	0.65	3.02	0.34	0.18	0.37	0.41	0.9	0.48	0.49	0.53	0.4	0.07	0.39	0.14	4.03	1.36	0.72	0.27	0.88	0.1	3.33	0.29	0.24	0.18	0.38	0.08	0.2	4.93	2.11	0.73	0.06
ENSG00000026950	BTN3A1	6.11	2.72	4.01	2.28	13.01	3.55	2.43	4.63	0.94	0.94	2.16	2.5	2.25	1.37	5.13	3.61	0.88	3.35	8.1	7.47	2.68	3.52	10.36	2.88	1.54	2.62	2.61	2.74	2.85	4.11	2.41	6.8	3.86	12.56	5.13	7.5	3.7	6.52	5.11	4.99	1.85	4.03	2.95	3.14	16.26	4.1	28.33	1.68
ENSG00000027001	MIPEP	1.55	0.54	0.37	0.68	2.83	7.36	1.71	1.61	0.59	3.26	1.01	0.66	3.9	0.91	1.16	8.58	0.12	1.7	5.09	1.59	2.64	2.58	8.94	3.53	4.1	5.31	4.45	1.6	4.1	3.12	0.47	2.46	4.23	1.58	6.95	3.47	1.61	1.71	1.86	0.95	9.14	0.8	2.14	3.57	2.23	1.65	2.22	3.09
ENSG00000027075	PRKCH	2.54	1.73	1.45	2.81	3.9	3.04	1.17	1.58	1.32	0.53	0.94	2.16	0.92	0.9	5.15	2.17	0.3	3.98	4.12	2.43	1.95	2.34	4.46	1.87	1.68	1.57	0.64	4.64	3.23	2.36	3.24	4	1.86	3.88	2.37	1.62	0.5	3.12	3.57	2.48	1.32	1.78	1.22	1.01	7.01	1.86	6.2	1.69
ENSG00000027644	INSRR	0.01	0	0.01	0.01	0.02	0.01	0	0.11	0	0	0.01	0	0	0.01	0.04	0	0	0.05	0.03	0	0	0	0.02	0.03	0	0	0	0.06	0.03	0.01	0	0.01	0.01	0.01	0	0	0.02	0.01	0.04	0.02	0	0	0.01	0	0.01	0	0.1	0
ENSG00000027697	IFNGR1	4.65	2.81	1.27	2.06	10.77	7.57	8.64	7.52	3.88	4.72	4.69	2.4	8.52	5.42	2.54	9.58	0.43	3.52	10.42	5.76	12.15	5.42	10.03	5.31	7.68	3.24	5.78	3.35	5.06	5.87	2.63	11.46	5.53	9.66	14.79	27.37	8.42	6.65	7.11	5.84	4.98	2.85	2.76	4.33	10.2	4.77	8.22	4.34
ENSG00000027847	B4GALT7	3.41	1.44	1.25	2.11	3.92	2.37	1.19	1.4	1.1	0.73	1.36	1.08	1.29	0.63	4.55	4.84	0.43	2.81	2.77	3.79	4.13	3.55	6.14	2.79	4.68	1.71	1.35	4.05	1.93	3.79	1.71	3.7	3.75	3.69	4.93	2.06	1.91	1.95	2.41	2.22	1.73	0.75	2.97	1.18	2.59	1.3	3.91	2.66
ENSG00000027869	SH2D2A	1.33	0.48	0.41	0.48	2.4	0.65	0.43	0.54	0.27	0.15	0.53	0.75	0.52	0.29	1.48	4.51	0.16	1.01	2.25	0.34	0.41	0.78	1.17	0.84	1.15	0.6	0.48	1	0.9	0.74	0.85	1.68	1.25	1.25	1.12	0.51	0.19	0.42	1.06	0.97	0.5	0.59	0.34	0.47	2.56	0.96	1.91	0.84
ENSG00000028116	VRK2	4.39	1.5	1.34	1.34	3.53	3.72	2.1	2.24	1.13	0.82	1.17	1.35	2.52	2.45	2.06	8.97	0.26	1.85	3.84	2.74	2.43	2.2	5.38	3.21	3.26	1.54	2.13	2.46	4.12	4.01	0.66	3.94	3.02	3.51	6.11	9.89	2.31	4.02	2	2.44	2.69	1.23	1.61	1.65	7.31	3.83	4.52	3.1
ENSG00000028137	TNFRSF1B	2.75	1.06	1.64	1	4.89	3.36	2.58	1.27	1.02	0.78	1.66	0.83	1.78	1.09	2.63	4.47	0.23	2.4	5.47	1.84	5.04	1.38	6.58	2.28	9.4	1.47	2.17	3.51	1.49	1.47	3.56	3.79	3.34	4.4	5.99	2.45	1.45	2.07	4.19	1.33	1.31	1.48	0.9	0.96	4.74	2.72	6.51	2.07
ENSG00000028203	VEZT	7.83	3.81	3.52	3.83	9.25	6.89	4.94	4.8	2.92	1.78	3.78	3.01	4.43	4.61	7.38	13	0.71	4.59	9.35	7.6	8.74	5.47	13.42	10.56	18.48	4.37	2.75	5.63	16.2	8.24	2.34	9.06	5.55	9.06	9.84	24.7	4.32	7.37	5.01	9.23	6.02	3.3	3.59	3.29	8.81	5.95	8.7	6.73
ENSG00000028277	POU2F2	0.77	0.65	0.36	0.91	1.28	0.31	0.24	0.6	0.37	0.03	0.93	0.56	0.09	0.2	0.86	0.69	0.09	1.01	0.65	0.42	0.43	0.3	0.71	0.52	0.47	0.36	0.29	0.51	0.35	0.3	1.45	1.55	0.36	1.25	0.35	0.43	0.15	0.51	1.27	0.88	0.16	0.14	0.16	0.2	0.78	0.19	2.11	0.05
ENSG00000028310	BRD9	8.79	3.17	10.72	8.29	6.19	5.81	2.99	3.62	2.5	1.31	2.67	4	2.55	1.78	10.21	5.23	2.1	6.4	5.03	7.39	7.13	6.14	8.7	15.78	16.12	4.02	2.6	5.16	6.09	12.21	7.56	4.9	5.72	4.46	6.92	6.41	6.92	8.23	15.45	12.3	4.96	4.25	3.25	2.29	6	2.3	11.8	6.17
ENSG00000028528	SNX1	8.21	4.84	4.24	5.72	8.25	7.41	5.67	5.95	3.46	1.43	3.07	2.99	3.94	2.53	6.25	10.74	0.96	6.63	7.09	7.68	7.48	4.58	11.4	5.79	7.22	3.4	3.27	6.5	7.69	8.01	3.82	6.85	4.96	5.52	11.92	10.56	5.44	5.36	6.5	6.25	4.44	3.28	4.66	4.87	7.36	5.04	8.57	3.63
ENSG00000028839	TBPL1	3.48	0.99	0.5	0.76	3.4	4.75	2.26	3.21	1.88	1.78	0.91	1.23	4.12	1.21	1.45	6.64	0.27	0.98	4.01	3.74	4.42	1.62	4.6	2.67	7.23	1.45	3.27	1.93	2.72	1.73	0.37	4.66	2.4	3.2	7.05	4.26	1.95	4.36	1	2.07	1.68	0.58	1.64	1.84	3.55	3.82	1.01	2.47
ENSG00000029153	ARNTL2	6.96	1.34	1.32	1.33	1.61	2.95	1.81	1.58	1.02	0.51	1.51	1.06	1.64	2.37	1.64	4.83	0.21	1.13	7.61	4.05	1.87	1.03	2.89	3.39	2.74	1	1.12	0.98	2.25	2.04	0.62	4.28	1.29	5.34	4.24	9.3	2.4	5.72	1.38	1.85	0.96	0.8	1.13	1.31	6.69	5.45	2.97	1.02
ENSG00000029363	BCLAF1	14.75	12.14	10.08	9.47	17.79	19.43	14.33	13.35	6.53	4.7	8.33	9.06	12.83	7.76	11.75	31.78	2.33	11.47	19.91	17.48	23.95	17.51	36.02	20.5	33.41	11.46	10.47	12.96	17.07	19.93	9.31	19.79	19	19.95	22.59	33.4	18.4	19.16	15.18	13.16	12.64	6.02	9.61	9.99	24.36	14.06	21.28	8.56
ENSG00000029364	SLC39A9	3.83	1.94	0.67	1.47	7.26	4.19	4.61	4.19	2.12	3.35	2.08	1.51	3.58	1.79	2.71	7.21	0.32	2.29	5.26	6.96	8.03	3.14	5.84	4.7	10.6	2.11	5.01	3.18	3.43	3.31	0.98	8.31	5.04	7.42	8.41	11.4	2.92	7.51	2.59	4.03	2.88	1.27	3.2	2.56	4.92	5.57	2.5	3.35
ENSG00000029534	ANK1	0.27	0.11	0.21	0.15	0.27	0.06	0.1	0.1	0.12	0.03	0.08	0.15	0.02	0.09	0.2	0.03	0.03	0.14	0.2	0.25	0.17	0.05	0.17	0.03	0.07	0.1	0.02	0.16	0.15	0.19	0.09	0.22	0.08	0.37	0.1	0.22	0.1	0.18	0.22	0.22	0.03	0.24	0.14	0.06	0.27	0.19	0.29	0.05
ENSG00000029559	IBSP	0.35	0.02	0.01	0.03	0.04	0	0.03	0	0.04	0	0.02	0.01	0.01	0.01	0	0.14	0	0.01	0.02	0.01	0.04	0	0.05	0.01	0.01	0.01	0.02	0	0.05	0.07	0.02	0.01	0	0.04	0.05	0.47	0.06	0.05	0.02	0.31	0	0	0.03	0	0.38	0.5	0.05	0.01
ENSG00000029639	TFB1M	4.46	1.84	1.87	2.05	8.04	4.27	2.41	2.52	1.85	2.41	1.75	1.95	4.14	2.03	2.59	7.04	0.34	2.43	6.18	3.26	5.76	4.54	8.98	5.78	7.39	2.41	2.25	4.14	4.58	6.15	1.33	5.5	4.81	3.84	5.71	4.65	6.26	3.79	3.34	2.73	2.26	1.58	2.88	3.74	4.5	2.58	6.56	3.4
ENSG00000029725	RABEP1	4.18	2.89	2.28	2.64	5.04	6.02	3.4	2.93	1.84	0.59	2.1	2.38	1.55	1.84	3.42	5.29	0.53	3.53	3.55	5.12	2.48	2.52	6.04	5.62	4.33	2.38	2.09	2.76	4.95	6.68	1.83	4.23	4.02	4.45	5.08	6.35	3.05	4.85	3.88	2.48	3.32	1.46	2.65	2.17	4.68	2.49	5.98	3.58
ENSG00000029993	HMGB3	2.36	4.06	1.27	1.31	3.75	3.61	3.51	3.44	1.71	0.99	0.93	1.68	4.42	1.11	1.69	15.83	0.16	2.02	4.06	3.85	12.51	4.07	6.32	10.01	12.51	2.23	6.09	2.13	6.79	3.5	0.95	9.27	6.47	6.14	16.88	6.94	1.8	13.75	1.77	3.04	4.06	0.86	2.37	2.14	7.24	5.46	3.29	2.75
ENSG00000030066	NUP160	5.24	3.45	2.27	2.8	5.43	3.97	3.29	3.77	2.34	2	2.36	2.94	4.96	2.74	4.55	9.12	0.4	3.32	3.9	6.4	7	4.11	7.85	8.57	13.02	2.99	4.61	5	4.88	5.47	2.24	6.03	3.57	5.2	7.65	7.6	3.36	8.99	4.01	3.65	3.67	2.36	3.03	3.72	6.93	4.05	5.73	3.29
ENSG00000030110	BAK1	2.42	1.83	0.69	1.23	5.12	3.95	3.54	3.21	2.15	2.21	1.89	0.94	5.9	1.27	1.28	3.77	0.33	1.92	5.03	3.76	7	1.88	4.79	2.92	4.96	1.52	2.94	1.03	1.64	2.85	1.52	4.89	1.68	6.19	5.75	6.35	2.38	3.94	2.84	2.27	1.83	1.12	1.95	0.96	4.9	4.38	2.68	1.44
ENSG00000030304	MUSK	0.03	0.04	0.01	0.04	0	0.09	0.04	0.04	0.05	0.02	0.01	0.12	0.03	0.04	0.11	0.04	0	0.16	0.01	0.02	0.03	0.05	0.19	0.08	0.04	0.03	0.01	0.14	0.01	0.04	0.01	0.12	0.02	0.05	0.05	0.06	0.01	0.02	0.03	0.06	0.08	0	0.03	0.04	0.02	0.01	0.04	0.01
ENSG00000030419	IKZF2	1.46	0.79	0.98	1.07	1.98	0.9	0.79	1.25	0.36	0.13	0.45	0.94	0.45	0.45	1.2	1.03	0.27	0.91	1.51	1.49	0.36	0.83	0.94	0.54	0.21	0.77	0.35	0.63	1.14	1.43	1.02	1.09	0.55	1.56	0.5	2.81	0.87	1.63	1.26	0.69	0.61	1.25	0.39	0.52	2.37	1.57	4.11	0.65
ENSG00000030582	GRN	15.77	9.24	2.86	5.99	27.47	38.88	19.94	18.1	6.92	5.06	8.65	4.67	14.83	4.85	8.08	34.11	1.36	8.54	22.73	12.99	16.18	9.54	24.01	13.93	29.1	5.82	28.81	9.79	10.57	11.11	2.91	23.21	16.1	25.97	88.53	53.49	9.65	13.55	14.17	12.28	7.38	4	8.24	8.9	20.88	17.38	9.7	12.15
ENSG00000031003	FAM13B	3.57	1.55	1.21	2.19	3.58	3.44	1.75	2.31	1.57	0.59	1.53	1.77	1.67	1.66	4.07	6.44	0.25	2.81	3.02	3.5	3.96	2.63	5.32	3.22	3.41	1.76	1.49	2.79	3.56	2.74	1.5	4	2.73	3.19	4.02	4.58	2.13	3.97	2.73	1.65	2.04	1.41	2.7	1.41	4.1	1.62	3.71	2.42
ENSG00000031081	ARHGAP31	0.94	0.48	0.42	0.31	1.39	0.73	0.52	0.48	0.43	0.11	0.33	0.3	0.49	0.22	1.17	1.03	0.08	0.73	0.71	0.64	0.29	0.3	1.15	0.29	0.53	0.3	0.52	1.11	0.96	0.81	0.43	1.4	0.61	0.98	1.16	0.64	0.43	0.82	0.46	0.71	0.34	0.13	0.38	0.23	1.02	0.41	0.89	0.31
ENSG00000031544		0.03	0	0	0.06	0.01	0.03	0.04	0.04	0.03	0.04	0.02	0.01	0.01	0.02	0.08	0.2	0.01	0.07	0.02	0.11	0.02	0.02	0.06	0.06	0.07	0.02	0.04	0.12	0.11	0.13	0.02	0.01	0.07	0.09	0.05	0.02	0	0.01	0.08	0.06	0.07	0	0.08	0.02	0.02	0.01	0.01	0.11
ENSG00000031691	CENPQ	0.36	0.22	0.08	0.2	0.71	1.03	0.61	0.64	0.11	0.4	0.17	0.27	1.56	0.31	0.19	1.76	0.03	0.19	0.82	0.55	0.98	0.57	1.2	0.58	2.98	0.54	0.85	0.32	0.36	0.5	0.07	1.16	0.65	0.44	1.68	1.04	0.4	1.35	0.27	0.4	0.45	0.12	0.38	0.81	0.87	0.73	0.3	0.36
ENSG00000031698	SARS	7.22	5.25	3.89	4.89	14.24	17.75	12.84	9.98	5.45	6.53	7.26	5.05	16.09	4.32	4.8	19.23	1.18	8.95	11	13.11	15.78	7.86	16.14	11.53	17.8	4.99	9.64	8.68	10.53	15.15	6.4	11.03	11.01	7.99	14.65	20.47	5.09	18.21	8.2	6.27	5.56	3.58	6.71	5.28	12.58	10.02	9.33	7.47
ENSG00000031823	RANBP3	6.76	3.28	2.84	4.09	6.7	5.4	3.93	4.43	2.06	1.22	2.03	2.39	2.55	1.73	7.42	6.36	0.98	4.38	6.69	9.01	5.77	4.58	9.07	7.04	10.08	4.63	5.02	5.27	4.91	6.61	3.6	4.41	5.82	5.83	5.12	8.3	3.01	6.67	5.4	6.5	2.58	2.46	2.63	2.61	6.71	3.87	6.03	3.09
ENSG00000032219	ARID4A	3.17	3.08	2.23	2.71	3.61	3.29	2.39	1.97	1.92	0.83	1.85	2.35	0.96	1.72	3.87	3.64	0.74	2.45	3.14	3.07	3.72	3.02	4.55	3.84	5.4	2.15	1.56	2.96	3.46	2.47	3.06	4.76	2.68	4.8	2.6	5.15	2.45	4.46	4.23	3.16	2.4	2.12	1.46	1.62	3.95	1.88	8.39	1.69
ENSG00000032389	EIPR1	3.22	1.34	1.39	1.83	6.4	1.56	3.45	2.15	1.25	1.67	1.47	1.26	2.76	1.17	2.62	4.74	0.35	2.26	4.64	2.78	4.58	3.84	7.96	3.95	5.01	1.75	2.07	3.14	3.52	4.29	2.09	3.77	5.8	3.8	7.5	4.65	2.32	4.29	3.84	2.78	2.38	1.9	2.23	1.15	4.24	2.23	5.67	3.34
ENSG00000032444	PNPLA6	7.17	4.03	3.58	5.36	10.23	5.24	5.8	3.14	2.64	1.74	2.55	3.08	1.57	1.24	8.26	7.22	1.86	6.33	8.89	5.56	5.67	4.99	10.09	9.25	6.48	4.19	4.85	7.34	5.19	6.01	6.59	7.43	7.43	6.78	4.87	7.93	3.29	4.99	8.52	5.38	2.15	2.66	2.8	2.43	7.15	2.18	10.65	2.92
ENSG00000032742	IFT88	1.85	0.97	0.34	1.01	2.35	5.56	1.11	1.12	0.58	1.81	1.44	0.66	3.89	1.43	2.58	10.18	0.24	1.29	4.32	3.79	3.45	3.12	12.06	2.2	3.37	3.08	2.43	1.9	4.3	2.05	0.56	3.07	3.33	3.24	1.78	3.31	1.97	2.16	1.26	1.46	2.37	0.64	2.17	4.85	1.8	1.99	2.75	2.52
ENSG00000033011	ALG1	2.35	1.35	0.52	1.22	4.53	5.11	2.17	1.75	1.74	1.28	1.15	1.02	3.59	0.96	1.89	8.43	0.3	1.67	3.99	3.18	7.05	3.18	6.15	4.45	9.83	1.63	2.76	2.72	2.91	4.71	1.38	4.36	4.35	2.75	8.03	3.98	2.02	4.22	2.46	1.18	3.23	0.67	3.86	1.79	2.9	2.27	1.06	3.28
ENSG00000033030	ZCCHC8	2.96	1.89	1.51	1.81	3.55	2.61	2.24	2.18	1.37	0.72	1.8	1.59	1.8	1.75	2.85	5.41	0.37	2.48	3.85	3.74	3.36	2.57	4.88	4.18	5.36	2.15	1.56	2.23	3.77	3.22	1.22	3.36	2.46	3.39	3.34	5.35	1.8	4.19	2.76	2.53	2.14	1.87	1.41	1.33	4.52	1.9	3.93	2.06
ENSG00000033050	ABCF2	3.21	2.43	2.02	2.33	4.82	6.27	3.53	2.6	1.76	1.97	1.58	1.98	3.97	1.85	2.33	13.61	0.54	2.54	9.31	3.96	6.92	4.28	10.58	8.11	8.04	3.81	5.22	3.62	4.84	6.84	2.64	6.07	5.7	2.88	5.42	5.8	3.83	6.26	4	3.79	2.5	1.61	2.73	3.09	5.55	2.51	3.96	3.6
ENSG00000033100	CHPF2	5.21	2.15	2.31	1.7	6.08	4.59	2.68	2.37	1.33	0.81	1.95	1.25	2.78	0.93	3.51	10.83	0.54	3.16	5.41	7.62	5.05	3.51	9.58	3.88	6.1	2.01	2.92	3.23	5.78	4.95	1.75	4.63	4.07	5.69	5.4	6.01	3.36	3.96	3.86	3.06	2.37	1.58	3.18	2.35	4.78	1.94	5.32	2.8
ENSG00000033122	LRRC7	0.07	0.01	0.03	0.02	0.05	0.1	0.03	0.03	0.07	0.01	0.02	0.03	0.01	0.02	0.04	0.15	0	0.07	0.12	0.1	0.07	0.01	0.23	0.18	0.09	0.02	0.02	0.08	0.13	0.03	0	0.04	0.05	0.05	0.15	0.05	0.03	0.22	0.11	0.02	0.1	0.02	0.06	0.03	0.06	0.01	0.1	0.03
ENSG00000033170	FUT8	7.54	3.53	6.54	5.99	11.1	3.11	7.59	4.7	2.14	1.11	4.46	5.1	0.99	4.27	8.64	4.15	0.67	4.44	6.13	9.65	5.1	2.23	5.35	11.83	4.63	2.36	2	2.28	3.27	5.15	5.04	14.79	2.63	7.94	3.03	17.12	6.93	13.05	6.54	3.77	1.71	3.62	4.15	2.18	13.69	6.66	12.16	3.81
ENSG00000033178	UBA6	7.31	3.6	2.9	1.99	7.55	6.58	8.2	6.27	4.17	1.8	4.29	3.76	8.24	3.96	5.91	9.96	0.73	6.14	11	10.47	11.12	6.19	9.6	9.37	15.08	5.22	4.76	4.44	6.08	7.2	3.87	9.64	5.25	8.08	11.21	19.69	5.69	9.78	5.87	5.19	5.06	5.77	5.29	3.99	16.17	6.51	11.33	3.63
ENSG00000033327	GAB2	1.53	0.96	1.36	1.12	1.05	1.85	0.83	1.15	0.82	0.46	0.64	0.78	1.15	0.49	2.12	3.32	0.25	1.8	1.39	2.03	1.02	1.46	3.6	1.83	2.58	0.88	0.72	1.63	1.68	2.07	1.3	2.41	1.52	1.67	1.93	1.87	0.76	1.81	1.93	0.89	0.7	0.47	0.54	0.56	0.75	0.76	3.53	0.76
ENSG00000033627	ATP6V0A1	12.74	6.51	3.89	7.1	7.32	10.73	5.19	6.53	5.98	1.69	7.39	6.18	2.99	4.09	7.5	14.03	1.46	8.9	7.04	18.14	15.54	7.75	18.6	14.66	15.84	5.29	4.35	8.75	10.17	9.43	4.98	6.84	5.5	11.47	22.73	13.59	6.23	9.85	8.4	9.95	5.43	3.36	5.21	5.35	8.64	3.6	11.84	7.95
ENSG00000033800	PIAS1	5.4	1.71	1.74	2.76	4.62	3.26	2.52	2.19	1.17	0.77	2.24	1.54	1.42	1.16	4.55	5.73	0.4	3.52	4.88	4.69	4.06	2.46	6.33	3.61	4.05	1.93	1.82	3.81	4.19	4.6	1.65	4.45	2.87	4.41	7.96	9.42	1.88	4.13	4.4	3.69	2.15	1.49	1.67	2.23	4.82	2.67	9.45	2.3
ENSG00000033867	SLC4A7	5.77	2.96	2.89	2.28	4.56	4.96	2.52	2.75	2.64	1.15	1.88	2.05	1.93	2.28	5.37	8.91	0.67	4.12	4.95	4.12	3.69	3.59	7.6	7.17	12.47	5.25	3.19	5.76	6.29	4.29	4.62	5.41	3.26	3.31	3.34	5.38	2.03	4.42	4.11	3.28	3.67	2.53	2.64	2.6	5.97	2.16	4.78	3.37
ENSG00000034053	APBA2	1.13	0.27	0.36	0.5	1.59	0.35	0.48	0.41	0.89	0.1	0.48	1.11	0.13	0.27	1.31	0.12	0.12	0.72	0.73	0.27	0.2	0.1	0.59	0.61	0.61	1.1	0.33	0.54	1.56	0.58	0.69	0.86	0.45	1.01	0.24	0.28	0.17	0.38	0.62	0.59	0.7	0.36	0.36	0.12	0.8	0.34	1.12	0.12
ENSG00000034063		2.7	1.63	1.38	1.26	4.83	1.19	2.5	1.21	0.65	0.41	1.01	0.89	2.27	1.15	2.45	4.24	0.45	1.81	4.11	2.18	3.88	1.75	3.96	4.1	5.41	1.66	2.76	1.83	1.57	4.53	1.12	3.12	2.79	2.07	1.65	3.85	1.91	3.75	2.73	2.15	1.5	1.56	1.41	1.47	5.32	3.45	3.63	0.66
ENSG00000034152	MAP2K3	8.49	4.01	2.97	5.19	6.66	4.63	6.09	3.29	4.67	0.99	3.85	4.34	2.75	2.19	3.46	4.88	0.93	7.81	4.22	13.53	6.79	4.47	6.95	6.04	8.47	3.41	3.89	3.82	3.72	5.12	13.29	4.57	4.76	9.65	4.11	10.3	3.28	6.37	9.06	4.55	3.08	3.13	2.84	2.63	4.45	5.64	9.2	4.87
ENSG00000034239	EFCAB1	0.04	0.01	0.01	0.02	0.02	0.02	0	0.03	0.02	0	0.02	0	0.02	0.03	0.01	0.01	0	0.05	0.05	0.01	0.01	0.02	0.02	0.03	0	0.02	0.06	0.03	0.04	0.03	0.03	0.07	0.01	0.08	0.03	0	0.02	0.01	0.02	0.1	0.06	0.03	0.03	0.01	0.01	0.02	0.01	0.01
ENSG00000034510	TMSB10	127.36	92.23	32.37	52.39	723.97	432.53	584.79	559.13	164.6	324.41	182.24	98.76	967.07	203.42	88.86	711.8	21.73	77.65	542	335.43	535.21	239.1	419.07	324.22	494.58	195.6	480.67	161.53	253.12	287.33	84.29	700.72	407.65	335.7	623.95	1151.75	234.17	579.97	173.44	154.91	331.7	71.7	277.15	176.59	564.53	436.88	101.63	416.02
ENSG00000034533	ASTE1	0.61	0.43	0.12	0.22	0.55	1.23	0.46	0.71	0.25	0.41	0.39	0.23	1.16	0.25	0.54	2.92	0.1	0.61	1.07	0.97	1.08	1.05	1.19	0.54	1.78	0.44	1.29	0.56	0.53	0.62	0.08	1.63	0.79	1.13	1.93	0.91	0.46	0.79	0.71	0.57	0.54	0.18	0.36	0.92	0.64	0.83	0.6	0.53
ENSG00000034677	RNF19A	23.9	6.21	6.57	7.49	19.6	7.39	4.86	5.54	4.31	1.35	2.97	6.79	3.26	2.25	9.42	11.83	1.56	8.46	6.01	8.58	6.36	8.65	10.6	10.91	13.32	4.87	3.27	7.87	6.31	14.88	5.28	14.35	6.37	8.22	13.69	23.27	4.44	6.54	9.74	11.71	6.02	5.64	3.34	3.31	13.65	5.18	25.54	4.51
ENSG00000034693	PEX3	0.7	0.49	0.23	0.45	2.85	2.54	1.67	1.19	0.88	1.54	0.66	0.61	3.14	0.77	1.02	3.96	0.1	0.95	2.32	1.47	3.12	1.45	2.45	1.21	3.99	0.73	1.17	1.1	1.55	2.12	0.66	3.12	2.2	1.18	5.05	3.61	0.82	2.97	0.63	1.01	0.92	0.56	1.32	1.37	2.67	1.02	1.06	1.41
ENSG00000034713	GABARAPL2	5.31	2.17	0.89	1.33	9.39	15.62	5.84	8.25	5.3	7.31	3.87	3.05	17.14	4.59	3.39	15.78	0.51	2.57	10.39	10.48	15.85	5.62	11.43	4.32	8.56	3.59	13.02	3.35	6.71	4.16	1.35	15.7	5.63	11.37	25.63	22.36	3.49	9.87	3.54	2.87	6.43	1.18	5.94	8.46	7.98	7.83	3.93	5.17
ENSG00000034971	MYOC	0	0	0	0	0.01	0.01	0	0	0	0	0	0	0.01	0.01	0.02	0	0	0.08	0.01	0.01	0	0	0.04	0	0	0	0	0.13	0.01	0	0	0	0	0	0	0	0	0	0	0	0	0	0	0	0	0	0.01	0
ENSG00000035115	SH3YL1	10.08	4.41	3.19	5.93	7.68	21.04	10.22	6.54	4.01	7.02	3.82	5.42	19.19	4.33	6.94	40.34	1.27	6.07	13.2	7.47	8.07	10.75	21.41	12.03	16.18	7.63	12.12	7.2	16.33	16.8	5.86	10.64	15.44	17.58	26.28	6.76	8.8	6.88	7.28	12.29	12.31	4.59	6.74	12.06	12.99	10.11	10.09	17.41
ENSG00000035141	FAM136A	3.92	2.29	0.92	2.51	6.37	6.65	4.49	3.41	1.88	2.23	1.88	1.56	8.53	2.69	2.36	26.08	0.51	2.28	5.7	7.76	6.23	3.47	7.97	5.65	7.44	2.58	5.76	3.1	6.05	6.91	1.68	5.66	5.49	6.65	8.44	8.19	2.73	7.87	3.16	3.49	3.14	1	2.97	2.95	6.11	5.32	2.85	5.76
ENSG00000035403	VCL	13.27	5.09	4.86	6.26	7.39	8.14	10.8	6.57	7.2	2.73	5.07	5.64	6.48	5.24	7.06	8.52	1.22	12.51	7.34	17.94	10.84	5.29	15.95	18.3	13.95	6.42	6.38	14.03	11.77	9.25	5.73	7.96	9.65	16.01	9.05	20.02	7.08	7.75	6.91	11.97	11	6.15	7.24	4.3	10.54	5.45	9.58	4.94
ENSG00000035499	DEPDC1B	1.4	0.88	0.5	1.09	1.74	0.96	1.07	1.06	0.65	0.6	0.88	0.86	2.78	0.91	1.55	2.11	0.11	0.72	1.6	1.69	3.95	1.66	1.85	2.46	2.89	1.1	0.76	1.06	1.37	2.32	0.26	3.13	2.02	1.45	6.12	2.01	1.18	2.09	0.85	1.31	1.4	0.65	0.99	0.95	3.03	2.2	1.85	0.83
ENSG00000035664	DAPK2	5	3.19	0.87	4.54	1.29	4.9	1.36	2.39	0.88	0.68	0.99	1.94	1.03	0.79	5.51	4.09	1.19	3.47	1.51	5.07	5.75	5.57	8.41	5.69	4.44	1.99	1.39	5.82	4.39	7.29	1.09	2.91	2.33	2.66	6.13	1.99	1.99	1.13	2.22	4.64	3.45	0.81	1.5	1.18	2.56	0.6	4.18	4.71
ENSG00000035681	NSMAF	6.26	2.63	2.22	2.37	6.58	6.13	2.75	3.11	1.4	1.8	1.98	2.18	2.55	2.16	4.75	13.06	0.51	3.44	4.47	6.24	5.13	6.69	9.04	7.74	15.78	4.39	3.39	4.47	5.93	8.99	1.37	7.33	5.02	5.34	9.02	5.67	2.46	4.36	4.56	4.42	4.32	1.62	3.33	4.14	5.35	2.32	6.92	6.12
ENSG00000035687	ADSS	3.17	1.49	0.73	1.62	4.63	5.54	5.16	3.36	1.85	1.95	1.86	1.65	5.71	1.91	1.93	9.9	0.41	2.09	5.14	4.48	4.6	2.85	7.73	4.59	6.56	2.42	5.24	3.42	3.52	4.47	1.47	6.78	5.08	7.41	6.49	9.04	3.34	4.94	3.46	2.71	6.04	1.24	2.28	4.08	7.76	4.11	3.13	2.86
ENSG00000035720	STAP1	0.06	0.09	0.03	0.16	0.14	0.06	0.04	0.18	0.04	0	0.02	0.48	0.01	0.05	0.11	0	0.01	0.13	0.08	0.02	0.02	0.09	0.07	0.08	0.02	0.11	0.03	0.13	0.02	0.09	0.04	0.71	0.05	0.03	0.03	0.04	0	0.04	0.01	0.01	0.01	0.02	0.03	0.04	0.19	0.02	0.02	0
ENSG00000035862	TIMP2	3.71	1.59	0.28	0.38	8.33	3.65	4.87	2.64	1.25	0.7	1.43	0.65	2.88	0.71	5.93	2.55	0.15	4.19	8	0.97	1.42	0.33	8	1.06	2.33	2.02	5.8	7.56	5.12	1.14	0.66	5.2	3.82	7.66	9.54	13.79	0.73	3.05	1.48	4.82	2.96	0.43	2.39	0.92	4.54	3.67	1.84	0.83
ENSG00000035928	RFC1	3.84	3.71	4.33	2.2	6.83	5.13	4.48	2.94	1.95	1.55	2.09	2.76	5.84	1.99	4.61	12.21	0.75	2.75	5.72	4.47	6.05	3.68	9.13	6.04	11.43	2.83	2.76	3.71	5.91	7.44	4.36	5.7	4.4	6.09	6.31	9.4	3.76	8.5	7.2	3.76	2.86	2.92	3.24	3.18	8.69	3.67	11.93	2.25
ENSG00000036054	TBC1D23	2.5	1.45	0.66	0.65	3.46	4.18	1.86	2.82	1.54	1.75	1.4	1.09	4.08	0.86	2.34	7.77	0.32	2.1	3.78	3.09	3.81	2.78	5.6	2.92	6.54	1.32	3.04	2.05	5.26	2.56	1.26	5.62	2.74	4.36	6.39	7.39	1.48	3.38	1.97	2.88	3.17	0.76	2.03	2.73	3.02	2.01	4.17	2.66
ENSG00000036257	CUL3	5.43	2.95	1.93	2.21	8.86	11.93	6.05	6.11	3.82	3.96	2.84	3.21	10.65	4.82	4	18.72	0.48	3.95	9.24	6.82	10.48	6.69	15.26	8.02	12.29	4.96	7.99	4.9	9.71	7.52	1.55	8.31	6.71	9.66	9.8	12.7	4.65	8.22	4.44	4.84	8.15	2.04	4.47	5.61	9.79	7.84	5.9	5.52
ENSG00000036448	MYOM2	0.22	0.04	0.02	0.15	0.33	0.26	0.42	0.13	0.04	0.06	0.06	0.12	0.05	0.06	0.16	0.38	0.01	0.23	0.17	0.24	0.06	0.34	0.37	0.09	0.17	0.14	0.25	0.59	0.2	0.19	0.03	0.14	0.34	0.5	0.72	0.02	0.08	0.2	0.22	0.39	0.1	0.07	0.06	0.16	0.03	0.14	1.3	0.45
ENSG00000036473	OTC	0.02	0	0.01	0.03	0	0.01	0.03	0.02	0	0.03	0.04	0.01	0.01	0.02	0.06	0.28	0.03	0.21	1.61	0.61	0.1	0.01	0	0.78	0.15	0.03	0.27	0.03	0.03	0.16	0.01	1.06	0.18	0.03	0.31	0	0	0	0	0.01	0.02	0	0.45	0.2	0	0	0.03	0.02
ENSG00000036530	CYP46A1	0.02	0.03	0.01	0.05	0.02	0.02	0.03	0.03	0.05	0.01	0.02	0.02	0	0.04	0.06	0.08	0.01	0.09	0.03	0.03	0.01	0.01	0.07	0.01	0.05	0.04	0.01	0.12	0.12	0.04	0.03	0.03	0.01	0.06	0.05	0.02	0.01	0.04	0.09	0.08	0.05	0.01	0.07	0.01	0.03	0	0.09	0.03
ENSG00000036549	AC118549.1	5.28	2.39	1.16	2.3	5.86	8.76	3	3.37	1.96	1.95	2.08	2.41	5.32	3.08	5.04	8.85	0.36	2.79	7.94	6.41	6.79	4.37	10.15	5.74	9.16	2.84	3.32	4.4	7.15	5.92	1.74	5.89	4.64	6.52	9.89	8.52	3.67	7.28	4.62	2.3	3.79	1.45	3.62	3.56	6.59	3.71	4.78	4.06
ENSG00000036565	SLC18A1	0.13	0.06	0.31	0.6	0.02	0.09	0.02	0.06	0.01	0.02	0.04	0.12	0.02	0.03	4.62	0.02	0.07	0.51	0	10.75	0.05	0.08	0	0.25	0	0.09	0	0.5	0.57	0.39	0	0.06	0.11	1.64	0	0.01	0.45	0.74	0.08	0.08	0.64	0.02	0.53	0	0	0.04	0.55	0.03
ENSG00000036672	USP2	0.43	0.38	0	0.24	0.02	0.22	0.05	0.17	0.04	0.04	0.04	0.03	0.07	0.05	0.12	0.39	0.06	0.15	0.07	0.19	0.54	0.2	0.21	0.45	1.71	0.08	0.06	0.17	0.16	0.11	0.04	0.14	0.23	0.06	0.3	0.04	0.02	0.07	0.01	0.32	0.07	0.03	0.17	0.05	0.01	0.04	0.16	0.07
ENSG00000036828	CASR	0.04	0	0	0.01	0	0	0.01	0	0	0	0	0	0	0.02	0.01	0	0.01	0.01	0	0	0	0.01	0	0	0	0	0	0	0	0	0	0	0	0	0	0	0	0	0	0	0	0	0	0.02	0	0	0	0
ENSG00000037042	TUBG2	1.34	1.11	0.94	1.35	2.79	1.57	0.96	0.59	0.57	0.09	0.89	0.88	0.17	0.47	1.89	2.77	0.29	1.84	2.03	1.51	0.78	0.88	2.71	3.37	1.69	1.02	0.47	1.81	2.65	1.13	1.33	1.58	1.07	2.42	2.81	1.05	0.71	1.55	1.65	2.24	0.69	0.69	0.95	0.67	1.58	0.31	3.06	0.67
ENSG00000037241	RPL26L1	1.15	1	0.36	0.37	3.86	4.88	3.42	3.53	1.42	2.31	1.01	0.87	5.21	1.14	0.67	7.17	0.17	1.11	4	2.34	10.36	2.17	4.33	2.76	3.62	0.98	3.4	1.41	1.62	2.99	0.54	5.39	3.72	1.83	7.14	8.37	1.21	5.41	1.08	1.64	2.43	0.41	3	1.97	4.35	2.02	0.73	3.17
ENSG00000037280	FLT4	0.91	0.13	0.41	0.38	0.43	0.71	0.39	0.2	0.3	0.05	0.4	0.27	0.09	0.15	0.99	0.49	0.06	0.97	0.46	0.29	0.2	0.39	0.86	0.44	0.49	0.3	0.14	1.11	0.86	0.73	0.86	0.57	0.4	0.76	0.37	0.29	0.2	0.28	0.89	0.68	0.25	0.29	0.4	0.2	0.45	0.15	1.1	0.1
ENSG00000037474	NSUN2	8.29	4.35	4.56	5.65	8.11	11.83	4.95	4.12	4.17	2.37	3.4	3.8	6.88	3.55	7.27	12.91	0.97	4.65	7.35	9.47	15.33	6.24	13.87	21.03	24.1	7.67	6.06	7.9	7.46	10.65	7.3	6.89	7.4	8.13	10.74	12.05	6.17	11.67	9.46	6.1	4.9	3.14	4.23	2.57	8.51	5.06	8.84	6.69
ENSG00000037637	FBXO42	2	0.87	0.32	0.82	2.24	1.85	1.33	0.87	0.65	0.41	0.56	0.44	1.34	0.58	1.64	2.34	0.14	0.92	1.77	2.66	2.12	1.16	2.6	1.58	3.16	0.77	0.91	1.96	1.62	0.79	0.53	1.46	1.85	1.97	2.81	2.2	1.13	1.67	1.35	0.92	0.96	0.7	0.58	0.65	2.04	1.08	1.72	0.98
ENSG00000037749	MFAP3	2.76	1.8	1.23	1.18	2.57	2.52	1.86	2.46	1.37	1.21	1.09	1.13	2.32	0.76	3.01	2.83	0.22	1.48	2.67	2.14	4.39	2.54	4.41	2.28	2.39	1.29	2.37	1.67	2.46	3.6	0.53	3.08	2.61	3.46	4.13	3.92	1.41	3.08	2.02	2.81	1.72	0.85	1.86	1.35	2.44	2.17	3.18	2.14
ENSG00000037757	MRI1	4.17	1.41	1.64	3.21	7.59	2.57	0.93	1.63	1.57	0.62	0.98	0.87	1.35	0.9	4.37	5.85	0.43	2.99	5	3.26	2.87	2.28	5.56	7.37	4.48	1.55	3.32	5.03	4.17	3.84	2.91	5.11	2.75	3.74	4.15	3.53	2.07	2.63	3.85	6.92	1.87	1.08	1.68	1	4.11	1.41	7.54	2.73
ENSG00000037897	METTL1	3.04	1.46	1.14	2.19	2.78	3.43	1.95	1.52	1.02	1.74	1.98	1.44	2.82	1.96	2.74	10.18	0.6	2.5	5.64	5.16	4.14	3.19	5.74	7.11	8.7	2.73	2.61	3.57	3.58	5.23	1.3	3.69	4.21	2.29	5.28	2.38	2.66	3.55	3.98	2.53	2.35	1.28	2.1	2.52	3.43	1.93	2.82	2.93
ENSG00000037965	HOXC8	0.43	0.4	0	0.49	0.21	0	0.06	0.01	0	0	0.05	0.01	0	0.04	0.08	0.02	0.04	0	0.34	0	0.01	0	0.07	0	0	0.01	0.03	0.05	0	0	0.02	0.07	0	0.08	0.01	0.2	0	0.3	0.01	0.35	0	0	0.03	0.02	1.16	0.18	0.04	0
ENSG00000038002	AGA	1.62	0.57	0.22	0.28	2.04	2.73	1.19	0.87	0.3	0.82	0.45	0.51	1.37	0.47	0.89	3.58	0.06	0.5	2.77	2.73	1.25	1.21	1.88	1	3.28	0.44	1.9	0.81	1.98	1.52	0.2	1.88	1.68	1.94	5.28	3.41	0.31	1.74	0.96	0.63	0.88	0.53	0.76	0.72	2.6	1.03	0.39	1.31
ENSG00000038210	PI4K2B	3.06	1.28	0.52	0.57	4.26	4.94	2.88	3.38	1.65	2.59	1.61	1.44	8.03	2.28	1.72	13.15	0.29	1.64	4.99	5.5	9.57	2.71	6.17	2.88	10.93	1.45	2.69	2.34	2.26	3.86	0.62	6.45	3.34	5.47	8.51	4.58	2.38	4.33	1.4	1.05	2.92	1.29	2.76	3.99	6.55	6	2.84	3.01
ENSG00000038219	BOD1L1	3.7	1.96	1.89	2.66	4.4	2.87	1.9	2.32	1.27	0.69	1.88	1.96	1.73	1.22	4.06	7.54	0.62	3.33	4.55	3.48	3.34	2.94	7.49	4.79	4.84	2.28	1.77	3.74	5.07	5.49	3.02	4.1	3.32	4.84	4.89	7.73	2.52	3.24	5.41	3.53	2.58	1.57	1.96	2.85	3.69	1.99	7.43	2.17
ENSG00000038274	MAT2B	2.72	1.11	0.63	1.32	6.06	9.19	3.94	5.56	2.01	3.9	2.42	1.75	10.91	3.36	2.14	8.78	0.21	1.9	6.25	5.15	10.15	3.13	5.83	4.06	4.13	2.32	4.83	2.2	3.16	3.43	0.58	10.12	3.79	5.88	8.84	10.61	2.03	8.59	2.53	1.88	4.19	0.97	4.37	3.15	8.12	7.76	3.44	5.1
ENSG00000038295	TLL1	0.17	0.05	0.05	0.12	0.05	0.23	0.14	0.05	0.04	0.01	0.06	0.06	0.02	0.05	0.21	0.06	0.02	0.5	0.07	0.03	0.02	0.07	0.33	0.06	0.01	0.04	0.04	0.44	0.11	0.05	0.19	0.1	0.07	0.14	0.12	0.1	0	0.05	0.07	0.18	0.18	0.02	0.04	0.01	0.06	0.04	0.11	0.01
ENSG00000038358	EDC4	7.14	3.98	3.58	3.23	4.87	7.88	3.08	3.46	2.85	1.48	2.64	3.3	2.46	1.74	5.97	9.74	0.98	5.45	5.62	7.81	8.46	7.56	8.64	5.66	10.41	4.31	4.72	5.38	4.01	5.37	3.74	4.89	6.99	4.77	7.11	7.09	3.83	5.53	6.54	5.8	2.93	3.43	3.31	2.53	5.49	3.01	8.04	2.48
ENSG00000038382	TRIO	27.07	6.92	10.59	11.65	21.08	25.83	8.79	8.25	8.1	3.32	10.44	8.89	4.25	7.81	26.43	22.62	1.98	20.29	15.69	15	23.44	17.51	47.5	26.15	42.36	16.89	10.25	28.17	25.56	25.64	13.05	12.1	16.02	17.12	21.52	17.31	11.07	11.49	15.64	20.65	19.22	8.13	12.7	9.17	14.02	5.13	30.77	19.55
ENSG00000038427	VCAN	8.24	2.43	2.14	1.5	15.15	7.92	5.42	8.69	3.08	2.04	3.43	2.1	6.8	1.91	13.03	6	0.22	8.28	11.09	2.47	3.26	1.27	22.97	2.47	5.68	5.3	14.75	14.27	26.68	2.85	3.49	7.78	6.25	12.09	3.79	11.55	1.05	5.18	9.74	13.66	11.28	1.03	7.03	2.36	9.03	4.84	6.55	1.52
ENSG00000038532	CLEC16A	3.99	2.32	2.25	2.55	3.7	5.17	2.09	1.97	1.55	0.71	2.18	1.86	1.33	1.23	3.93	4.22	0.5	3.16	4.07	3.48	3.81	4.61	6.18	5.04	5.02	1.96	1.66	3.28	3.81	3.81	2.88	2.8	3.88	2.79	4.95	5.1	2.34	2.72	4.57	2.39	2.55	1.76	2.07	1.36	3.87	1.23	12.73	1.83
ENSG00000038945	MSR1	1.58	0.33	0.65	0.6	4.22	1.78	1.88	2.11	1.43	0.52	1.72	1.02	1.25	1.68	2.3	1.04	0.13	1.99	5.09	0.49	0.32	0.42	3.28	1.01	0.87	0.88	2.19	1.27	1.15	0.66	0.89	4.19	0.56	1.32	1.64	4.8	0.23	5.36	1.92	1.49	0.58	1.25	0.74	0.77	1.59	3.85	4.4	0.16
ENSG00000039068	CDH1	23.59	8.95	3.09	4.23	8.71	43.38	21.07	14.71	5.57	11.97	7.3	6.8	23.88	5.02	7.27	58.65	1.67	11.62	26.2	22.33	85.89	32.38	39.73	19.32	89.06	15.05	43.4	16.59	21.82	45.26	6.15	15.37	40.36	28.87	74.74	59.72	11.7	18.4	8.42	16.34	17.07	6.94	18.02	10.22	14.68	22.47	14.19	18.36
ENSG00000039123	MTREX	6.23	3.51	3.44	2.81	7.07	9.61	5.83	5.16	3.73	3.18	2.92	2.92	8.23	3.17	5.17	7.38	0.87	4.03	6.49	7.39	10.94	5.85	13.11	8.85	5.84	3.54	8.35	5.85	5.95	8.95	2.29	8.26	6.23	6.35	12.96	12.12	4.33	9.62	4.99	5.24	4.87	2.09	3.91	3.11	8.84	5.23	8.91	6.03
ENSG00000039139	DNAH5	0.15	0.04	0.13	0.03	0.35	0.06	0.07	0.07	0.03	0.08	0.08	0.05	0.07	0.08	0.31	0.05	0.07	0.13	0.14	0.16	0.04	0.08	0.26	0.15	0.07	0.08	0.09	0.09	0.06	0.97	0.05	0.15	0.44	0.2	0.65	0.23	0.16	0.1	0.18	0.13	0.07	0.06	0.06	0.05	0.12	0.1	0.29	0.36
ENSG00000039319	ZFYVE16	3.62	2.62	1.84	1.59	3.94	6.97	2.77	3.49	2.17	1.68	2.16	2.12	2.89	2.15	4.36	4.62	0.19	2.79	4.96	4	8.38	4.66	10.29	4.89	7.21	2.19	2.77	3.57	8.87	4.04	0.99	5.1	3.29	4.55	8.77	8.4	2.02	5.34	2.91	4.11	3.73	1.82	2.49	2.15	5.43	2.12	6.69	2.87
ENSG00000039523	RIPOR1	4.97	2.17	1.31	2.36	6.23	5.86	3.33	2.19	2.21	0.98	2.36	1.87	2	1.23	3.72	6.15	0.82	5.57	5.92	4.47	3.9	2.9	7.53	2.03	2.44	3.71	3.68	5.96	6.08	1.81	5.47	7.19	5.04	8.54	9.51	5.81	1.4	3.73	5.14	6.89	2.76	2.32	2.87	1.71	6.39	3.13	8.37	2.29
ENSG00000039537	C6	0.1	0.02	0	0.04	0.01	0.03	0.05	0.01	0.01	0.01	0	0.02	0	0.04	0.01	0.02	0.02	0.11	0.01	0.18	0.01	0.11	0.84	0.12	0.08	0.03	0.01	0.82	0	0.11	0.02	0.04	0.05	0.03	0.12	0	0.04	0.02	0	0.12	0.12	0	0.02	0	0	0	0.02	0.02
ENSG00000039560	RAI14	2.89	1.04	1.16	0.72	2.43	3.36	1.85	1.42	1.14	0.36	1.14	0.84	1.15	0.85	3.56	3.54	0.41	2.97	3.51	1.55	1.93	0.58	5.15	1.89	3.98	1.57	2.33	2.83	4.67	1.93	4.78	4.7	1.5	4.55	3.95	3.96	0.67	3.01	4.92	3.82	1.8	0.69	1.09	0.73	2.41	1.09	3.47	0.93
ENSG00000039600	SOX30	0.08	0.02	0.03	0.03	0.52	0.05	0.28	0.03	0.03	0.01	0.01	0.02	0.05	0.02	0.11	0.15	0	0.07	0.1	0.06	0.17	0.09	0.05	0.09	0.03	0.05	0.07	0.03	0.05	0.15	0.01	0.07	0.12	0.18	0.07	1.3	0.05	0.06	0.03	0.98	0.05	0.03	0.08	0.09	0.09	0.5	0.03	0.05
ENSG00000039650	PNKP	12	5.38	7.69	11.16	10.66	5.19	5.91	4.36	3.31	0.68	3.98	4.96	2.05	2.77	12.89	10.92	2.54	10.33	7.75	11.39	7.21	8.04	11.72	13.83	10.86	8.51	3.7	10.19	8.22	11.01	5.8	6.2	8.86	5.62	7.12	6.72	5.79	8.61	10.89	7.83	5.66	3.97	4.85	3.27	10.21	4.17	13.15	3.63
ENSG00000039987	BEST2	0.61	0.14	0.24	0.19	0.03	0.02	0.08	0.03	0.01	0.04	0.01	0.01	0	0.04	0.25	0.11	0.03	0.87	0.03	0.6	0	0.02	0.02	0.2	0.06	0.04	0.02	0.07	0.01	0.02	0.02	0.02	0.22	0.46	0.01	0.01	0.04	0.58	0.01	0.17	0.44	0.01	0.13	0.02	0.04	0.04	0.11	0.01
ENSG00000040199	PHLPP2	2.91	1.07	0.33	0.65	0.7	1.85	0.73	1.15	0.44	0.25	0.73	0.25	0.73	0.49	0.91	2.63	0.29	0.71	1.03	1.5	1.83	2.06	1.83	1.33	2.26	0.7	1.13	0.88	0.78	1.28	0.47	1.58	1.42	1.2	2.29	1.84	0.62	1.44	0.98	1.62	0.7	0.62	0.92	0.6	0.92	0.81	2.09	0.3
ENSG00000040275	SPDL1	3.08	1.03	0.6	0.86	2.47	1.61	2.14	1.06	0.54	0.46	1.09	1.26	2.11	0.93	2.58	3.17	0.3	1.14	2.13	1.66	4.82	2	3.74	5.35	4.94	1.29	1.39	1.62	2.29	4.3	0.55	3.84	3.74	3	3.28	1.51	1.51	3.67	1.99	3.43	1.49	1.08	1.91	0.98	4.26	2.26	3.71	1.12
ENSG00000040341	STAU2	4.85	3.17	2.25	2.9	3.79	9.64	3.27	3.58	2.18	3.27	1.58	2.43	6.09	2.06	5.27	12.55	0.57	2.65	4.47	6.16	4.72	7.78	6.61	4.8	13.42	3.85	3.95	3.91	6.34	5.36	1.55	11.1	4.15	5.21	15.32	7.95	4.87	5.74	4.1	4.09	3.51	1.47	2.66	4.08	4.73	2.57	5.96	5.25
ENSG00000040487	PQLC2	1.53	0.59	0.38	0.85	1.48	1.75	0.84	0.69	0.38	0.2	0.6	0.58	0.58	0.23	1.52	2.49	0.26	1.06	1.5	1.29	1.26	0.88	1.65	1.42	2.5	0.63	0.56	1.53	1.43	0.95	0.71	0.98	1.22	2.24	3	1.62	0.62	1.32	1.37	1.02	0.52	0.45	0.31	0.3	1.1	0.69	2.23	0.62
ENSG00000040531	CTNS	1.69	1.04	0.68	1.14	2.22	2.1	1.35	1.38	0.95	0.32	0.8	1.12	0.7	0.61	1.33	2.07	0.27	1.55	1.2	1.46	0.61	1.03	1.15	1.56	1.33	1.04	1.01	1.29	1.84	1.63	1.49	1.71	1.03	2.04	3.42	1.79	1.26	2.13	1.73	1.01	1.08	0.86	1.22	0.8	2.19	1.05	3	1.09
ENSG00000040608	RTN4R	0.2	0.19	0.02	0.14	0.52	0.23	0.53	0.16	0.08	0.06	0.07	0.04	0.07	0.06	0.13	0.72	0.03	0.13	0.4	0.72	0.19	0.12	0.24	0.08	0.43	0.08	0.15	0.45	0.22	0.25	0.07	0.63	0.2	0.77	1.64	1.26	0.07	0.32	0.16	0.15	0.16	0.02	0.05	0.02	0.23	0.24	0.16	0.11
ENSG00000040633	PHF23	2.84	2	1.51	2	4.37	2.58	2.41	2.44	1.32	0.81	1.29	1.2	1.98	0.97	1.67	3.54	0.35	1.9	2.39	3.92	2.13	1.66	2.73	3.26	4.64	1.58	1.95	1.74	3.1	3.76	1.95	3.94	3.09	4.03	3.17	5.03	2.08	4.51	2.97	1.51	1.65	1.33	1.8	1.06	4.48	2.31	4.62	2.08
ENSG00000040731	CDH10	0	0	0	0	0	0.01	0	0	0	0	0	0	0	0	0	0	0	0	0	0	0	0	0	0	0	0	0	0	0	0	0	0	0	0	0	0	0	0	0	0	0	0	0	0	0	0	0	0
ENSG00000040933	INPP4A	5.22	2.35	2.11	3.64	4.08	3.09	2.08	1.69	1.56	0.57	1.43	1.88	0.92	1.13	6.18	3.04	0.47	4.27	3.83	2.99	1.7	2.78	5.13	3.03	3.11	2.02	1.08	4.66	4.06	3.09	3.08	4.43	2.65	3.63	2.92	3.53	1.65	2.95	3.95	3.07	1.53	2.29	1.25	0.94	5.32	1.21	6.47	2.15
ENSG00000041353	RAB27B	0.82	0.58	0.27	0.46	0.82	0.4	3.17	0.33	0.2	0.23	0.3	0.29	0.28	0.76	0.82	0.34	0.27	0.49	1.15	2.56	0.04	0.1	0.02	0.22	0.04	0.07	0.23	0.08	0.28	1.15	0.22	0.64	0.6	4.21	0.67	8.42	1.4	3.98	1.04	0.52	0.61	1.9	0.44	0.17	6.11	4.49	1.45	0.69
ENSG00000041357	PSMA4	5.52	4.52	1.99	2.42	20.59	12.42	17.22	16.71	5.87	6	5.62	5.12	17.51	10.73	2.98	22.75	0.66	4.72	19.15	12.66	27.35	5.63	15.59	11.88	15.17	7	10.97	4.88	9.78	11.7	2.69	24.74	8.95	17.22	22.51	30.12	7.53	29.78	6.59	5.63	9.13	3.17	7.42	11.24	31.06	25.24	5.27	6.51
ENSG00000041515	MYO16	0.03	0.02	0.05	0.06	0.11	0.04	0.05	0.04	0	0.01	0.06	0.03	0.02	0.02	0.04	0.06	0.01	0.04	0.05	0.02	0	0.02	0.27	0.08	0.01	0.4	0.06	0.06	0.04	0.07	0.06	0.11	0.05	0.1	0.03	0.58	0.01	0.07	0.37	0.03	0.02	0.01	0.09	0.02	0.23	0.03	0.27	0.02
ENSG00000041802	LSG1	5.79	2.39	2.55	4.69	4.75	5.11	2.46	2.7	1.73	1.64	2.68	3.78	3.29	1.56	6.13	14.13	1.46	5.18	5.6	7.63	7.72	7.32	11.42	9.42	17.58	3.32	3.68	4.09	5.78	9.7	3.47	5.65	8.11	5.32	9.85	6.48	3.06	6.65	10.1	6.15	2.33	2.65	2.87	4.26	4.32	2.55	5.27	3.52
ENSG00000041880	PARP3	4.09	1.74	2.22	2.91	5.3	4.93	2.96	1.65	0.58	0.39	1.24	1.56	0.99	0.82	4.8	5.15	0.84	3.33	2.38	2.95	1.92	2.44	4.89	3.04	5.42	1.4	1.18	1.87	2.86	4.52	3.28	2.77	2.67	2.81	2.44	2.43	1.25	1.27	6.18	2.45	0.7	3	2.36	1.04	9.27	1.48	12.28	2.64
ENSG00000041982	TNC	11.56	2.16	1.35	1.28	4.9	5.04	9.17	6.28	4.54	0.69	3.3	4.12	1.72	1.9	4.24	3.09	0.34	24.23	3.21	1.22	2.6	0.44	8.34	1.39	3.8	5.05	2.58	10.72	12.91	1.33	13.02	11.01	0.7	8.67	1.55	4.78	1.6	5.27	0.85	18.46	8.04	0.8	8.44	1.31	7.73	2.6	5.3	1.61
ENSG00000041988	THAP3	1.62	0.92	0.78	1.3	3.07	1.32	1.71	0.98	0.81	0.54	0.81	0.74	0.82	0.46	1.46	1.82	0.14	0.94	2.19	2.23	1.37	0.8	2.4	1.48	1.75	1.09	0.88	1.8	1.72	0.77	1.17	2.15	1.55	2.25	2.59	3.74	1.34	2.9	1.52	1	1.01	1.13	0.71	0.52	2.26	1.22	2.97	0.82
ENSG00000042062	RIPOR3	2.23	0.67	0.31	0.61	0.73	0.45	0.49	0.54	0.7	0.11	0.38	0.48	0.09	0.15	1.48	0.21	0.06	1.48	0.64	0.52	0.27	0.38	0.77	0.75	0.99	0.91	0.24	1	1.62	0.74	0.61	1.12	0.3	1.9	0.51	0.12	0.38	0.4	0.45	0.54	0.7	0.21	0.39	0.2	1	0.17	1.04	0.25
ENSG00000042088	TDP1	3.69	1.76	2	2.55	3.46	2.63	1.74	1.9	1.28	0.93	1.11	1.99	1.09	0.92	3.85	4.22	0.4	2.6	3.11	2.83	4.65	3.67	2.96	4.75	7.49	2.83	1.48	2.07	3.34	2.77	1.65	3.58	3.66	2.39	3.16	2.87	2.2	4.03	3.22	2.36	1.33	1.15	1.85	1.11	4.51	1.64	7.02	1.99
ENSG00000042286	AIFM2	1.13	0.48	0.46	0.96	2.27	1.02	1.47	1.36	0.38	0.53	0.71	0.46	1.68	0.51	1.04	3.08	0.09	0.67	1.11	1.01	1.4	0.84	2.36	3.07	3.15	0.99	1.31	1.52	1.69	1.1	0.54	1.41	1.87	2.24	3.64	2.2	0.58	1.61	1.73	1.03	0.86	0.33	0.7	0.96	2.18	1.32	1.57	1.03
ENSG00000042304	C2orf83	0.01	0	0	0	0	0	0	0	0	0	0	0	0	0.01	0	0.03	0	0	0.01	0	0	0	0	0	0	0	0	0	0.01	0	0	0	0.01	0.01	0	0	0	0	0.01	0	0	0	0.01	0	0	0	0.01	0
ENSG00000042317	SPATA7	0.48	0.54	0.19	0.38	1.05	1.17	0.84	0.84	0.4	0.47	0.41	0.49	0.68	0.4	1.39	1.46	0.08	0.63	1.56	1.58	1.31	0.72	1.23	0.88	2.11	0.7	0.68	0.76	1.7	0.59	0.28	1.38	0.64	1.74	1.28	1.99	0.98	1.31	1.11	1	0.81	0.3	0.83	0.71	1.82	0.56	1.05	0.99
ENSG00000042429	MED17	4.46	2.11	1.45	2.02	5.49	3	2.83	3.48	2.21	1.42	1.91	1.84	4.56	2.14	4.41	6.71	0.57	2.22	10.16	5.41	5.6	3.15	6.4	6.16	9.94	3.25	3.41	2.95	4.51	3.83	1.44	7.98	3.87	5	7.4	10.35	2.6	9.76	3.49	2.91	2.7	1.37	2.61	2.2	5.8	2.32	4.5	2.88
ENSG00000042445	RETSAT	7.93	3.06	0.7	2.52	5.22	5.81	4.75	4.97	2.16	2.29	4.21	1.28	2.81	1.33	2.06	9.4	0.59	3.49	5.01	9.23	8.66	4.03	8.06	5.18	9.06	2.04	4.5	5.66	4.19	6.62	1.38	4.7	5.89	11.02	6.08	12.03	3.08	3.14	4.09	5.15	5.03	1.68	2.29	2.03	6.25	5.57	5.36	3.95
ENSG00000042493	CAPG	5.98	3.98	1.96	4.05	11.13	5.9	11.18	8.64	3.76	4.65	5.56	2.21	17.97	2.54	3.57	16.96	0.78	4.77	19.1	8.6	14.31	5.51	14.25	7.86	23.38	2.2	13.89	3.59	10.79	15.98	2.81	10.16	7.52	20.42	13.6	46.89	10.4	12.89	5.09	14.91	9.76	3.62	5.2	3.83	10.79	12.26	14.72	16.95
ENSG00000042753	AP2S1	6.07	2.38	1.05	1.99	12.95	6.12	7	5.71	3.06	2.07	2.85	1.75	10.01	2.52	2.49	12.98	0.3	4.07	8.3	8.8	11.4	3.39	8.33	7.41	10.15	2.88	7.78	4.66	5.01	7.29	1.92	12.43	8.24	7.45	16.26	12.8	2.78	17.95	3.93	4.2	4.46	1.78	3.53	2.32	9.86	9.5	3.55	4.64
ENSG00000042781	USH2A	0.06	0.01	0.01	0.01	0.01	0.01	0.01	0.01	0	0	0	0.01	0.01	0.01	0.03	0.04	0	0.01	0.03	0.02	0.02	0.01	0.05	0.01	0.02	0.01	0.02	0.02	0.01	0.01	0	0.03	0.01	0.07	0.03	0.01	0.04	0.02	0.01	0	0.02	0	0.02	0.02	0.01	0.02	0	0.01
ENSG00000042813	ZPBP	0	0	0	0	0	0	0	0	0	0	0	0	0	0.04	0	0.07	0	0.01	0	0	0.01	0	0.03	0	0	0.06	0.02	0	0.01	0.01	0	0	0	0	0.03	0	0	0	0	0.02	0	0.01	0	0	0	0	0	0
ENSG00000042832	TG	0.4	0.05	0.08	1.4	0.25	5.45	0.09	0.62	0.16	0.29	0.2	0.11	1.12	0.3	0.88	3.93	0.07	0.31	0.31	0.19	0.71	1.51	0.86	0.4	6.9	1.47	0.43	3.82	2.41	1.95	0.64	0.42	2.05	0.74	1.72	0.11	0.9	0.11	1.23	0.58	0.37	0.26	0.15	0.25	0.19	0.11	1.29	1.02
ENSG00000042980	ADAM28	2.21	1.93	0.42	1.15	23.97	2.33	1.41	3.6	1.01	0.23	0.88	1.74	0.37	0.66	2.59	1.95	0.5	1.23	0.8	0.3	0.26	1.04	1.64	1.27	0.73	1.04	0.63	1.48	1.63	1.68	0.29	4.19	1.21	1.63	0.82	2.09	0.42	0.72	1.29	1.96	0.84	1.03	0.33	0.3	8.87	0.74	10.7	0.52
ENSG00000043039	BARX2	1.29	0.35	0.06	0.58	1.03	0.03	0.61	0.52	0.22	0.16	0.53	0.16	0.04	0.07	0.3	0.17	0.08	0.32	0.13	0.61	0.11	0.07	0.18	0.37	0.17	0.05	0.01	0.01	0.03	0.72	0.35	0.43	0.09	0.08	0.05	1.89	1	0.4	1.13	1.01	0.09	0	0.24	0.05	0.04	0.03	0.95	0.02
ENSG00000043093	DCUN1D1	2.37	1.27	0.65	1.36	3.46	5.09	2.27	2.95	1.64	1.39	1.25	1.53	4.73	1.87	2.58	7.98	0.16	1.26	3.41	3.43	5.17	3.18	5.22	3.29	5.67	1.54	3.95	2.22	3.29	3.25	0.67	5.48	3.39	3.61	7.02	5.27	1.81	5	1.85	1.89	2.73	0.7	2.25	2.41	3.49	2.65	2.51	2.27
ENSG00000043143	JADE2	4.84	2.3	2.61	1.96	7.31	5.33	2.89	1.62	0.98	0.72	1.3	1.6	1.76	1.56	4.01	3.6	0.42	2.58	3.3	1.2	2.55	2.26	5	2.58	2.63	1.63	2.13	3.79	2.71	5.18	1.3	3.73	3.97	3.47	2.79	6.08	0.94	3.8	4.11	2.67	1.9	3.22	2.69	1.68	5.66	2.59	7.22	2.55
ENSG00000043355	ZIC2	0	0.64	0	1.04	0.41	0.07	0.8	0	0.82	0	0.17	0.01	0.21	0.54	0.01	0	0.03	0.13	1.35	0.03	0.05	0.01	2.3	1.74	0.06	0.02	0.43	0	0	0.11	0.23	1.15	0.08	0.58	0.2	1.61	0.04	0.1	1.19	0.44	0.59	0.59	0.92	0.21	0.07	0.15	1.2	0
ENSG00000043462	LCP2	7.42	3.66	8.48	4.78	13.54	4.05	5.87	4.46	6.53	0.58	7.2	4.38	1.16	6.14	9.4	6.99	1.25	5.05	10.52	8.89	3.18	2.14	18.75	4.31	2.7	4.13	2.48	3.75	5.55	3.85	8.53	10.73	3.34	16.26	13.51	11.01	5.29	16.99	10.46	3.2	2.54	9.49	3.08	2.46	12.28	6.97	40.5	2.35
ENSG00000043514	TRIT1	3.96	1.97	1.84	1.92	2.82	3.84	1.88	2.13	1.39	1.19	1.8	1.29	3.38	1.67	3.54	7.05	0.43	2.5	4.52	4.96	4.68	2.1	6.59	4.31	7.21	1.89	1.64	3.29	4.04	5.12	1.46	2.38	2.95	3.41	4.63	5.26	3.21	4.81	4.41	1.8	1.51	1.34	2.01	1.51	4.07	1.66	4.41	2.33
ENSG00000043591	ADRB1	0.14	0.11	0.11	0.03	0.25	0.02	0.04	0.01	0.02	0.02	0.01	0	0	0.01	0.26	0.06	0	0.05	0.03	0.06	0.06	0.01	0.06	0	0.01	0.01	0.03	0.06	0.01	0.14	0.02	0.12	0.03	0.13	0.03	0.75	0.02	0.1	0.06	0.12	0.02	0.07	0.03	0.01	0.24	0.14	0.07	0.01
ENSG00000044012	GUCA2B	3.96	0.39	0.01	0.16	0.01	0	0.06	0.35	0.02	0.19	0.13	0.02	0.01	0.01	0.01	0.04	0.07	0.96	0.01	0.33	0	0.01	0	0	0.05	0.37	0.03	0	0.02	0	0	0.01	0.01	0.2	0	0	0.02	0.24	0	1.08	0.69	0	0.01	0.02	0	0	0.12	0
ENSG00000044090	CUL7	2.31	1.05	1.29	2.04	2.26	1.63	1.35	1.26	0.58	0.43	0.43	0.89	0.63	0.31	2.1	3.4	0.33	1.49	2.27	2.67	1.04	1.86	3.36	1.54	3.52	1.38	1.07	1.57	2.47	2.72	1.25	1.46	1.57	2.12	3.51	2.69	2.25	0.97	1.89	2.11	1.1	1.05	1.42	0.57	2.55	0.65	2.74	1.17
ENSG00000044115	CTNNA1	33	15.7	14.51	21.33	27.84	31.84	21.28	20.31	11.47	7.98	17.2	12.62	23.22	11.82	20.28	46.52	3.81	28.43	27.12	49.04	68.47	33.28	53.26	32.48	34.82	16.19	20.79	22.04	33.54	34.81	11.11	29.83	38.88	52.31	50.45	72.7	21.17	33.94	29.44	11.63	34.44	12.61	24.73	15.33	39.95	21.37	45.1	27.1
ENSG00000044446	PHKA2	5.64	1.25	2.25	2.52	3.12	4.98	1.3	2.38	1	0.8	0.96	0.97	0.87	0.72	5.81	6.87	0.74	2.36	4.81	3.18	4.66	4.14	9.38	3.79	5.97	3.04	2.22	4.44	6.55	3.09	1.93	2.84	3.48	2.49	6.24	2.72	2.46	3.45	3.7	2.71	2.12	1.68	1.89	2.08	3.01	0.82	4.1	3.26
ENSG00000044459	CNTLN	1.97	0.55	0.96	0.47	2.31	1.18	0.6	0.52	0.34	0.04	0.35	0.39	0.43	0.38	1.84	2.4	0.02	0.57	0.44	0.56	0.31	0.58	1.02	0.48	0.35	0.48	0.49	0.9	0.94	0.48	0.43	2	0.54	1.25	0.79	2.11	0.06	2.11	1.53	0.41	0.36	0.28	0.32	0.11	0.38	1.38	1.3	1.39
ENSG00000044524	EPHA3	0.24	0.03	0.03	0.02	0.33	0.5	0.07	0.09	0.13	0.1	0.05	0.07	0.19	0.08	0.28	0.33	0	0.25	0.2	0.13	0.08	0.12	0.46	0.13	0.14	0.08	0.33	0.67	1.04	0.23	0.02	0.52	0.42	0.14	0.16	0.08	0.04	0.04	0.08	0.25	0.31	0.03	0.09	0.1	0.23	0.12	0.1	0.09
ENSG00000044574	HSPA5	12.43	10.12	5.26	4.55	50.55	19.86	29.03	19.11	10.78	5.51	18.01	5.57	15.19	6.46	4.93	34.43	1.89	6.93	20.98	24.9	35.72	11.1	27.26	14.53	34.82	8.3	17.38	8.98	16.71	17.22	3.51	35.62	14.2	40.79	22.56	32.17	15.85	62.2	19.56	9.52	14.97	4.6	10.74	10.63	34.15	14.96	8.54	13.39
ENSG00000046604	DSG2	7.45	4.15	0.85	2.67	5.07	16.63	12.31	11.82	4.95	6.14	8.84	4.35	17.25	6.86	4.15	25.61	0.83	6.15	14.82	10.64	18.11	15.4	14.5	14.37	19.62	8.13	14.41	5.03	13.9	8.55	2.4	13.22	11.38	22.29	18.19	46.91	7.64	10.05	6.4	6.99	11.71	2.29	5.3	9.74	7.56	19.65	5.9	14.67
ENSG00000046647	GEMIN8	2.68	0.69	0.81	2.65	1.82	3.15	0.5	1.12	0.53	0.75	1.56	0.93	1.66	0.36	1.91	5.33	0.53	1.82	3.67	3.22	4.22	3.48	7.91	2.51	2.15	2.12	2.81	1.79	3.7	2.97	0.94	3.55	4.09	3.9	14.42	2.73	0.82	1.23	2.41	1.38	1.78	0.32	2.34	1.53	3.13	1.38	6.48	2.45
ENSG00000046651	OFD1	10	4.24	1.77	5.17	4.5	5.87	1.88	3.79	1.25	0.94	4.14	2.22	2.31	1.22	5.65	10.86	0.76	2.81	7.44	3.41	8.51	7.7	14.34	10.05	9.15	5.57	3.48	4.59	8.66	6.87	1.27	5.52	6.63	5.9	17.62	11.64	4.34	2.61	4.22	6.57	5.1	1.18	4.08	4.2	7.45	4.19	14.21	7.03
ENSG00000046653	GPM6B	0.65	0.21	0.02	0.18	0.42	0.45	0.16	0.2	0.14	0.05	0.22	0.13	0.18	0.1	0.3	1.31	0.03	0.4	0.38	0.39	0.5	0.25	1.18	0.39	0.94	0.33	0.55	0.44	0.44	0.21	0.09	0.69	0.32	0.62	1.26	0.46	0.29	0.24	0.2	0.18	0.31	0.07	0.42	0.34	0.51	0.25	0.24	0.61
ENSG00000046774	MAGEC2	0	0	0	0	0	0	0	0	0	0	0	0	0	0	0	0	0	0	0	0	0	0	0.01	0	0	0	0	0	0	0	0	0	0	0	2.16	0	0	0	0	0	0	0	0	0	0	0	0	0
ENSG00000046889	PREX2	0.78	0.28	0.21	0.21	0.2	0.71	0.25	0.28	0.32	0.07	0.29	0.26	0.12	0.18	0.97	0.41	0.03	1.06	0.29	0.34	0.23	0.32	1.49	0.56	0.25	0.25	0.15	1.45	0.89	0.43	0.29	0.88	0.26	0.94	0.61	0.22	0.1	0.2	0.2	0.52	0.68	0.12	0.25	0.18	0.4	0.17	0.69	0.13
ENSG00000047056	WDR37	2.04	1.1	0.99	1.41	1.76	2.88	0.88	0.98	0.76	0.3	0.83	0.78	0.9	0.59	1.88	1.98	0.36	1.8	1.73	2.11	1.52	1.45	2.86	1.7	1.64	0.85	0.64	1.73	1.42	2.01	1.47	1.34	1.61	2.31	2.01	2.06	1.27	1.41	2.23	1.21	0.87	1	1.06	0.72	1.84	0.94	3.17	0.73
ENSG00000047188	YTHDC2	3.43	2.4	1.45	2.32	4.17	2.45	2.26	2.48	1.83	0.54	1.91	1.49	1.34	1.39	2.63	4.11	0.18	2.53	2.87	4.2	5.54	2.57	6.26	4.71	3.41	1.71	1.48	3.11	3.44	3.47	1.59	2.84	2.94	4.19	4.37	3.52	2.49	3.59	3.12	3.16	2.87	1.48	2.13	1.36	4.3	2.35	5.41	3.32
ENSG00000047230	CTPS2	2.02	1.34	0.91	2.65	2.31	4.59	1.46	1.7	0.76	1.03	0.86	1.28	2.77	0.63	2.35	7.38	0.28	1.52	3.5	2.69	7.52	5.05	7.88	5.48	5.15	3.36	4.08	2.53	7.27	3.29	0.86	2.12	2.89	2.58	8.03	4.56	2.1	2.36	1.29	2.34	4.4	0.88	2.22	2.37	3.09	2.12	2.16	4.37
ENSG00000047249	ATP6V1H	3.71	1.72	1.78	1.97	7.36	5.65	2.28	2.8	1.69	2.92	1.67	1.55	4.98	1.58	3.02	10.42	0.46	2.2	3.12	3.93	5.97	5.1	5.23	5.11	10.76	1.94	3.66	2.84	3.96	3.98	1.81	7.71	3.8	4.95	18.09	6.02	2.11	4.46	3.08	4.92	3.49	1.43	2.02	3.32	4.59	2.71	5.29	6.34
ENSG00000047315	POLR2B	7.69	5.06	3.71	2.77	9.98	8.56	6.85	7.17	4.47	1.94	4.91	4.62	10.1	4.98	6.68	16.23	0.96	5.23	11.3	9.03	10.6	5.12	15.76	12.5	16.33	5.36	5.05	7.99	8.25	10.77	3.37	11.82	7.95	9.37	13.37	15.8	7.74	12.26	5.92	5.13	6.23	4.93	5.07	5.55	12.16	7.42	11.24	5.79
ENSG00000047346	FAM214A	5.2	3.04	0.71	1.22	4.85	2.35	2.12	3.71	2.26	0.54	1.59	1.75	1.03	1.36	4.75	3.17	0.31	2.71	2.68	4.21	2.87	1.51	5.57	2.26	2.55	1.45	1.07	3.31	3.42	2.18	1.31	4.54	1.77	5.6	4.6	9.01	1.42	2.97	2.25	2.6	3.23	1.96	2.54	1.47	4.2	2.44	3.94	2.6
ENSG00000047365	ARAP2	5.58	2.72	3.42	2.62	5	2.59	2.65	2.98	0.97	0.97	2.07	3.09	1.8	2.35	6.53	5.79	0.65	3.45	5.82	4.75	2.92	2.7	6.07	4.59	2.64	1.87	1.04	2.42	5.61	4.06	1.01	3.03	1.61	4.39	4.07	7.15	4.52	4.78	2.62	1.96	1.78	2.12	1.52	2.82	5.7	2.16	12.37	2.54
ENSG00000047410	TPR	12.09	8.49	8.23	12.59	9.93	10.69	6.92	6.11	4.45	3.13	4.78	6.52	4.57	5.89	11.08	26.48	2.4	8.18	11.85	14.14	9.45	11.26	26.1	14.25	16.74	6.87	6.13	8.24	11.23	16.26	4.62	15.06	14.26	17.35	13.63	20.6	15.53	13.75	11.36	9.94	8.7	6.33	6.33	8.2	17.51	5.52	15.73	8.8
ENSG00000047457	CP	0.24	0.12	0.07	0.06	0.88	0.23	0.25	0.85	0.07	0.05	0.09	0.07	0.1	0.11	0.13	0.55	0.26	0.4	0.24	0.18	0.14	0.1	0.55	0.06	0.22	0.17	0.49	0.33	0.33	0.06	0.02	1.44	0.14	0.18	1.75	0.28	0.12	0.25	0.09	0.16	0.27	0.67	0.13	0.12	0.58	0.22	0.78	0.04
ENSG00000047578	KIAA0556	4.35	1.76	1.64	2.88	2.77	5.4	1.84	1.64	0.94	0.84	1.44	1.23	0.85	0.83	4.68	5.18	0.52	3.47	4.07	5.84	4.52	4.87	5.82	6.06	7.32	2.11	1.57	3.32	4.26	4.74	2.4	2.42	4.24	3.71	5.05	4.45	2.79	3.2	5.13	2.74	2.48	1.2	2.52	1.57	3.42	1.23	6.55	1.97
ENSG00000047579	DTNBP1	1.96	1.17	1.04	1.69	4.6	2.72	0.97	1.95	1.02	0.94	1.1	1.17	3.32	1.42	1.5	4.92	0.35	1.53	3.03	1.84	2.87	3.84	5.1	1.77	2.82	2.19	3.38	1.98	2.34	3.7	1.22	2.61	2.67	2.18	4.86	3.02	2.36	3.08	1.99	1.76	1.79	0.91	1.62	2.14	3.49	1.84	3.6	1.43
ENSG00000047597	XK	1.13	0.23	0.08	0.2	1.16	1.03	0.79	1.17	0.47	0.37	0.49	0.2	2.08	0.31	0.3	4.83	0.08	0.45	1.24	1.53	2.41	2.67	1.63	1.54	1.98	0.41	2.17	0.29	0.68	1.62	0.12	1.48	0.95	1.57	0.67	1.28	0	1.37	0.41	0.98	1.26	0.19	0.71	1.09	1.05	2.29	0.44	2.15
ENSG00000047617	ANO2	0.85	0.22	0.56	0.41	0.25	0.82	0.18	0.14	0.23	0.03	0.26	0.46	0.05	0.12	1.03	0.23	0.08	0.59	0.27	0.41	0.33	0.32	0.73	0.32	0.38	0.18	0.05	1.08	0.9	0.79	0.48	0.89	0.29	1.15	0.45	0.29	0.18	0.15	0.66	0.5	0.24	0.19	0.15	0.14	0.37	0.12	0.72	0.1
ENSG00000047621	C12orf4	1.97	1.41	0.98	1.06	2.54	1.84	1.37	1.97	1.28	0.69	1.71	0.84	2.3	1.03	2.51	3.56	0.21	1.05	2.96	1.46	2.17	2.05	3.85	3.73	3.34	1.56	1.56	1.33	4.21	2.39	0.42	2.87	1.55	2.05	4.07	3.36	1.36	3.37	1.69	1.82	1.46	0.71	1.6	1.49	2.72	1.56	2.24	1.63
ENSG00000047634	SCML1	3.65	0.63	1.71	1.25	3.12	6.2	0.95	1.06	0.9	0.94	0.93	1.14	2.22	1.34	1.24	10.61	0.48	1.53	2.79	3	8	3.61	10.68	4	6.93	1.75	3.01	2.46	3.42	4.43	1	1.67	2.29	1.44	8.46	1.4	1.43	2.22	2.29	1.87	2.43	1.03	1.37	2.59	2.63	1.48	4.04	5.2
ENSG00000047644	WWC3	1.32	0.34	0.43	0.71	3.67	2.11	0.76	0.88	0.39	0.31	0.31	0.49	0.9	0.3	1.25	2.98	0.15	1.28	2.03	0.96	2.49	1.4	3.61	1.35	3.15	0.8	1.56	1.75	2.27	0.85	0.79	1.45	0.99	1.75	2.48	1.86	0.55	0.85	1.02	1.91	1.06	0.41	0.72	0.81	1.55	0.66	2.03	0.67
ENSG00000047648	ARHGAP6	0.66	0.12	0.52	0.14	0.29	0.47	0.09	0.1	0.14	0.03	0.07	0.15	0.1	0.05	0.25	0.21	0.02	0.65	0.28	0.85	0.22	0.16	1.17	0.34	0.24	0.29	0.1	0.91	0.33	0.77	0.08	0.51	0.15	0.6	0.15	0.72	0.17	0.15	0.11	0.13	0.13	0.02	0.32	0.62	0.1	0.36	2.22	0.06
ENSG00000047662	FAM184B	0.02	0	0.01	0.02	0.01	0.03	0	0	0	0.01	0	0	0.04	0	0.01	0.08	0	0.01	0.01	0.02	0.01	0.09	0	0.02	0.13	0	0	0.02	0.01	0.11	0	0.01	0.03	0	0.01	0	0	0.01	0	0.02	0	0	0.02	0.01	0.01	0	0.03	0
ENSG00000047849	MAP4	9.36	4.36	4.58	5.01	11.82	12.8	5.63	5.54	4.74	2.36	3.91	4.26	8.02	3.35	9.01	22.4	1.09	9.99	11.3	11.25	12.92	9.69	20.56	12.33	22.39	5.09	8.81	10.95	11.97	18.76	5.69	12.41	10.07	12.65	13.09	13.55	7.34	9.96	9.5	8.06	6.8	3.43	6.22	3.91	12.19	6.02	17.99	8.31
ENSG00000047932	GOPC	2.16	1.45	1.05	1.35	2.79	3.02	2.1	2.22	1.2	1.02	0.92	1.03	2.68	0.99	1.89	4.74	0.2	1.47	3.23	4.21	2.48	1.74	4.16	2.08	6.73	1.3	1.84	1.76	3.39	1.94	1.15	3.93	2.61	3.62	3.3	3.31	2.48	2.81	1.71	1.3	1.44	0.48	1.59	1.71	2.52	1.98	2.8	1.67
ENSG00000047936	ROS1	0.05	0.01	0.02	0.01	0.03	0.01	0.06	0.02	0.03	0	0.03	0.01	0.01	0.01	0.02	0.95	0.01	0.05	0.19	0.07	0.04	0.03	0.08	0	8.81	0.05	0.02	0.01	0.06	0.01	0	0.04	0.14	0.04	0.04	0.01	0.01	0.01	0.01	0.03	0.02	0	0.01	0.02	0.03	0	0.02	0
ENSG00000048028	USP28	2.7	4.8	1.24	1.68	2.97	3.07	1.82	2.1	1.36	0.72	1.19	1.46	2.24	1.32	2.27	5.41	0.26	1.59	3.27	3.24	3.42	2.18	4.42	4.33	8.21	2.2	1.78	2.54	3.38	1.96	1.07	4.56	2.01	2.71	5.65	6.35	1.97	3.43	2.58	3.02	1.87	1.49	1.96	1.46	4.89	2.59	3.27	1.25
ENSG00000048052	HDAC9	1.17	0.93	0.3	0.97	1.96	1.09	0.53	1.2	0.3	0.19	0.29	0.89	0.31	0.29	1.09	1.22	0.06	1.39	1.92	0.4	0.18	0.61	2.02	0.81	0.4	0.58	0.45	1.64	5.55	0.99	0.36	2.23	0.54	0.68	2.48	0.5	0.34	0.11	0.84	3.01	0.58	0.25	0.4	0.23	3.93	0.15	4.74	0.43
ENSG00000048140	TSPAN17	3.45	1.94	1.13	1.89	3.83	3.82	3.07	1.87	1.06	1.16	0.63	0.89	2.31	1.05	2.04	4.77	0.29	1.51	2.89	2.98	3.6	2.71	3.44	2	2.73	1.13	2.55	2.73	2.43	2.96	1.43	3.72	3.25	3.66	6.05	4.35	1.8	1.72	2.14	2.52	1.43	0.88	2.01	1.25	3.1	2.27	2.54	2.54
ENSG00000048162	NOP16	3.5	2.42	1.33	2.26	3.86	5.58	4.55	3.12	2.13	4.2	2.18	2.24	8.52	2.06	2.14	8.11	0.32	3.34	4.51	3.68	9.38	4.23	8.82	7.15	5.61	3.78	5.43	3.39	3.25	5.29	1.46	4.71	6.23	4.36	6.93	4.32	3.61	5.23	2.99	2.76	4.93	1.04	4.63	3.29	4.04	4.04	2.77	5.66
ENSG00000048342	CC2D2A	0.74	0.24	0.28	0.32	1.21	1.35	0.55	0.53	0.62	0.4	0.47	0.23	0.92	0.71	1.07	2.47	0.07	1.19	1.34	0.96	0.75	0.42	1.6	2.45	2.64	0.43	0.79	1.65	2.04	2.66	0.61	0.9	0.9	1.37	2.58	1.61	0.73	1.75	1.27	0.86	0.96	0.51	1.41	0.74	1.12	0.31	1.12	1.14
ENSG00000048392	RRM2B	1.22	0.61	0.19	0.68	5.86	2.06	1.2	3.1	0.85	1.54	0.92	0.62	2.11	1.06	1.14	3.62	0.06	0.75	1.79	2.33	1.39	0.95	1.65	1.36	2.8	1.28	1.77	1	1.54	1.18	1.19	7.52	1.39	2.21	5.78	8.89	0.72	1.98	0.84	1.01	4.02	0.39	2.71	1.87	2.94	1.52	1.92	3.66
ENSG00000048405	ZNF800	3.9	1.81	1.4	1.41	4.28	6.31	2.41	3.46	1.78	1.23	1.75	1.92	4.54	2.28	3.97	17.5	0.31	2.42	6.45	2.82	6.26	6.13	11.06	5.75	11.09	3.18	3.37	3.02	5.48	4.87	0.9	4.18	5.9	4.04	7.9	5.97	4.28	4.26	2.37	2.05	4.05	1.08	2.84	3.96	3.91	2.52	8.55	4.27
ENSG00000048462	TNFRSF17	0.09	0.28	0.01	0.03	0.65	0.26	0.05	0.53	0.05	0	0.04	0.15	0.06	0.08	0.31	0.2	0.02	0.19	0.14	0	0.01	0.14	0.04	0.18	0.07	0.08	0.03	0.11	0.11	0.15	0	1.47	0.33	0.12	0.01	0.15	0.04	0.05	0.05	0.03	0.07	0.02	0.07	0	0.55	0.04	0.09	0
ENSG00000048471	SNX29	4.84	2.35	3.56	4.42	4.49	3	1.76	1.6	1.24	0.27	1.48	2.57	0.44	0.73	7.13	2.51	0.61	4.62	5.31	2.94	4.07	3.51	5.14	3.85	2.57	2	0.84	5.68	5.13	5.46	3.86	4.29	2.92	4.33	3.34	2.97	1.97	3.09	6.03	3.91	3.01	1.85	1.72	0.95	4.39	0.82	8.33	1.59
ENSG00000048540	LMO3	0.26	0.04	0.09	0.04	0.33	0.86	0.13	0.16	0.06	0.13	0.1	0.08	0.18	0.23	0.51	0.64	0.01	1.44	0.31	0.18	0	0.07	1.34	0.38	0.2	0.09	0.1	2.17	1.13	0.23	0.18	0.09	0.44	0.09	0.17	0.26	0.49	0.19	0.12	0.22	0.22	0.03	0.19	0.57	0.39	0.08	0.33	0.62
ENSG00000048544	MRPS10	1.92	0.92	0.22	0.41	3.71	5.01	8.76	3.07	1.06	2.07	1.24	0.95	7.5	1.48	0.94	5.87	0.07	1.21	4.44	3.03	5.17	2.26	4.73	2.46	8.12	1.88	4.57	1.49	2.22	2.89	0.58	5.54	2.3	3.18	6.76	7.18	2.48	5.35	1.88	1.33	1.61	0.86	1.68	3.35	4.59	2.99	1.17	2.19
ENSG00000048545	GUCA1A	0.02	0.01	0	0	0.03	0	0	0	0	0	0	0.01	0.01	0	0	0	0	0.01	0.01	0.01	0	0	0.01	0.01	0.01	0	0.01	0	0.02	0	0.02	0.03	0.01	0.01	0.03	0.01	0	0.01	0.01	0	0.01	0.01	0.02	0	0	0.01	0.02	0
ENSG00000048649	RSF1	6.72	3.51	4.29	4.55	7.27	7.16	3.26	3.54	2.09	1.11	2.32	2.93	2.71	2.44	6.72	14.92	1.12	4.38	6.81	5.81	7.61	7.03	14.04	13.11	14.19	4.37	3.45	5.23	8.85	9.86	4.26	8.14	5.67	7.75	8.87	11.68	3.42	7.29	8.83	8.7	4.59	2.69	3.18	3.05	9.17	3.88	12.58	3.33
ENSG00000048707	VPS13D	5.69	2.93	1.79	3.09	4.28	4.51	3.15	2.22	2.14	0.79	2.36	2.08	2.19	1.4	5.03	5.35	0.63	4.43	5.18	5.14	4.18	3.33	6.62	4.65	5.43	2.49	1.5	4.76	4.45	2.78	2.91	3.81	3.38	6.94	6.21	5.38	3.75	3.15	5.76	3.92	2.7	2.04	1.65	1.54	4.95	1.74	9.03	2.49
ENSG00000048740	CELF2	2.24	1.26	1.28	1.74	2.19	4.73	1.59	2.19	1.17	0.36	0.65	1.95	1.55	1.16	3.47	3.73	0.13	2.31	2.6	0.61	2.63	1.86	5.12	2.07	3.16	1.04	1.23	3.7	1.25	4.87	1.54	10.53	3.81	1.32	4.02	3.89	1.56	1.08	1.99	1.5	1.6	1.75	1.55	0.28	3.76	0.86	5.52	2.3
ENSG00000048828	FAM120A	25.87	7.49	10.82	8.16	16.47	21.98	9.75	7.61	4.73	4.16	5.23	3.99	11.56	4.6	11.2	28.63	1.3	8.44	14.95	15.18	16.3	16.36	24.25	14.39	27.22	6.34	13.53	10.02	8.9	18.94	5.28	13.76	20.36	19.02	13.74	23.17	11.62	13.22	18.73	11.05	8.5	4.83	7.69	6.44	17.77	17.75	19.8	9.02
ENSG00000048991	R3HDM1	4.96	3.16	3.91	2.69	5.33	3.81	2.55	2.16	1.76	0.78	1.82	2.69	1.69	1.88	5.89	8.29	0.59	2.71	5.13	4.46	3.91	3.94	8.61	8.2	5.22	3.53	2.33	2.54	7.27	7.38	2.51	5.54	3.16	4.1	3.28	3.9	3.98	5.37	4.21	4.13	2.63	2.15	2.37	1.9	6.58	1.79	7.52	2.65
ENSG00000049089	COL9A2	2.14	2.46	2.58	2.73	3.88	3.77	2.34	1.27	0.93	0.18	4.31	1.94	0.54	1.51	3.98	1.64	3.43	2.25	0.33	6.72	0.3	1.96	0.72	0.37	0.98	0.42	0.36	0.8	2.14	3.97	1.06	0.91	2.13	1.77	0.8	4.92	0.76	1.16	6.79	3.09	0.36	1.81	0.52	0.87	10.17	0.85	4.53	4.02
ENSG00000049130	KITLG	1.68	0.75	0.19	0.7	0.94	1.6	4.14	1.78	1.81	0.65	2.47	0.34	2.4	2.65	0.9	3.9	0.07	1	1.5	1.8	1.46	0.98	1.32	1.47	1.19	0.71	0.71	1.09	2.15	1.72	0.45	3.29	1.27	1.13	4.26	5.74	1.66	3.01	1.18	0.47	1.23	0.54	1.68	1.03	1.11	1.38	1.41	4.89
ENSG00000049167	ERCC8	1.05	0.85	0.46	0.43	1.8	2.01	1.46	1.65	0.68	0.96	0.61	0.65	2.15	0.82	1.22	2.45	0.15	0.81	1.72	1.46	3.16	1.74	2.51	1.21	1.71	0.96	1.73	1.29	1.68	1.43	0.39	1.65	1.55	1.5	2.64	1.88	1.23	2.14	0.92	0.98	1.32	0.43	1.24	1.06	1.69	1.39	0.89	1.61
ENSG00000049192	ADAMTS6	2.24	0.34	0.93	0.42	0.74	1.07	0.4	0.69	0.3	0.13	0.41	0.58	0.25	0.25	2.84	1.25	0.12	1.3	1.19	0.72	0.29	0.42	2.07	0.29	0.53	0.61	0.42	1.57	4.06	0.78	0.79	3.07	0.49	2.63	0.68	1.59	0.63	1.21	0.93	1.62	1.35	0.25	0.64	0.91	0.58	0.38	1.19	0.46
ENSG00000049239	H6PD	1.92	0.43	0.29	0.94	3.51	3.27	0.85	1.05	0.4	0.62	0.55	0.53	1.53	0.61	1.56	4.73	0.14	1.25	2.56	1.18	1.58	1.81	4.14	1.54	3.91	0.75	1.81	3.42	2.69	1.25	0.41	1.18	2.65	1.75	3.36	2.18	1.14	0.87	1.29	1.35	1.2	0.34	0.47	1.44	2.99	0.98	2.16	1.48
ENSG00000049245	VAMP3	4.14	2.35	1.6	1.6	8.89	12.37	7.05	5.3	2.27	4.22	4.21	1.89	12.81	3.39	3.88	11.15	0.35	3.41	10.59	6.08	15.13	6.13	10.82	6.52	9.34	3.43	7.44	4.09	5.28	3.76	2.09	10.11	6.62	10.19	16.13	19.91	4.01	10.26	5.53	2.63	4.65	1.43	2.43	3.67	10.65	12.55	5.02	4.98
ENSG00000049246	PER3	0.9	0.67	0.22	0.79	2.81	0.96	1.9	0.38	0.18	0.19	0.58	0.62	1.88	0.46	0.59	1.13	0.24	1.04	0.5	0.16	0.77	0.9	1.93	1.23	0.35	0.21	0.38	0.79	1.05	0.76	0.59	0.83	0.88	2.23	1.08	6.08	0.42	1.28	0.6	0.97	1.13	0.44	0.45	0.37	6.21	1.1	1.19	0.24
ENSG00000049247	UTS2	0	0.03	0	0	0.14	0.05	0.14	0.02	0.12	0.25	0.03	0	0.17	0.01	0.02	1.49	0	0.12	0.05	0.01	0.48	0.03	0.04	0.41	0.09	0	0.01	0.09	0.03	0.16	0.31	0.02	0.05	0.09	0.19	0.05	0.04	0.1	0.16	0	0.81	0.22	0.05	0.01	0.19	0.04	0.46	0.11
ENSG00000049249	TNFRSF9	0.2	0.16	0.07	0.09	1.35	0.12	0.17	0.29	0.09	0.01	0.19	0.09	0.09	0.25	0.16	0.11	0.03	0.17	0.73	0.1	0.08	0.1	0.2	0.16	0.41	0.23	0.13	0.08	0.23	0.12	0.13	0.81	0.26	0.2	0.14	0.18	0.07	0.41	0.25	0.08	0.04	0.14	0.03	0.09	0.95	0.39	0.29	0.04
ENSG00000049283	EPN3	2.47	2.01	0.33	0.94	0.18	1.2	0.89	0.53	0.53	0.54	0.34	0.87	0.61	0.33	1.12	3.93	0.22	0.69	0.49	2.64	2.21	0.52	2.63	3.31	5.5	0.43	1.01	0.8	0.91	3.31	0.72	0.63	1.42	1.37	4.87	0.96	1.19	0.16	1.44	0.96	1.44	0.69	1.08	0.8	0.64	1.07	1.63	2.07
ENSG00000049319		0	0	0	0	0	0	0.01	0	0	0	0	0	0.01	0.01	0	0.02	0	0	0.01	0	0	0.01	0	0	0	0	0	0	0	0	0	0	0.01	0	0.09	0.01	0	0	0	0	0.01	0	0	0.01	0	0	0.01	0.01
ENSG00000049323	LTBP1	1.12	1.22	0.28	0.53	1.03	2.8	1.37	2.62	0.32	0.74	0.46	0.99	2.91	0.82	3.98	3.88	0.04	3.4	1.89	0.34	2.26	0.47	3.21	1.6	3.37	0.65	2.47	4.57	2.9	2.19	0.97	1.79	2.05	2.39	2.87	1.52	0.2	1.11	0.47	2.2	1.1	0.14	1.47	0.5	1.04	0.77	1.21	0.97
ENSG00000049449	RCN1	6.97	3.35	1.18	1.46	31.75	17.08	11.53	10.85	4.72	3.39	4.19	4.01	17.55	6.99	5.11	29.39	0.7	3.5	13.02	7.09	19.05	10.6	19.3	15.99	42.43	6.3	23.01	8.99	12.14	16.28	2.36	13.6	7.53	8.8	26.31	29.25	6.39	18.38	5.22	5.19	9.18	1.74	9.1	6.22	19.33	10.45	7.22	18.52
ENSG00000049540	ELN	1.27	0.38	0.19	1.23	0.71	3.62	1.54	0.43	0.21	0.47	0.58	0.59	1.89	0.46	9.71	1.22	0.01	4.91	0.74	0.29	0.28	0.39	6.35	0.46	1.5	0.48	1.31	12.27	2.82	1.28	1.41	0.45	2.71	1.55	0.22	1.05	0.3	0.63	0.31	1.66	2.78	0.15	1.29	0.86	0.53	0.42	1	1.02
ENSG00000049541	RFC2	1.87	1.47	0.46	0.93	4.91	4.41	2.54	1.9	1.49	2.22	1.04	1	4.89	2.13	1.14	11.34	0.16	1.43	4.66	3	6.88	2.06	4.89	3.37	6.28	2.17	3.01	1.78	2.39	3.76	0.75	4.39	4.42	3.12	6.49	4.61	1.95	4.95	1.44	1.62	2.37	1.29	2.48	3.18	5.45	3.67	2.14	2.2
ENSG00000049618	ARID1B	4.78	1.73	1.83	2.65	5.98	4.37	2.08	1.75	1.31	0.94	1.41	1.52	1.88	1.07	2.97	5.36	0.46	2.85	4.12	4.58	3.71	3.64	7.77	3.35	7.62	1.72	2.62	3.87	4.58	4.15	1.61	3.63	4.83	4.3	5.08	5.74	2.83	3.42	3.04	2.67	2.49	1.05	2.31	2.2	5.38	1.91	6.29	2.88
ENSG00000049656	CLPTM1L	10.86	6.17	3.96	3.81	15.46	17.02	9.48	8.65	5.2	3.64	3.26	3.73	13.28	2.79	6.52	20.84	1.16	6.16	9.87	12.66	26.44	8.91	19.58	14.43	35.72	5.81	15.67	8.27	6.28	18	3.11	15.31	11.34	7.41	22.79	17.47	5.52	14.16	5.96	6.9	5.64	2.92	5.11	4.46	13.12	8.22	6.34	6.63
ENSG00000049759	NEDD4L	20.15	4.53	3.38	4.91	5.76	8.9	3.92	4.68	4.01	1.71	2.22	3.78	2.11	2.12	13.42	9.7	1.63	12.56	4.89	18.09	7.62	6.53	10.17	10	20.04	5.05	2.54	4.2	8.12	5.51	4.16	6.5	2.77	5.72	14.69	8.68	3.82	7.86	4.95	7.5	7.22	1.99	2.32	3.97	6.12	4.62	6.32	6.16
ENSG00000049768	FOXP3	0.36	0.19	0.14	0.23	1.22	0.21	0.21	0.36	0.06	0.04	0.17	0.17	0.14	0.09	0.62	0.23	0.02	0.19	0.65	0.09	0.13	0.22	0.31	0.24	0.2	0.23	0.14	0.21	0.3	0.09	0.26	0.48	0.4	0.24	0.12	0.17	0.04	0.1	0.16	0.19	0.09	0.06	0.06	0.12	0.86	0.12	0.47	0.07
ENSG00000049769	PPP1R3F	0.37	0.06	0.07	0.27	1.08	0.36	0.09	0.07	0.02	0.02	0.1	0.06	0.07	0.07	0.47	0.97	0.02	0.39	0.77	0.21	0.22	0.28	0.8	0.36	0.69	0.24	0.1	0.57	0.46	0.16	0.24	0.27	0.4	0.33	0.28	0.26	0.08	0.57	0.41	0.17	0.19	0.12	0.21	0.08	0.54	0.09	0.79	0.17
ENSG00000049860	HEXB	6.94	3.77	1.87	3	10.99	22.76	13.27	18.1	4.78	11.82	7.29	4.52	31.31	4.62	5.96	22.37	0.33	4.81	12.97	15.52	25.22	10.4	17.08	7.42	14.19	4.76	22.09	7.73	9.33	12.34	2.8	22.04	11.48	8.93	49.62	25.09	6.69	15.46	3.77	5.71	14.11	1.97	6.53	6.87	13.02	12.81	5.16	13.84
ENSG00000049883	PTCD2	0.66	0.56	0.34	0.35	0.96	0.92	0.94	0.6	0.31	0.39	0.45	0.34	0.76	0.33	0.83	1.16	0.09	0.48	1.15	0.58	1.34	0.83	1.38	0.87	0.87	0.43	0.53	1.09	0.73	1.19	0.4	1.44	0.7	0.89	1.7	1.09	0.8	1.25	0.74	0.5	0.66	0.33	0.65	0.58	1.02	0.54	1.17	1.12
ENSG00000050030	NEXMIF	0	0.01	0	0.02	0	0.03	0	0.01	0.03	0	0	0.04	0	0.01	0.01	0	0	0.03	0	0	0	0	0.03	0	0	0.01	0	0.03	0	0	0	0.02	0	0	0	0.01	0	0.01	0	0.01	0.01	0	0.01	0	0.01	0	0	0
ENSG00000050130	JKAMP	3.65	1.34	0.57	1.39	5.39	3.94	2.72	3.13	1.93	1.67	1.47	1.18	3.09	1.37	2.58	4.33	0.25	1.46	3.97	4.47	4.48	1.97	3.85	3.03	7.57	1.47	2.43	2.52	3.62	2.2	0.92	6.72	2.75	5	5.51	8.53	2.86	5.95	2.64	2.32	1.93	1.34	1.87	1.14	4.98	3.64	2.83	2.11
ENSG00000050165	DKK3	2.76	0.86	0.32	0.69	3.56	1.99	1.97	2.83	1.37	0.76	0.59	0.56	2.26	0.33	4.25	1.56	0.11	1.28	2.25	0.85	1.25	0.24	2.4	1.07	3	1.82	2.6	2.79	4.08	1.29	0.91	4.51	1.25	2.5	5.46	2.57	0.7	0.44	0.44	1.69	2.58	0.11	1.58	0.47	1.78	0.95	0.69	0.55
ENSG00000050327	ARHGEF5	4.48	1	1.36	4.23	1.44	3.26	0.96	1.32	0.68	0.56	0.72	1.09	1.35	0.69	4.27	7.91	0.87	1.58	3.1	2.31	7.15	8.14	6.09	1.94	4.42	2.37	2.32	1.65	3.82	3.68	1.05	1.1	3.75	3.81	4.38	6.45	1.97	1.3	1.57	2.16	1.07	0.69	1.31	3.16	1.64	1.28	6.13	2.19
ENSG00000050344	NFE2L3	8.26	2.54	1.97	2.84	6.81	13.86	5.96	7.33	5.96	6.39	2.23	3.35	13.03	8.29	4.25	36.49	0.38	4.63	12.73	6.29	27.03	10.18	23.65	10.03	28.11	8.05	13.93	9.04	18.83	9.33	1.53	11.66	13.33	9.25	15.96	14	6.81	9.95	3.85	3.94	11.29	2.09	6.53	9.25	9.69	11.62	7.17	10.03
ENSG00000050393	MCUR1	1.34	0.74	0.33	0.6	2.25	3.24	1.15	0.83	0.81	0.91	0.81	0.76	3.14	0.99	0.35	5.42	0.15	0.81	3.22	1.49	4.59	2.61	6.14	3.18	5.08	1.44	1.91	0.91	2.02	1.54	0.47	2.54	3.42	4.19	7.01	3.32	1.6	3.57	0.86	1.23	1.36	0.54	0.79	2.2	2.86	1.44	0.89	1.76
ENSG00000050405	LIMA1	11.85	4.57	2.9	6.12	4.99	12.56	12.53	9.57	3.31	3.43	8.78	5.17	10.4	5.72	9.93	11.63	1.1	13.18	8.29	10.5	21.43	11.98	29.36	15.32	19.37	4.24	8.23	7.85	7.63	18.43	9.99	11.44	10.67	17.24	10.34	29.07	8.05	8.07	9.74	14.05	9.64	3.12	7.7	3.98	10.03	7.08	14.46	10.83
ENSG00000050426	LETMD1	7.96	3.43	2.71	3.51	6.73	7.38	6.53	4.28	2.7	3.07	5.25	2.56	7.81	3.58	4.99	20.08	0.57	5.24	11.06	8.81	9.16	6.56	18.54	9.51	12.2	4.88	6.67	6.49	9.68	7.67	2.26	6.48	7.97	6.84	11.09	10.09	5.88	5.12	6.01	4.86	5.08	3.33	5.52	5.67	8	5.42	8.42	8.59
ENSG00000050438	SLC4A8	0.35	1.05	0.67	1.13	0.19	1.32	0.51	0.59	0.19	0.44	0.28	1.77	0.08	0.19	7.95	1.82	0.12	0.78	0.63	1.47	0.06	0.55	1.59	1.82	3.58	0.3	0.43	0.48	0.73	2.12	0.73	0.49	0.53	0.73	0.38	0.2	1.04	0.26	0.6	0.67	0.93	0.16	0.35	0.76	0.57	0.17	1.84	1.53
ENSG00000050555	LAMC3	0.32	0.11	0.11	0.16	0.34	0.2	0.21	0.11	0.15	0.03	0.13	0.04	0.06	0.04	0.2	0.01	0.04	0.24	0.07	0.1	0.07	0.09	0.07	0.07	0.28	0.15	0.04	0.15	0.24	0.33	0.13	0.22	0.06	0.24	0.05	0.06	0.07	0.07	0.05	0.07	0.08	0.02	0.06	0.02	0.29	0.03	0.11	0.03
ENSG00000050628	PTGER3	0.14	0.02	0.04	0.04	0.29	0.22	0.09	0.08	0.05	0.05	0.05	0.05	0.28	0.06	0.55	0.11	0	0.38	0.17	0.02	0.05	0.03	0.91	0.06	0.1	0.09	0.14	1.46	0.38	0.02	0.05	0.25	0.33	0.21	0.07	0.23	0.01	0.08	0.05	0.11	0.23	0.01	0.2	0.04	0.15	0.04	0.22	0.03
ENSG00000050730	TNIP3	0.8	0.83	0.38	0.27	0.71	0.11	0.31	0.7	0.58	0.03	0.32	0.18	0.09	0.19	0.48	0.29	0.43	0.46	0.69	0.58	0.12	0.15	0.27	0.18	0.37	0.39	0.19	0.08	0.22	0.39	0.52	0.4	0.14	0.33	0.34	0.14	0.24	0.44	0.34	0.34	0.08	0.12	0.07	0.16	0.89	0.37	0.54	0.02
ENSG00000050748	MAPK9	2.68	1.55	0.82	1.14	3.95	5.78	2.87	1.89	1.38	1.36	1.04	1.03	4.29	1.24	2.13	7.43	0.26	1.6	3.8	3.53	7.39	3	5.17	3.87	5.87	1.15	3.14	2.69	3.23	3.63	0.85	5.66	5.06	4.4	7.03	6.31	1.9	3.32	2	2.44	2.33	0.97	2.54	1.86	3.68	3.58	2.7	3.03
ENSG00000050767	COL23A1	0.15	0.09	0.05	0.16	0.13	0.06	0.04	0.05	0.07	0.01	0.04	0.04	0.01	0.02	0.08	0.07	0.02	0.15	0.08	0.08	0.04	0.05	0.08	0.05	0.05	0.05	0.03	0.16	0.04	0.07	0.13	0.2	0.04	0.15	0.11	0.05	0.02	0.05	0.21	0.06	0.02	0.03	0.06	0.02	0.21	0.03	0.14	0.01
ENSG00000050820	BCAR1	11.83	2.82	2.73	3.03	8.6	6.81	5.63	2.56	2.96	0.81	3.52	2.08	2.1	1.28	5.4	9.2	1.12	7.1	6.37	13.49	8.67	4.71	9.25	3.95	8.3	2.81	2.94	6.21	7.38	6.11	8	6.91	5.37	10.78	9.12	18.43	4.31	4.92	8.35	6.67	5.11	2.86	4.35	1.54	5.62	2.87	11.59	2.96
ENSG00000051009	FAM160A2	14.76	4.97	5.02	15.29	4.74	4.89	5.11	5.13	4.35	1.91	3.93	4.05	2.95	1.58	12.48	7.76	2.69	11.36	5.5	16.99	6.41	10.84	11.38	8.98	9.14	3.19	2.83	5.82	8.92	10.02	6.4	4.13	7.12	7.51	8.07	10.34	6.15	3.87	13.06	11.91	5.38	3.01	3.99	3.38	5.23	2.84	15.25	5.48
ENSG00000051108	HERPUD1	10.86	9.7	6.56	5.39	29.23	12.78	12.91	13.03	6.47	3.67	7.56	5.32	6.86	3.76	9.79	14.07	2.13	10.03	11.65	16.75	18.3	7.88	17.7	7.59	13.76	5.37	9.56	8.31	5.81	5.78	7.85	27.33	8.55	23.64	23.38	18.14	4.54	22.58	11.94	8.77	8.46	3.51	7.66	4.2	19.57	5.92	9.84	3.96
ENSG00000051128	HOMER3	1.35	0.66	0.79	0.46	2.05	1.18	0.99	0.64	0.38	0.15	0.61	0.85	0.22	0.23	1.6	1.78	0.15	1.62	1.25	1.41	0.69	0.57	2.41	0.55	1.71	0.54	1.08	2.45	3.66	0.91	2	2.75	1.61	1.98	2.05	3.77	0.5	1.61	2.25	2.25	0.82	0.69	0.63	0.28	1.43	0.44	3.33	0.87
ENSG00000051180	RAD51	1.41	0.87	0.31	0.68	1.66	1.56	1.67	1.01	0.48	0.26	0.58	0.48	1.28	0.82	1.01	2.83	0.12	0.68	1.4	1.34	3.05	0.87	1.97	2.8	2.1	0.85	0.69	0.84	0.67	1.87	0.3	2.43	0.99	0.98	3.24	2.17	1.06	2.66	0.93	0.88	0.72	0.64	0.86	0.8	3.87	2.57	1.11	0.51
ENSG00000051341	POLQ	2.15	0.88	0.79	0.5	1.45	1.26	0.91	0.72	0.51	0.23	0.87	0.59	0.81	0.61	1.77	4.87	0.11	0.67	1.64	1.19	2.52	2.05	2.84	2.89	4.14	1.08	0.81	1.43	0.96	2.08	0.54	2.03	2	1.04	3.15	1.38	1.32	1.87	1.74	1.64	0.68	1.05	0.73	1.23	2.43	1.09	2.5	0.95
ENSG00000051382	PIK3CB	4.65	2.17	1.8	1.58	5.99	4.57	3.44	2.67	1.64	0.99	2.2	1.52	3.53	1.55	3.33	10.05	0.52	2.16	3.31	3.37	6.1	4.68	8.72	4.21	17.39	2.08	3.75	2.93	3.85	5.54	1.15	3.66	4.47	4.92	7.34	8.11	2.29	4.35	3.88	4.14	2.78	2.44	2.89	3.17	3.72	2.89	7.59	3.77
ENSG00000051523	CYBA	9.34	8.63	6.3	6.92	52.81	44.96	23.57	15.59	16.84	14.99	9.03	6.95	24.01	7.33	7.21	40.74	1.39	17.58	55.33	2.86	65.87	20.74	46.4	18.8	27.91	11.34	30.95	6.72	14.05	32.53	9.9	21.83	29.49	30.88	65.9	48.3	15.07	25.4	27.77	18.95	19.88	6.96	28.31	10.08	34.21	20.29	14.43	14
ENSG00000051596	THOC3	2.6	2.16	1.05	2.27	5.77	7.51	3.95	1.95	1.02	1.86	1.78	1.41	6.57	1.48	2.97	11.27	0.21	3.59	4.03	5.18	7.6	2.56	5.94	5.32	4.37	2.02	6.48	2.84	4.66	6.55	1.12	8.45	9.69	7.65	7.4	6.47	2.78	6.1	2.62	2.54	4.44	1.22	3.94	5.2	6.37	5.96	3.29	4.58
ENSG00000051620	HEBP2	8.66	3.67	1.63	3.93	7.57	11.16	5.2	7.83	3.75	6.51	2.75	3.03	23	2.79	5.63	15.91	0.76	5.02	9.74	16.29	13.67	9.76	20.62	9.17	24.42	2.66	7.6	6.96	6.32	8.24	2.22	12.99	9.27	10.79	16.44	19.32	6.46	11.51	6.82	6.64	5.79	1.24	4.62	6.11	7.98	9.91	7.14	6.34
ENSG00000051825	MPHOSPH9	4.43	2.69	2.02	3.08	7.88	4.83	3.37	4	2.79	0.91	3.01	2.2	2.55	3.34	4.82	10.78	0.36	2.49	7.21	4.67	6.38	3.73	7.95	5.38	6.05	2.99	2.12	4.08	5.25	4.68	1.56	6.15	4.39	4.78	5.9	6.7	3.52	7.16	3.84	3.33	3.46	3.23	3.52	2.18	7.25	3.47	7.53	2.26
ENSG00000052126	PLEKHA5	5.49	1.96	1.84	2.7	5.83	5.02	2.93	2.46	2.43	0.55	3.61	2.16	2.06	3.16	2.76	13.69	0.62	3.04	7.02	5.7	6.05	5.17	11.97	14.94	14.14	3.4	3.05	3.63	12.14	7.73	2.05	4.49	5	5.41	11.94	9.37	3.69	4.52	5.16	4.77	5.36	1.9	3.35	2.3	4.6	2.2	10.74	9.31
ENSG00000052344	PRSS8	12.63	9.52	1.06	4.58	4.1	26.13	20.43	8.25	5.63	6.18	5.47	2.88	20.19	2.95	1.65	39.89	1.28	7.4	16.43	7.39	37.48	19.23	24.41	14.83	43.59	8.05	32.24	5.9	5.48	9.66	2.89	2.76	16.83	14.38	28.44	10.94	4.94	5.58	8.76	9.79	15.58	4.16	11.91	7.75	9.04	6.87	7	5.52
ENSG00000052723	SIKE1	5.39	3.07	3.1	3.12	7.15	7.81	5.34	4.18	3.94	2.14	2.1	3.23	6.49	2.53	4.64	8.74	0.8	3.36	6.31	8.3	7.92	4.6	9.19	3.63	7.43	2.91	3.32	4.52	5.28	5.69	1.68	8.41	4.59	3.91	9.19	10.03	3.33	6.85	4.95	3.62	4.58	2.61	3.11	4.06	7.83	6.65	5.83	3.39
ENSG00000052749	RRP12	4.23	1.34	1.31	2.85	2.82	2.04	1.24	1.66	1.52	1.36	1.03	1.93	1.65	0.78	2.28	5.11	0.51	2.72	3.82	7.17	2.88	2.71	5.63	5.25	6.77	2.5	2.13	3	2.33	4.17	3.57	1.87	2.93	2.36	3.58	2.73	2.41	3.8	3.27	2.48	1.49	0.88	1.5	2.35	2.92	1.11	2.65	1.84
ENSG00000052795	FNIP2	6.15	1.52	1.31	1.01	1.78	4.03	2.73	2.77	1.48	0.77	2.71	1.27	2.01	1.44	4.27	8.85	0.47	2.68	2.87	4.02	4.25	2.68	7.11	3.59	8.53	1.07	2.72	3.24	4.61	4.29	1.23	3.98	2.76	5.67	15.08	7.47	0.83	6.4	2.85	3.19	2.34	2.35	1.86	1.5	2.68	4.47	4.77	2.04
ENSG00000052802	MSMO1	4.48	1.16	0.37	1.24	3.4	5.4	4.41	6.51	1.77	2.67	2.38	1.61	12.3	3.43	1.43	19.8	0.42	2.7	9.1	5.99	10.9	6.9	12.85	7.92	11.91	2.77	8.33	9.55	3.55	7.18	1.65	11.95	6.36	19.09	8.1	13.67	2.4	27.03	1.82	2.93	8.4	0.52	3.84	5.43	5.35	3.88	3.62	3.21
ENSG00000052841	TTC17	12.68	6.66	5.46	8.72	13.99	11.63	7.35	6.53	6.78	3.37	6.71	6.47	6.8	4.65	12.82	21.72	1.61	9.06	8.45	14.82	12.08	13.97	30.2	19.57	30.05	8.25	9.84	12.68	14.83	11.69	4.44	11.82	12.65	15.15	18.24	16.67	10.46	10.65	14.71	9.34	8.19	5.48	8.92	9.82	12.41	5.76	18.77	8.9
ENSG00000052850	ALX4	0.04	0.04	0.02	0.02	0.04	0.02	0.04	0.03	0.04	0.01	0.03	0.01	0.02	0.01	0.06	0.06	0.01	0.03	0.03	0.06	0.03	0.03	0.11	0.05	0.09	0.03	0.07	0.05	0.03	0.03	0.03	0.04	0.05	0.13	0.02	0.06	0.03	0.06	0.05	0.05	0.03	0.02	0.04	0.07	0.04	0.01	0.07	0.03
ENSG00000053108	FSTL4	0.08	0.04	0.17	0.66	0.06	0.87	0.01	0.02	0.21	0	0	0.01	0.02	0.04	0.07	0.42	0.01	0.02	0.01	0.66	0.01	0.07	0.03	0.01	0.1	0.02	0.03	0.15	0.22	0.05	0.03	0.07	1.14	0.01	0.08	0.01	0.02	0.13	0	0.53	0.77	0.01	0.09	0.01	0.02	0.02	0.02	0.26
ENSG00000053254	FOXN3	8.33	3.41	2.51	6.06	6.38	8.14	3.1	3.54	2.59	1.63	3.08	3.84	1.55	1.65	9.11	7.61	0.79	8.59	5.69	3.9	3.99	5.83	9.3	6.43	9.21	3.18	2.53	7.93	6.91	5.02	4.59	5.15	4.12	8.68	7.76	5.45	2.78	3.13	5.1	5.44	3.33	1.35	2.76	2.03	6.18	1.63	10.26	3.31
ENSG00000053328	METTL24	0.07	0.01	0.01	0.07	0.05	0.16	0.02	0.02	0	0.02	0.03	0.03	0.02	0.03	0.15	0.09	0	0.34	0.06	0.01	0.01	0.05	0.17	0.04	0.06	0.04	0.05	0.46	0.17	0.04	0.04	0.08	0.02	0.02	0.05	0.23	0.01	0.01	0.05	0.07	0.1	0	0.07	0.04	0.01	0.01	0.02	0.03
ENSG00000053371	AKR7A2	3.14	1.83	0.73	1.95	4.54	3.48	4.91	2.82	2.16	3.97	2.05	0.81	5.53	1.12	2.18	10.26	0.3	2.77	5.62	7.67	5.66	2.04	4.77	2.97	5.02	1.39	3.07	2.45	3	2.66	1.63	5.46	3.25	7.4	9.31	7.93	1.92	3.79	2.52	1.4	2.4	1.09	1.73	1.46	4.15	4.58	2.81	1.95
ENSG00000053372	MRTO4	3.33	1.71	0.9	1.92	5.11	6.03	3.36	2.06	1.45	2.86	1.85	1.47	6.36	2.05	2.44	11.02	0.35	2.32	6.57	6.05	6.39	2.6	7	6.53	10.91	2.19	2.87	3.94	3.31	3.03	0.92	4.05	4.57	3.89	8.07	5.2	2.73	6.26	2.5	1.74	2.22	1.25	1.22	2.66	4.86	3.8	2.31	3.03
ENSG00000053438	NNAT	0.61	0.23	0.17	0.22	0.41	1.06	0.35	0.36	0.38	0.31	0.37	0.15	0.62	0.19	0.37	2.34	0.05	0.83	1.04	1.3	1.26	0.8	2.16	0.55	2.59	0.74	0.83	0.84	0.6	0.3	0.35	0.68	0.53	1.48	1.47	0.73	0.68	0.54	0.75	0.26	0.7	0.2	0.56	1.39	0.42	0.35	0.49	0.33
ENSG00000053501	USE1	2.3	1.09	1.18	1.68	3.13	2.33	1.45	2.34	1.16	1.29	0.92	1.07	2.14	0.76	2.56	4.89	0.31	1.61	3.81	3.25	3.14	2.38	4.76	3.16	3.48	1.58	3.09	2.25	2.57	2.59	1.52	3.64	3.67	2.28	2.5	3.44	1.04	2.53	2.4	2.39	1.22	0.63	1.68	1.28	2.39	1.54	3.32	1.62
ENSG00000053524	MCF2L2	0.49	0.22	0.22	0.38	0.84	0.4	0.29	0.34	0.13	0.04	0.19	0.35	0.06	0.25	0.82	0.41	0.03	0.42	0.54	0.27	0.44	0.35	0.39	0.46	0.27	0.25	0.05	0.46	0.35	0.33	0.55	0.33	0.28	0.67	0.19	0.2	0.07	0.12	0.24	0.32	0.19	0.14	0.11	0.16	0.5	0.16	0.8	0.17
ENSG00000053702	NRIP2	0.7	0.19	0.18	0.43	0.58	0.75	0.17	0.23	0.11	0.14	0.4	0.18	0.2	0.23	0.88	0.97	0.03	0.39	0.66	0.55	0.27	0.28	1.07	0.85	0.68	0.23	0.24	0.64	0.97	0.44	0.19	0.43	0.54	0.52	0.56	0.36	0.43	0.43	0.67	0.33	0.37	0.16	0.33	0.31	0.63	0.23	0.52	0.7
ENSG00000053747	LAMA3	11.26	4.65	1.2	6.22	1.67	4.01	4.61	7.21	6.22	0.32	3.63	4.49	1.63	1.19	1.44	12.11	1.21	12.74	37.79	5.75	4.14	5.1	4.65	5.4	7.44	3.61	3.29	1.42	14.54	3.96	1.78	2.29	3.9	9.71	7.34	21.41	3.06	2.57	1.04	13.11	3.43	8.48	1.04	1.65	4.84	4.18	20.91	9.38
ENSG00000053770	AP5M1	2.71	1.52	0.44	1.04	3.3	3.09	2.65	3.02	1.67	1.35	1.69	1.01	2.55	1.88	1.92	4.95	0.22	2.2	2.97	3.47	4.89	2.23	3.36	3.21	5.86	1.06	2.53	1.63	2.23	2.25	0.56	4.12	2.5	4.27	3.6	5.05	2.03	4.11	1.92	1.53	2.73	0.7	2.67	1.65	4.09	3.26	2.73	1.68
ENSG00000053900	ANAPC4	5.22	3.25	1.42	1.22	5.28	3.69	3.47	3.66	2.27	1.98	2.2	2.31	4.35	2.49	4.58	6.67	0.38	2.32	5.31	3.73	5.83	2.99	6.85	5.06	6.1	3.1	2.41	3.67	4.96	4.52	1.67	4.58	2.91	4.71	4.75	5.67	3.05	5.37	3.38	1.59	3.62	2.88	3.27	3.17	5.98	2.87	4.73	2.59
ENSG00000053918	KCNQ1	1.43	0.97	1.64	0.95	2.5	4.88	2.66	1.61	1.36	2.82	2.72	1.12	5.88	1.01	0.78	2	0.25	3.1	2.93	9.49	5.53	5.25	9.27	2.91	6.31	2.4	5.66	3.32	2.17	3.72	3.14	3.74	5.66	1.37	8.3	1.35	2.39	0.9	3.9	1.79	0.9	0.8	1.83	2.48	1.8	2.14	3.02	4.03
ENSG00000054116	TRAPPC3	4.84	2.86	1.82	2.38	8.57	9.25	7.19	6.82	3.14	4.41	2.2	2.89	9.01	2.85	2.84	12.08	0.91	2.93	7.82	6.64	8.25	2.63	7.38	5.04	9.05	3.04	5.66	3.69	4.41	5.17	1.97	6.91	5.74	7.52	11.35	9.9	4.14	9.02	3.82	2.57	3.49	1.82	4.02	2.97	7.75	6.22	3.83	3.22
ENSG00000054118	THRAP3	6.74	3.35	3.92	3.88	6.88	8.99	7.53	3.97	3.17	1.96	3.11	3.16	6.03	2.7	4.56	13.72	0.77	5.57	8.42	7.91	8.42	5.08	13.09	8.35	13.42	3.42	5.31	5.58	7.38	11.14	3.17	7.77	8.67	9.16	13.17	15.41	5.2	9.4	7.48	4.6	4.25	2.66	4.25	3.19	10.36	7.44	8.7	3.74
ENSG00000054148	PHPT1	11.28	3.65	7.81	6.88	12.01	13.18	8.32	6.73	5.65	5.35	3.56	3.74	6.97	2.67	5.48	12.67	1.41	9.31	8.3	19.03	7.26	5.8	14.47	6.14	14.98	3.61	7.75	5.44	6.83	7.9	3.96	8.89	7.49	6.93	6.67	16.27	11.38	6.57	11.59	3.38	6.26	2.98	8.37	3.4	8.38	6.49	9.19	8.58
ENSG00000054179	ENTPD2	0.81	2.01	0.75	0.84	0.36	4.87	1.18	1.17	0.4	0.62	0.94	0.55	2	0.49	0.43	4.06	0.27	2.22	3.81	5.23	4.43	4.28	2.14	0.48	2.71	2.6	1.31	1.3	3.92	4.24	4.57	0.62	3.75	1.4	2.36	1.64	1.47	0.27	1.18	0.55	1.79	0.69	1.27	0.29	0.12	1.26	3.42	2.05
ENSG00000054219	LY75	2.78	1	0.58	0.95	8	8.79	3.42	1.93	0.35	2.94	1.76	0.98	7.58	2.56	1.75	8.37	0.25	1.3	5.29	0.87	8.63	6.89	10.53	4.04	5.07	3.24	7.25	1.92	5.77	5.49	0.54	4.19	3.52	4.2	6.83	7.17	2.78	2.32	1.84	2.81	5.84	0.8	2.42	5.21	3.57	6.01	5.19	6.94
ENSG00000054267	ARID4B	9.38	4.94	5.15	6.5	7.31	6.96	4.09	4.15	3.39	1.13	2.85	4.69	2.74	2.67	8.76	10.28	1.9	5.48	6.96	7.05	6.82	6.75	14.92	8.02	9.31	4.17	3.33	6.95	9.55	7.63	3.91	9.1	3.77	8.11	7.71	11.77	6.07	6.97	7.39	7.23	5.48	3.55	3.63	4.03	9.48	3.99	17.57	3.44
ENSG00000054277	OPN3	1.92	0.34	0.17	0.77	0.88	0.98	0.54	0.83	0.5	1.22	0.72	0.27	3.26	0.68	0.64	3.5	0.3	0.63	2.26	1.02	0.96	1.05	1.78	1.27	2.35	0.8	1.82	0.66	0.78	0.51	0.13	2	2.6	2.94	1.13	0.61	0.95	1.33	0.5	0.76	1.72	0.16	0.39	1.18	1.27	0.89	0.82	0.61
ENSG00000054282	SDCCAG8	5.67	2.57	2.95	5.49	7.65	7.29	3.38	3.97	2.32	1.36	2.64	2.58	1.83	1.86	5.62	10.76	0.98	3.75	5.19	2.25	5.47	6.57	11.54	5.22	4.42	3.04	3.06	5.58	6.88	7.02	3.4	7.42	6.43	5.49	6.39	8.43	5.02	3.24	6.59	5.96	4.14	1.86	3.1	4.87	6.81	2.32	12.15	3.11
ENSG00000054356	PTPRN	0.11	0.01	0.04	0	0.08	0	0.02	0.02	0.03	0.04	0.06	0.01	0.01	0.06	0.01	0	0.01	0.25	0.04	0.01	0.07	0.12	0.11	0.01	0.07	0.04	0.07	0.15	0.07	0	0.09	0.05	0.21	0.07	0.08	0.04	0	0.09	0.22	0.18	0.06	0.04	0.07	0.03	0.02	0	0.06	0.22
ENSG00000054392	HHAT	0.62	0.3	0.11	0.79	0.38	0.35	0.2	0.23	0.09	0.03	0.12	0.31	0.11	0.07	0.97	0.91	0.02	0.43	0.21	0.57	0.27	0.28	0.48	0.16	0.28	0.19	0.13	0.51	0.76	0.41	0.15	0.23	0.27	0.53	0.7	0.72	0.33	0.22	0.37	0.28	0.3	0.03	0.3	0.24	0.28	0.15	0.61	0.41
ENSG00000054523	KIF1B	3.49	2.77	2.06	2.31	4.1	4.56	3.39	3.27	2.26	0.91	2.07	1.61	3.08	1.53	2.87	5.78	0.54	3.02	3.9	6.07	5.33	2.35	7.03	4.78	7.56	1.68	1.87	3.87	4.55	3.12	3.25	3.51	3.12	6.25	7.07	6.43	2.1	3.74	4.4	2.76	2.85	1.93	1.17	1.14	4.21	2.11	5.14	1.99
ENSG00000054598	FOXC1	0.27	0.14	0.17	0.16	0.85	0.1	0.03	0.05	0.07	0.02	0.02	0.03	0.07	0.05	0.05	0.13	0.08	0.15	0.82	0.14	0.18	0.09	0.43	0.09	0.11	0.1	0.16	0.22	0.09	0.06	0.13	0.29	0.08	0.24	0.13	1.15	0.4	0.29	0.22	0.24	0.13	0.11	0.2	0.26	0.61	0.39	0.69	0.03
ENSG00000054611	TBC1D22A	5.21	2.53	2.3	3.91	5.34	3.21	2.44	2.5	1.38	1.06	2.49	2.1	1.06	1.36	4.47	7.33	0.83	3.62	4.34	5.05	1.8	3.34	6.73	4.18	3.46	2.2	2.33	3.99	3.73	6.4	2.16	3.51	3.65	5.43	6.48	5.9	3.54	2.95	5.57	3.15	1.76	2.21	2.35	1.86	5.17	2.11	9.58	2.48
ENSG00000054654	SYNE2	18.4	6.51	5.58	8.49	27.4	6.45	5.19	6.1	2.74	2.65	2.46	7.48	2.42	3.87	12.69	14.96	2	7.71	8.09	12.89	7.54	5.19	13.13	12.37	27.59	6.14	5.14	6.62	6.23	8.98	3.9	7.55	6.85	9.38	19.98	14.65	7.24	10.66	8.37	6.38	3.97	6.18	6.31	3.16	16.84	5.42	27.59	5.35
ENSG00000054690	PLEKHH1	9.49	3.69	2.95	8.45	3.07	3.66	3.22	2.62	2.27	1.47	3.17	2.59	1.24	1.8	7.19	7.17	1.12	7.08	5.42	15.21	7.36	7.14	5.35	8.24	9.29	4.04	1.7	4.24	5.35	5.88	5.54	4.41	6.41	4.61	3.27	2.65	4.15	4.3	7.12	7.57	3.02	2.41	4.45	2.27	4.26	2.66	16.13	3.76
ENSG00000054793	ATP9A	3.75	2.57	1.38	3.38	1.73	15.31	2.1	2.9	0.87	1.67	0.65	1.94	5.75	0.78	4.18	10.46	0.67	2.74	7.82	3.49	8.33	14.21	8.04	4.72	15.94	9.93	9.36	7.85	9.34	6.87	1.61	4.93	8.35	3.91	16.98	4.67	1.91	1.69	1.15	11.24	3.97	1.06	2.22	5.71	4.07	1.57	5.84	7.62
ENSG00000054796	SPO11	0	0	0	0	0	0	0	0	0	0	0	0	0	0	0	0	0	0	0	0	0	0	0	0	0	0	0	0	0	0	0	0	0	0	0	0	0	0.01	0.01	0	0	0	0	0	0	0.01	0	0
ENSG00000054803	CBLN4	0.03	0	0	0.01	0	0.01	0	0	0	0	0	0	0	0	0.19	0	0	0	0	0.01	0	0	0.01	0	0.05	0	0	0.01	0	0	0	0	0	0	0.1	0.01	0	0	0	0	0	0	0.01	0	0	0	0	0
ENSG00000054938	CHRDL2	0.19	0.03	0.1	0.1	0.08	1.5	0.46	0.07	0.02	0.04	0.18	0.07	0.16	0.18	1.82	0	0.02	4.16	0.06	0.02	0	0.04	0.33	0.04	0.01	0.08	0.01	1.62	0.1	0.1	0.66	0.2	0.1	0.08	0.12	0.21	0.01	0.16	0.04	0.93	0.09	0.01	0.29	0.09	0.04	0.04	0.09	0.02
ENSG00000054965	FAM168A	1.79	1.13	0.56	0.86	2.5	1.6	1.39	1.05	0.64	0.49	0.44	0.56	0.59	0.4	1.63	2.11	0.18	0.99	1.75	2.27	1.45	0.65	3.2	1.52	3.06	0.63	1.48	1.93	2.02	1.3	0.65	1.72	1.3	2.27	2.99	3.76	0.65	1.95	1.03	1.57	1.18	0.59	0.95	0.74	2.53	1.11	1.42	0.78
ENSG00000054967	RELT	1.88	0.75	1.43	1.11	2.68	0.84	1.35	0.79	1.2	0.17	0.97	0.77	0.3	0.83	1.5	1.31	0.29	1.31	1.96	2.31	1.6	0.69	2.14	1.79	2.93	0.9	0.63	1.54	1.08	1.19	2.02	2	0.89	2	1.53	2.27	1.19	1.99	3.07	1.35	0.79	1.11	0.5	0.46	2.25	1	3.7	0.33
ENSG00000054983	GALC	0.59	0.47	0.3	0.45	1	0.45	0.4	2.57	0.26	0.62	0.23	0.72	0.83	0.27	1.04	1.83	0.08	1.05	2.94	1.48	2.65	1.52	1.14	1.8	2.63	1.4	1.49	1.01	1.39	0.67	0.42	2.9	0.69	0.71	2.49	6.78	0.65	2.15	0.52	1.29	0.8	0.23	0.73	1.01	0.91	0.43	0.92	0.08
ENSG00000055044	NOP58	8.7	5.29	5.1	4.19	16.02	20.29	9.75	7.32	7.45	8.68	6.52	6.59	17.4	8.23	7.26	39.33	0.99	7.02	19.66	14.57	23.09	12.07	35.96	19.92	24.85	10.98	11.48	12.4	16.21	14.61	8	13.74	11.41	10.73	16.84	15.35	11.3	17.25	10.15	8.11	13.47	4.58	9	10.57	16.19	8.25	11.3	14.9
ENSG00000055070	SZRD1	6.38	3.36	1.21	2.96	12.97	10.32	5.94	4.33	2.48	2.97	1.97	1.77	6.93	2.26	3.81	12.82	0.43	3.94	8.09	8.26	8.68	3.59	10.03	5.93	14.49	2.83	4.37	5.24	4.78	3.59	1.76	9.47	6.27	9.23	13.52	13.84	3.3	10.48	3.86	2.92	3.67	1.63	2.22	2.81	9.19	5.76	4.22	3.85
ENSG00000055118	KCNH2	0.19	0.42	0.06	0.05	0.11	1.08	1.14	0.09	0.03	0.1	0.13	0.1	0.15	0.07	0.37	1.92	0.02	0.82	0.6	0.21	0.85	0.47	1.06	0.3	0.67	0.35	0.55	1.07	0.99	0.1	0.28	0.2	0.94	0.79	1.51	0.1	0.04	0.47	0.11	0.22	0.29	0.04	0.52	0.21	0.03	0.25	0.39	0.23
ENSG00000055130	CUL1	3.22	1.83	1.57	1.58	4.28	7.35	3.18	3.28	1.6	1.37	1.61	1.6	4.91	1.96	2.73	15.36	0.37	2.47	8.79	4.28	7.04	4.71	9.38	5.57	7.73	3.25	3.83	2.86	5	4.56	1.09	4.36	5.64	4.62	6.54	8	3.14	5.03	2.91	1.98	3.66	1.12	2.98	3.41	5.75	3.03	5.48	3.11
ENSG00000055147	FAM114A2	1.53	1.33	1.18	1.04	2.92	2.21	1.4	1.92	0.85	1.09	1.33	0.94	1.53	0.54	2.14	3.9	0.27	1.98	2.4	1.84	3.64	1.61	3.87	1.65	1.49	0.91	1.69	1.83	2	2.31	0.69	3.47	2.3	2.98	4.88	5.18	1.7	2.91	1.93	1.67	1.49	0.86	2.04	1.23	2.6	1.67	2.52	1.97
ENSG00000055163	CYFIP2	1.23	2	0.7	2.36	5.24	4.39	1.17	2.04	1.82	2.72	1.7	1.93	2.92	1.65	3.46	4.2	0.42	2.07	2.11	1.48	3.56	2.23	5.32	1.84	1.68	2.11	3.59	2.49	3.76	4.14	3.75	4.73	2.55	2.5	4.26	5.05	0.5	2.04	3.24	1.56	2.14	1.36	2.75	1.61	3.85	1.03	5.39	3.78
ENSG00000055208	TAB2	3.79	1.73	1.1	1.76	4.63	4.39	2.65	2.02	1.45	0.77	1.44	1.28	2.71	1.33	3.18	5.71	0.24	2.28	4.36	3.29	4.14	2.58	6.61	2.39	5.65	1.32	2.75	2.73	3.45	4.28	0.72	4.4	4.7	5.12	6.44	8.28	1.98	3.86	2.36	3.27	1.71	1.09	1.81	1.55	4.81	2.92	4.53	1.55
ENSG00000055211	GINM1	1.81	0.86	0.22	0.8	2.98	3.82	2.4	2.04	1.19	1.46	0.99	0.71	4.65	1.16	1.26	4.35	0.14	1.12	3.16	2.25	3.24	1.35	3.04	1.67	5.23	1.16	2.14	1.54	1.8	1.35	0.34	5.35	2.24	3.11	5.68	8.84	1.68	3.53	0.89	1.81	1.48	0.43	1.25	1.62	3.22	2.47	0.93	1.06
ENSG00000055332	EIF2AK2	4.68	1.94	1.87	1.38	7.17	5.76	3.77	2.7	1.29	1.42	1.57	1.52	6.63	3.46	2.77	14.43	0.47	1.85	7.5	5.51	6.43	4.83	8.42	3.96	6.16	4.16	5.75	3.29	6.08	4.63	0.71	9.39	4.51	4.92	17.29	9.83	2.7	7.64	3.6	6.4	3.31	2.76	2.52	3	13.41	6.37	6.86	3.28
ENSG00000055483	USP36	8.48	3.8	4.39	6.75	8.42	8.79	3.12	2.8	3.45	1.22	3.18	5.61	1.86	2.21	7.37	14.82	1.06	7.3	8.26	16.14	8.46	6.75	16.39	16.51	12.62	6.34	4.05	7.65	6.02	8.51	7.47	4.52	6.22	6.13	11.35	6.65	5.94	7.46	9.68	6.87	5.57	3.16	3.99	3.75	7.14	2.54	11.37	6.02
ENSG00000055609	KMT2C	12.27	6.44	7.4	11.45	8.54	12.18	4.83	4.5	4.84	1.45	4.69	5.17	3.23	3.2	11.66	24.33	2.75	10.4	11.91	12.32	16.78	14.78	28.06	15.74	16.72	6.64	5.28	9.72	15.07	15.29	12.72	8.79	12.35	10.08	11.92	12.86	8.36	8.66	16.11	13.63	7.18	3.94	5.94	5.7	10.7	3.93	30.77	6.24
ENSG00000055732	MCOLN3	0.13	0.55	0.02	0.2	0.08	0.77	0.49	0.57	0.47	0.01	0.42	0.06	0.42	0.4	0.32	1.56	0.07	0.13	0.3	1.07	0.03	0.13	0.42	0.16	2.27	0.03	0.07	0.15	2.31	0.28	0.03	0.46	0.46	0.17	1.75	1.92	0.36	0.58	0.08	0.12	0.41	0.08	0.17	0.12	1.39	0.03	0.28	0.21
ENSG00000055813	CCDC85A	0.02	0.01	0.01	0.02	0.01	0.05	0.02	0.02	0.01	0.01	0.01	0.01	0	0	0.06	0.05	0	0.24	0.01	0.01	0.01	0.02	0.08	0.01	0.01	0.01	0.01	0.13	0.05	0.03	0.04	0.03	0.05	0.02	0.03	0.01	0	0.01	0.04	0.12	0.09	0.01	0.01	0.01	0.01	0	0.01	0
ENSG00000055917	PUM2	9.56	5.16	2.39	4.58	8.58	13.44	6.97	6.68	4.53	4.12	4.36	4.55	12.1	4.92	8.48	32.46	1.19	5.67	14.47	10.83	11.59	12.12	21.9	10.05	19.37	8.09	9.22	8.59	15.58	8.69	3.26	12.82	11.94	12.16	19.88	14.5	7.3	11.48	7.58	8.51	9.93	3.69	7.48	8.5	10.56	9.27	11.97	8.09
ENSG00000055950	MRPL43	4.54	2.76	1.05	2.52	8.3	5.6	4.71	4.63	2.74	4.13	2.24	1.98	7.41	2.16	3.78	11.48	0.42	2.96	5.98	7.55	8.79	2.31	7.92	4.72	8.2	3.55	4.84	3.77	4.1	5.71	1.47	8.24	5.85	7.59	10.76	14.17	2.94	7.68	3.84	3.3	3.1	1.07	3.63	3.41	6.3	5.65	3.96	4
ENSG00000055955	ITIH4	0.88	0.62	1.54	1.19	1.02	0.25	0.26	0.53	0.71	0.05	0.27	0.61	0.06	0.23	2.65	0.22	0.61	1.37	0.69	0.72	0.09	0.34	0.52	0.56	0.17	0.38	0.18	0.95	0.48	0.8	0.36	0.6	0.25	0.76	0.34	0.26	0.49	1.08	0.68	1.14	0.33	0.37	0.25	0.09	1.41	0.22	2.95	0.46
ENSG00000055957	ITIH1	0.02	0	0.03	0.01	0.04	0	0.03	0.01	0.01	0	0.02	0.02	0	0.03	0	0	0	0.01	0.03	0	0.01	0.02	0.02	0.01	0	0.03	0	0.06	0.02	0.11	0	0.02	0.02	0.01	0	0.03	0	0.02	0.02	0.06	0.01	0	0	0	0.04	0	0.07	0
ENSG00000056050	HPF1	1.24	0.97	0.47	0.37	2.35	1.26	2.32	2.19	0.75	0.41	0.82	1.05	2.74	1.32	0.93	3.14	0.21	0.8	1.77	2.28	2.35	0.55	1.58	1.77	1.57	0.77	1.36	0.99	1.58	1.47	0.36	3.77	1.17	2.11	4.06	4.13	0.79	3.51	1.28	0.7	1.24	0.58	1.13	1.54	3.75	2.4	0.74	1.03
ENSG00000056097	ZFR	4.58	2.27	1.59	1.71	6.19	8.03	4.32	5.15	2.87	2.52	2.28	2.28	6.8	3.32	3.41	10.27	0.45	3.04	6.71	7.51	11.17	5.03	9.73	8.6	16.86	4.15	6.1	3.67	5.99	6.39	1.52	6.7	5.34	6.29	12.94	12.26	3.71	7.44	3.97	4.1	7.12	1.99	4.43	3.27	7.18	5.12	4.69	5.93
ENSG00000056277	ZNF280C	0.57	0.4	0.35	0.41	0.78	0.8	0.49	0.43	0.21	0.25	0.27	0.39	0.51	0.41	0.74	1.63	0.07	0.34	0.97	0.93	0.8	0.75	1.45	1.25	1.51	0.48	0.79	0.65	1.51	0.78	0.36	1.06	0.88	0.72	1.4	1.05	0.43	0.76	0.64	0.49	0.52	0.38	0.32	0.67	2.23	0.56	0.65	0.77
ENSG00000056291	NPFFR2	0.02	0	0.01	0	0	0	0	0.01	0.01	0.01	0	0.01	0.03	0.01	0	0.02	0	0	0	0.01	0.01	0	0	0	0.01	0.01	0	0.01	0.02	0.02	0	0	0	0.01	0	0	0	0	0	0	0.01	0	0.01	0	0	0	0.01	0
ENSG00000056487	PHF21B	0.01	0.03	0	0.03	0.02	0	0.05	0.01	0.01	0	0	0	0	0.02	0.02	0.01	0	0.01	0	0	0.01	0	0	0	0	0	0	0.04	0.07	0.01	0.04	0	0.01	0.02	0	0	0	0.01	0.01	0.04	0.02	0.01	0.01	0.01	0	0	0.02	0
ENSG00000056558	TRAF1	1.29	0.4	0.53	0.92	2.13	1.2	0.52	0.58	0.71	0.18	0.63	0.8	0.21	0.36	1.67	1.59	0.08	0.97	1.82	1.02	0.62	1.13	1.48	0.69	0.63	0.62	0.29	1.37	1.07	0.63	0.77	1.1	0.77	1.16	0.84	0.6	0.63	0.6	1.32	0.86	0.55	0.38	0.43	0.43	1.48	0.6	3.07	0.53
ENSG00000056586	RC3H2	4.77	1.6	1.37	1.8	5.32	5	2.74	1.93	1.31	0.99	1.24	1.33	2.52	1.04	3.37	6.65	0.32	2.25	4.94	3.39	4.61	3.03	5.68	3.92	5.43	1.56	2.52	3.04	3.95	3.27	1.4	4.5	2.47	3.3	4.29	6.1	2.19	3.91	3.35	2.63	2.21	1.61	2.11	1.61	5.34	4.41	4.69	2.85
ENSG00000056661		1.66	0.95	0.72	1.18	3.24	1.45	1.38	0.66	0.42	0.39	0.38	0.53	0.4	0.41	1.19	2.42	0.27	1.36	0.63	1.69	1.54	0.91	2.66	2.4	2.88	0.81	0.74	2.15	1.79	1.01	1.16	1.13	1.09	1.6	1.69	2.38	1.53	1.39	1.9	1.62	0.81	0.46	0.92	0.59	2.35	0.61	2.06	0.57
ENSG00000056736	IL17RB	5.33	2.78	2	1.16	2.7	4.09	2.69	2.97	1.31	1.15	0.39	1.24	3.05	0.97	1.69	8.26	0.22	0.64	3.26	4.33	6.66	1.97	4.52	2.56	10.19	1.34	2.75	2.38	1.63	3.01	0.35	3.26	1.19	1.86	5.83	4.79	2.86	5.52	1.53	1.27	1.3	1.62	1.69	1.96	2.64	3.59	5.54	1.74
ENSG00000056972	TRAF3IP2	3.33	1.57	1.2	1.5	14.17	2.07	2.85	2.59	1.11	2.34	1.97	0.98	3.1	1.01	2.21	3.41	0.17	2.08	2.28	3.44	2.05	1.2	5.18	2.09	3.7	1	1.16	2.08	2.67	3.8	0.87	2.42	3.15	3.59	3.92	3.53	3.84	1.8	1.65	2.6	1.35	1.57	1.72	1.35	3.99	2.06	3.16	2.01
ENSG00000056998	GYG2	0.18	0.05	0.09	0.28	0.19	0.81	0.22	0.39	0.34	0.06	0.13	0.13	0.89	0.13	0.27	4.46	0.02	0.23	0.36	0.24	2.31	0.74	3.21	0.32	1.52	1.03	1.48	3.15	1.22	3.47	0.56	0.29	3.63	0.16	5.86	0.3	0.53	0.25	0.15	0.27	0.3	0.09	0.98	0.33	0.73	0.03	1.02	1.1
ENSG00000057019	DCBLD2	1.31	0.26	0.05	0.38	5.88	3.1	6.85	1.06	0.56	0.57	0.82	0.21	1.39	1.44	1.13	7.07	0.1	0.83	14.23	1.3	2.39	1.69	5.56	0.72	3.37	0.72	1.95	1.83	6.54	0.63	0.28	2.99	1.78	2.08	3.88	38.62	0.66	2.04	1.61	14.75	3.54	0.61	1.14	1.02	2.96	1.22	5.6	1.16
ENSG00000057149	SERPINB3	0	0	0	0	0	0	0.59	0	0.03	0	0.01	0	0	0	0.01	0	0	0	0.08	0	0.01	0	0	0.01	0.04	0	0	0	0	0	0.01	0	0	0.01	0	11.01	0	0	0.19	0.02	0	0	0	0	0	0	0	0
ENSG00000057252	SOAT1	1.17	0.97	0.3	0.75	2.15	2.42	0.97	1.52	0.68	0.26	0.93	0.57	1.3	0.81	1.42	7.46	0.1	0.82	2.59	1.79	1.15	1.96	2.36	1.88	6.45	1.06	5.45	1.4	0.98	1.97	0.45	4.21	2.67	2.06	4.09	3.93	0.66	6.09	0.67	0.75	0.46	0.3	0.8	0.72	1.81	1.74	1.01	0.13
ENSG00000057294	PKP2	8.58	3.29	2.9	6.38	3.38	8.57	6.2	7.79	5.38	2.89	7.85	2.92	9.66	8.72	2.63	15.71	0.72	6.14	8.57	12.51	11.75	8.12	16.94	30.27	11.68	5.63	5.28	3.96	5.06	12.39	4.33	9.2	11.27	14.75	12.52	11.02	5.81	12.08	14.65	6.51	6.59	2.96	6.94	3.75	8.28	10.01	10	7.63
ENSG00000057468	MSH4	0.21	0.14	0.21	0.13	0.14	0.04	0.06	0.07	0.48	0	0.07	0.03	0.02	0.18	0.32	0.04	0.01	0.02	0.03	0.41	0.02	0.03	0.04	0.03	0.03	0.02	0.03	0.04	0.03	0.06	0	0.13	0.06	0.47	0.02	0.22	0.02	0.19	0.57	0.01	0.02	0.07	0.05	0.02	0.06	0.12	0.48	0.05
ENSG00000057593	F7	0.02	0.01	0.06	0	0.05	0.03	0	0	0	0.02	0	0.01	0.01	0.02	0.13	1.26	0.02	0.08	0.02	0.06	0.08	0.05	0.08	0.05	0.72	0.04	0.17	0.32	0.55	0.03	0.01	0.04	0.49	0.06	0.14	0.01	0	0.02	0.03	0.02	0	0	0.01	0.07	0	0.01	0.28	0.06
ENSG00000057608	GDI2	9.94	3.81	1.9	3.99	24.81	60.18	17.4	16.73	9.21	18.37	7.23	6.17	38.63	8.78	6.35	45.44	1.06	7.73	27.48	20.04	36.07	12.73	35.08	21.58	31.18	9.88	14.62	9.09	16.64	21.97	3.63	35.49	20.28	24.27	40.72	45.81	9.59	33.89	7.91	6.73	12.19	3.3	11.82	11.39	27.08	23.29	7.12	13.27
ENSG00000057657	PRDM1	4.49	4.37	1.99	2.58	6.95	2.84	2.29	3.49	2.16	0.3	2.3	2.16	0.78	0.67	4.14	1.21	0.3	4.84	5.28	1.93	4.77	3.18	3.38	3.36	3.6	2.93	1.4	2.06	6.58	1.79	2.78	5.14	2	4.71	1.31	4.06	0.57	2.67	2.5	5.02	4.33	0.93	1.21	0.53	10.1	1.71	6.73	1.06
ENSG00000057663	ATG5	2.37	1.51	0.76	1.08	2.93	4.61	1.89	2.12	1.13	1.4	1.22	0.85	4.25	1.4	2.21	5.1	0.26	1.91	4.02	3.3	4.5	2.81	5.37	2.44	5.07	1.39	1.92	1.59	2.74	2.67	0.74	4.92	2.51	4.07	6.93	6.08	2.21	3.89	2.21	2.37	1.6	0.84	2.07	2.17	3.23	2.42	2.7	1.93
ENSG00000057704	TMCC3	2.71	0.51	0.59	0.99	0.65	0.86	1.34	1.01	0.4	0.11	0.42	0.37	0.48	0.23	0.65	3.62	0.23	1.28	1.8	1.51	0.8	1.36	2.07	2.71	0.46	0.4	0.5	0.99	0.56	2.02	0.62	1	1.08	2.36	1.49	2.59	0.72	0.68	1.46	2.2	0.5	0.57	0.32	0.43	1.16	0.83	3.18	0.38
ENSG00000057757	PITHD1	3.37	2.22	0.51	1.23	6.06	5.5	4.21	3.18	2.47	2.96	2.42	1.41	11.77	2.04	1.53	8.53	0.23	2.1	5.27	6.64	5.94	2.03	6.01	3.82	9.28	2.55	3.24	2.51	3.53	2.5	0.98	6.16	3.58	5.56	8.54	9.14	2.81	6.81	2.07	1.54	3.37	1.89	1.41	3.04	5.96	4.82	2.06	3.47
ENSG00000057935	MTA3	5.52	2.69	1.59	2.99	2.93	4.89	2.53	2.6	1.13	1.34	1.84	2.46	3.1	2.02	5.62	10.03	0.57	3.27	3.51	4.12	3.82	3.83	7.93	6.89	7.01	2.12	2.97	3.6	7.51	6.38	1.17	4.49	3.93	4.8	8.23	7.59	3.51	3.72	4.7	4.27	3.5	2.22	3.3	2.14	7.13	2.28	9.07	4.5
ENSG00000058056	USP13	1.03	0.45	0.46	0.6	1.13	0.76	0.91	0.45	0.61	0.06	0.49	0.39	0.36	0.54	1.47	1.51	0.14	0.72	1.11	1.06	1.04	0.42	0.61	0.92	2.35	0.16	0.29	1.46	1.28	1.56	0.45	2.61	1.17	1.04	1.15	1.44	0.81	1.35	0.82	0.59	0.26	0.59	0.45	0.09	2.38	0.44	1.61	0.6
ENSG00000058063	ATP11B	9.35	4.29	2.72	4.51	5.4	8.92	4.65	4.81	2.93	1.54	3.02	2.87	7.13	2.98	6.63	18.79	0.7	6.95	5.9	9.65	10.55	9.07	12.66	7.59	16.82	3.68	6.54	6.43	6.67	9.22	3.58	10.12	10.03	11.71	21.34	12.75	4.65	7.77	4.62	7.18	5.18	3.71	3.94	3.78	9.06	5.47	11.26	8.08
ENSG00000058085	LAMC2	8.51	0.86	1.95	2.68	1.89	3.31	8.53	3.35	2.78	1.43	2.55	1.88	4.74	1.95	2.32	9.15	1.39	5.12	16.92	7.84	4.64	4.45	8.82	3.04	4.2	1.84	4.89	2.95	6.17	5.39	0.8	4.15	7.02	19.86	8.41	30.68	5.33	9.2	2.72	13.44	8.04	1.76	1.72	3.35	4.96	4.68	8.85	6.03
ENSG00000058091	CDK14	2.89	2.05	1.58	0.99	2.29	1.84	1.19	1.53	1.25	0.17	1	2.12	0.5	0.84	3.34	0.94	0.3	2.8	3.35	1.22	0.88	1.13	4.09	1.09	0.79	1.21	0.81	2.56	3.81	1.74	0.84	4.32	2.7	3.61	0.75	2.1	1.51	3.91	2.84	2.09	1.07	0.64	1.21	0.8	2.67	0.62	5.2	0.53
ENSG00000058262	SEC61A1	16.9	7.75	4.93	2.8	37.23	16.92	14.49	10.7	6.73	4.32	6.98	4.41	12.98	3.91	8.76	31.52	1.49	8.13	13.73	22.38	17.72	9.51	27.43	11.14	29.42	5.3	16.66	9.78	12.02	15.75	3.91	18.73	13.58	28.94	30.84	20.09	9.29	23.36	11.73	8.51	6.17	4.16	9.1	8.53	20.05	11.71	11.15	8.83
ENSG00000058272	PPP1R12A	11.97	4.96	6.93	7.56	10.15	10.65	6.26	5.81	3.19	1.72	5.76	4.92	5.08	5.27	11.68	16.95	1.8	11.1	12.42	9.02	11.67	9.91	21.89	13.6	17.8	6.15	3.78	8.09	16.93	10.97	6.76	11.65	7.96	11.08	9.49	15.58	5.73	12.67	11.99	12.83	8.62	3.62	4.93	5.54	13.66	6.16	28.03	6.43
ENSG00000058335	RASGRF1	0.02	0.03	0.01	0.08	0.83	0.14	0.06	0.11	0.02	0.01	0.03	0.16	0.01	0.05	0.16	0.03	0.01	0.03	0.17	0.02	0.03	0.08	0.04	0.07	0.2	0.05	0.05	0.39	0.23	0.36	0.03	0.19	0.03	0.07	0.27	0.09	0.06	0.04	0.05	0.12	0.02	0.04	0.04	0.1	0.06	0.01	0.27	0.61
ENSG00000058404	CAMK2B	0	0.01	0.01	0.04	0.02	0.02	0	0.01	0.16	0.01	0.02	0.02	0	0.04	0.01	0	0	0.1	0.15	0.02	0	0	0.03	0.01	0.05	0.01	0.01	0.02	0.43	0.03	0.03	0.03	0.04	0.02	0.01	0.07	0	0.09	0.02	0.06	0.02	0	0.04	0.03	0	0	0.93	0
ENSG00000058453	CROCC	5.12	1.94	3.33	6.75	3.69	3.3	1.59	1.13	1.31	0.39	1.09	1.78	0.29	0.51	5.53	3.17	1.3	4.59	4.45	5.82	1.68	2.19	3.83	4.47	3.53	2.42	0.38	4.92	4.62	3.36	6.64	3.3	3.5	3.89	2.67	3.02	1.96	2.07	8.3	3.83	1.93	1.35	1.36	0.86	3.63	1	7.76	1.64
ENSG00000058600	POLR3E	8.92	4.24	4.26	5.19	6.06	11.77	4.83	3.52	3.22	2.95	2.31	3.92	5.25	2.44	7.26	10.74	1.38	6.05	9.44	11.01	11.28	10.58	14.84	14.08	21.42	7.21	5.17	7.06	6.93	10.85	4.27	6.6	7.98	6.65	11.39	8.33	7.22	6.78	7.85	4.59	5.67	3.08	6.45	4.18	6.91	3.86	11.39	4.26
ENSG00000058668	ATP2B4	4.58	1.53	1.14	1.43	4.88	4.33	2.3	2.44	1.16	0.54	1.87	2.01	1.15	1.19	3.62	2.65	0.24	6.57	3.56	3.05	1.46	1.3	5.46	1.87	4.09	1.14	2.03	5.62	3.42	2.37	2.25	3.71	2.42	3.72	1.79	6.75	0.78	1.33	2.4	3.56	1.83	0.69	1.71	1.62	3.98	1.59	4.98	2.13
ENSG00000058673	ZC3H11A	12.43	6.54	5.74	7.97	12.8	15.19	9.23	7.66	5.37	3.22	5.38	4.03	9.47	4.52	13.21	18.4	2.07	8.84	12.53	16.59	14.39	11.53	30.51	12.63	17.95	5.54	9.35	10.93	12.2	14.93	5.08	15.17	15.86	20.75	15.41	20.71	10.37	11.39	12.76	11.64	10.51	4.79	7.33	8.65	14.3	7.92	18.16	8.17
ENSG00000058729	RIOK2	2.58	1.68	1.01	1.35	3.58	3.66	2.31	2.07	2.1	1.14	1.34	1.3	2.91	1.56	1.57	6.11	0.37	1.36	3.34	4.41	8.46	3.15	5.71	4.63	4.06	1.69	2.86	1.69	2.94	4.02	1.13	3.97	2.48	4.23	5.08	5.74	2.13	6	2.21	1.23	2.95	1.08	1.69	1.27	4.12	2.43	2.85	2.76
ENSG00000058799	YIPF1	2.03	0.98	0.49	0.69	3.62	3.08	1.95	1.91	0.83	1.41	0.97	0.7	2.08	0.62	1.39	2.12	0.16	0.99	2.5	2.59	2.01	1	2.02	1.14	1.75	0.81	1.57	1.29	1.69	1.53	0.47	2.21	1.44	4.62	4.5	5.75	1.29	4.07	1.27	1.18	1	0.56	1.15	0.87	2.84	2.85	1.7	1.12
ENSG00000058804	NDC1	2.02	1.24	0.28	0.84	3.06	3.01	2.99	2.03	1.02	1.6	1.02	0.78	5.01	1.23	0.96	6.98	0.11	1.45	4.43	2.93	4.5	1.58	3.78	3.49	4.61	1.36	2.31	1.97	1.43	3.55	0.62	3.9	3.14	2.05	7	4.73	1.73	4.47	1.2	0.78	1.39	0.64	1.62	1.7	4.23	4.17	0.96	1.65
ENSG00000058866	DGKG	0.19	0.07	0.04	0.07	0.18	0.57	0.22	0.16	0.06	0.02	0.12	0.16	0.15	0.22	0.22	1.5	0	0.4	0.63	0.2	0.58	0.69	0.95	0.95	0.54	0.17	0.13	0.68	0.64	0.3	0.34	1.04	0.3	0.09	1.97	0.41	0.03	1.36	0.3	0.24	0.14	0.27	0.25	0.07	0.19	0.56	0.6	0.57
ENSG00000059122	FLYWCH1	6.4	1.24	3.65	5.82	5.88	3.67	1.98	1.18	1.83	0.54	1.08	2.47	0.98	0.87	4.77	3.56	0.96	5.58	2.24	4.6	4.03	3.93	6.41	3.59	5.89	1.44	0.72	5.07	3.57	2.4	4.06	3.82	3	4.52	3.95	3.58	2.89	2.12	4.64	3.87	1.94	1.41	3.86	1.25	3.63	0.98	6.45	1.23
ENSG00000059145	UNKL	5.89	2.63	1.95	6.47	4.73	3.96	1.21	1.14	0.53	0.34	0.69	1.94	0.6	0.76	6.42	4.24	0.64	2.58	3.16	2.48	1.5	3.79	5.56	4.85	5.56	1.63	0.6	3.25	2.75	3.1	2.55	2.93	3.68	3.78	3.95	2.33	2.41	2.06	4.08	2.07	1.52	1.03	2.14	1.59	3.95	0.98	9.7	1.23
ENSG00000059377	TBXAS1	3.75	1.57	4.1	3.42	3.7	9.3	1.54	3.03	1.19	0.25	1.52	2.03	6.47	1.7	10.96	8.9	0.56	2.09	7.57	5.8	12.07	7.29	10.29	3.39	10.61	1.61	4.9	2.94	6.38	5.07	1.73	3.21	1.43	6.91	2.93	4.27	4.89	7.25	2.97	4.77	3.11	3	4.64	0.82	2.38	3.86	5.17	4.09
ENSG00000059378	PARP12	10.23	2.64	2.14	2.23	8.25	5.37	4.32	4.45	2.57	1.34	4.3	1.61	3.08	3.27	5.32	9.16	0.8	2.53	14.22	9.94	8.06	6.51	7.7	3.85	6.41	3.95	4.02	2.76	6.01	3.37	2.7	9.52	4.63	10.62	10.98	15.46	4.11	9.69	8.6	9.52	3.5	6.79	2.45	3.9	15.82	9.04	17.56	3.22
ENSG00000059573	ALDH18A1	6.9	4.26	2.68	3.55	7.44	10.4	6.5	6.52	3.39	5.18	3.02	2.71	9.15	2.33	4.04	17.34	0.85	4.67	7.37	12.7	13.59	4.12	14.08	9.71	18.1	4.99	8.95	5.11	5.68	8.61	3.5	8.32	10.67	11.47	15.69	9.81	6.14	10.69	4.38	6.11	5.75	2.8	5.32	4.42	7.74	5.36	5.87	4.14
ENSG00000059588	TARBP1	4.77	1.28	0.89	4.53	3.33	7.91	1.97	2.49	2.55	2	2.21	2.7	5.32	2.29	3.79	23.44	0.45	2.86	10.67	7.82	6.36	5.35	19.61	7.47	13.78	4.28	3.42	4.41	6.45	7.21	2.2	3.76	7.49	5.21	7.9	3.4	7.41	3	4.39	4.8	5.03	1.93	5.38	8.15	7.44	1.42	8.66	4.79
ENSG00000059691	GATB	1.25	1.11	0.44	0.48	2.12	1.79	1.52	1.57	0.53	0.53	1	0.48	1.51	0.56	1.35	3.67	0.16	1.16	2.48	1.28	2.04	1.11	2.72	1.95	2.95	0.73	1.18	1.37	1.3	2.03	0.55	2.07	2.18	1.46	4.46	2.75	1.13	1.87	1.52	0.46	0.95	0.55	1.29	0.99	1.9	1.35	1.91	1.69
ENSG00000059728	MXD1	14.22	5.78	8.7	7.2	6.18	3.31	5.63	3.83	4.45	0.88	4.9	4.35	1.37	3.55	3.88	8.34	2.74	9.87	10.61	11.01	10.03	8	12.06	6.59	6.25	7.7	2.11	3.33	4.89	3.43	12.96	7.69	5.93	17.5	8.01	10.88	5.19	5.36	14.32	14.61	3.91	8.1	1.91	1.49	6.82	6.49	57.35	4.18
ENSG00000059758	CDK17	5.25	2.12	1.77	1.79	5.97	5.37	2.3	2.58	1.98	0.85	2.52	1.69	1.89	2.68	5.38	6.66	0.45	6.22	5.69	3.79	4.68	2.99	9.67	4.89	6.65	2.1	1.64	4.25	7.73	3.82	2.26	6.74	2.87	5.56	4.42	7.81	2.12	4.87	2.97	3.63	4.27	2.28	2.38	1.72	5.76	2.7	6.07	2.48
ENSG00000059769	DNAJC25	1.88	1.31	1.05	1.03	3.14	3.7	1.1	0.88	1.09	0.3	0.84	0.54	2.07	0.8	1.24	4.43	0.2	1.28	2.99	3.25	2.48	1.51	3.61	2.46	3.01	0.62	1.37	1.4	1.71	1.52	1.11	2.97	1.27	1.37	2.37	5.07	1.3	3.08	2.51	1.16	1.2	0.53	1.23	1.01	3.35	1.55	1.65	1.81
ENSG00000059804	SLC2A3	8.84	3.55	11.35	2.03	18.36	8.71	11.33	4.3	21.49	1.44	15.23	3.95	1.66	17.95	4.97	8.82	0.91	9.85	8.2	10.6	4.59	1.82	21.13	4.76	7.52	3.94	5.8	4.09	33.42	1.32	11.01	22.75	1.03	10.32	7.84	4.99	4.51	11.84	18.82	6.11	9.67	5.07	4.06	2.54	6.13	4.79	24.71	1.05
ENSG00000059915	PSD	0.56	0.17	0.23	0.26	0.54	0.8	0.18	0.14	0.16	0.05	0.15	0.19	0.06	0.08	0.32	0.2	0.04	2.87	0.26	0.16	0.09	0.08	0.63	0.28	0.26	0.11	0.15	1.96	0.91	0.24	0.47	0.43	0.22	0.32	0.11	0.33	0.17	0.33	0.38	0.42	0.22	0.11	0.35	0.26	0.39	0.18	1.21	0.08
ENSG00000060069	CTDP1	4.7	1.35	1.94	1.89	3.17	2.26	1.99	1.15	1.51	0.46	1.07	1.19	0.71	0.72	3.47	2.41	0.61	2.73	2.47	3.33	1.54	2.2	3.57	3.2	3.53	1.23	0.55	1.74	2.49	1.82	3.8	1.66	1.39	2.77	2.18	3.75	2.31	2.64	4.13	2.26	1.44	1.26	0.98	0.76	2.87	1.61	4.47	1.42
ENSG00000060138	YBX3	19.49	7.7	8.41	12.1	18.52	28.66	10.8	9.96	9.88	6.46	11.11	4.19	14.24	12.14	10.78	32.8	2.43	17.09	26.92	24.21	17	13.31	32.27	36.61	28.71	8.92	10.11	12.98	12.6	18.33	9	20.81	11.26	21.95	19.16	41.23	12.16	16.88	23.05	12.24	8.51	5.95	7.48	8.28	16.52	11.02	22.25	12.51
ENSG00000060140	STYK1	2.14	0.63	0.36	0.67	1.18	1.05	1.28	1.3	0.55	0.21	0.72	0.13	1.07	0.46	0.6	1.06	0.1	1.01	0.35	2.3	2.28	1.12	1.47	1.35	2.77	0.16	0.38	0.07	0.29	0.9	0.31	0.6	0.63	2.88	3.23	2.95	0.8	1.25	2.13	1.35	1.31	0.71	0.45	0.65	0.77	1.77	1.71	0.8
ENSG00000060237	WNK1	15.35	6.05	6.12	9.43	17.77	15.16	7.18	5.1	4.04	1.81	6.35	5.02	4.2	5.45	14.82	23.75	1.33	10.66	16.56	13.28	12.14	9.25	22.24	26.63	24.35	8.64	5.3	14.38	25.31	12.84	7.49	11.3	12.66	14.1	16.27	17.32	5.37	10.7	13.38	13.12	9.63	4.97	6.01	5.06	15.46	6.35	20.92	9.64
ENSG00000060303	RPS17P5	0	0	0	0	0	0	0	0	0	0	0	0	0	0.03	0	0	0	0	0	0	0	0	0	0	0	0	0	0	0	0	0	0	0	0	0	0	0	0	0	0	0	0	0	0	0	0	0	0
ENSG00000060339	CCAR1	10.29	7.81	7.99	6.91	10.76	7.64	5.59	6.58	3.14	2.05	4.18	5.73	5.02	3.68	11.59	17.15	1.63	8.21	9.25	12.71	11.28	7.65	17.54	18.17	17.57	7.27	4.61	7.99	12.51	16.52	5.83	8.28	8.93	9.11	12.89	11.39	6.72	10.44	10.97	8.48	5.73	5.23	5.85	6.32	12.2	4.99	20.16	6.11
ENSG00000060491	OGFR	4.26	2	3.47	3.17	6.87	4.74	4.22	1.52	1.78	0.51	1.2	1.43	1.22	0.8	3	7.69	1.02	2.88	10.91	4.31	9.18	4.9	10.42	4.26	7.82	3.59	3.29	4.2	3.83	3.74	3.48	4.95	5.18	7.22	9.35	7.86	2.87	4.49	7.1	4.89	1.89	2.43	2.03	1.89	7.23	3.11	14.29	1.67
ENSG00000060558	GNA15	0.82	0.18	0.74	0.41	0.91	0.24	0.25	0.66	0.26	0.16	0.25	0.17	0.15	0.29	0.46	0.72	0.08	0.5	1.01	0.78	0.28	0.23	1.12	0.2	1.56	0.2	0.55	0.25	0.5	0.58	0.75	0.52	0.26	1.44	0.88	2.7	0.46	2.34	0.6	0.71	0.17	0.15	0.38	0.13	0.91	0.31	1.05	0.59
ENSG00000060566	CREB3L3	0.04	0.07	0	0.02	0.07	0.04	0.05	0.01	0.01	0.01	0.05	0.04	0	0	0.03	0.01	0.35	0.02	0.02	0	0.01	0.03	0.06	0.1	0.02	0.01	0.05	0	0.04	0.01	0.01	0.03	0.05	0.01	0.02	0.02	0.01	0.05	0.01	0.02	0.02	0	0.01	0	0.01	0.01	0.03	0.04
ENSG00000060642	PIGV	1.71	0.43	0.09	0.44	1.44	1.31	0.84	1.03	0.17	1.28	0.31	0.35	0.97	0.21	0.74	3.05	0.08	0.7	1.54	0.98	1.31	1	1.59	0.9	1.29	0.39	1.08	0.8	0.88	0.55	0.23	0.95	1.11	1.09	2.57	1.77	0.64	0.67	0.72	0.48	0.73	0.33	0.66	0.67	0.99	1.17	0.71	0.9
ENSG00000060656	PTPRU	0.64	2.8	0.55	0.09	4.78	0.7	1.34	0.79	0.85	0.07	0.51	0.14	0.1	0.08	0.44	3.26	0.21	0.98	1.18	0.99	0.19	0.08	1.04	0.24	0.13	0.21	0.25	1.01	4.05	0.24	1.48	1.71	0.21	4.22	1.07	4.93	0.1	0.85	0.84	0.91	0.42	0.64	0.53	0.38	0.49	1.95	2.8	0.45
ENSG00000060688	SNRNP40	4.54	2.83	1.21	1.95	5.59	6.64	3.96	3.59	2.46	2.65	1.87	2.18	7.09	2.69	2.65	9.53	0.38	2.45	6.87	7.45	7.56	3.17	6.72	5.43	9.71	3.38	3.5	4.34	4.31	4.82	1.56	6.41	4.18	4.59	10.58	8.95	3.28	9.38	3.08	2.3	3.28	2.07	1.74	2.77	7.93	5.44	3.02	3.19
ENSG00000060709	RIMBP2	0.21	0.05	0.22	0.04	0.71	0.26	0.24	0.37	0.02	0.23	0.2	0.1	0.07	0.39	0.32	0.01	0.11	0.41	0.08	0.02	0.28	0.02	0.36	0.25	1.33	0.09	0.01	0.37	3.49	0.37	0.12	0.2	0.15	0.7	0.05	0.05	0.02	0.57	0.48	0.42	0.76	0.07	0.45	0.05	0.01	0.02	1.93	0.1
ENSG00000060718	COL11A1	0.97	0.11	0.61	0.42	3.72	2.9	2.11	0.6	0.45	0.57	1.31	0.66	2.49	0.31	3.29	3.88	0.03	1.4	6.25	0.15	0.57	0.2	7.27	0.26	1.7	0.99	5	2.68	6.29	0.85	2.62	1.55	2.6	3.64	1.21	7	0.16	2.19	8.42	7.74	3.27	0.94	3.53	0.67	2.41	1.14	5.81	0.24
ENSG00000060749	QSER1	3.51	0.95	1.03	0.94	4.34	2.38	2.04	1.25	1.85	0.56	1.43	1.3	1.26	1.8	1.4	6.64	0.55	1.7	4.87	1.55	2.57	1.83	7.87	5.06	0.49	2.46	3.36	3.01	3.13	3.51	1.19	1.91	1.18	2.51	5.18	5.53	1.37	3.83	3.85	2.51	0.62	2.03	1.37	2.49	5.15	2.51	9.11	1.77
ENSG00000060762	MPC1	1.73	1.52	0.61	1.21	5.94	6.43	4.79	5.33	3.32	3.56	2.78	1.09	16.58	1.22	0.82	8.42	0.43	2.47	2.74	6.82	9.11	4.42	8.22	2.07	4.87	1.21	5.59	2.24	1.33	4.04	1.08	9.27	4.83	7.74	11.51	4.35	3.64	7.62	2.95	1.44	3.86	0.52	2.48	3.07	4.53	4.89	2.28	1.39
ENSG00000060971	ACAA1	8.67	6.1	5.49	6.25	5.85	9.52	6.38	5.12	4.96	3.64	5.29	3.36	8.38	3.04	5.65	11.62	1.22	6.68	6.04	8.84	12.55	9.33	15.17	10.28	17.53	4.81	5.22	7	10.63	11.28	4.23	5.6	8.31	7.43	11.05	10.34	7.59	5.75	10.97	7.02	7	5.15	4.8	3.38	7.12	4.46	12.17	9.09
ENSG00000060982	BCAT1	0.49	0.14	0.3	0.08	1.21	0.48	1.05	0.62	0.58	0.11	0.42	0.22	0.5	0.3	0.48	0.9	0.04	0.4	1.11	0.23	0.42	0.04	1.08	0.42	0.66	0.35	1	0.53	0.96	0.3	0.27	1.47	0.25	1.1	0.91	1.29	0.15	1.32	0.73	0.53	0.54	0.26	0.49	0.18	1.05	0.76	1.25	0.13
ENSG00000061273	HDAC7	5.96	2.03	4.19	4.01	4.98	3.54	2.34	1.66	1.24	0.53	2.49	2.2	1.09	1.3	7.13	4.28	0.67	6.23	4.9	3.74	2.44	2.75	8.08	5	6.08	3.1	1.53	6.1	7.41	4.93	4.53	3.94	3.5	5.06	4.49	4.99	2.02	3.21	5.78	7.34	2.38	2.11	1.73	1.43	6.44	1.52	11.88	2.6
ENSG00000061337	LZTS1	0.4	0.07	0.08	0.05	0.32	0.2	0.13	0.04	0.09	0.02	0.09	0.04	0.07	0.06	0.19	0.29	0.02	0.15	0.25	0.15	0.11	0.11	0.43	0.11	0.38	0.03	0.17	0.58	0.3	0.25	0.19	0.18	0.15	0.32	0.2	0.11	0.07	0.07	0.49	0.36	0.12	0.06	0.1	0.07	0.31	0.1	0.17	0.06
ENSG00000061455	PRDM6	0.18	0.05	0.09	0.06	0.22	0.21	0.01	0.1	0.09	0.02	0.04	0.02	0.04	0.01	0.41	0.15	0.01	0.32	0.18	0.05	0.08	0.1	0.28	0.02	0.19	0.04	0.06	0.32	0.43	0.15	0.12	0.07	0.09	0.3	0.03	0.22	0.01	0.04	0.08	0.25	0.12	0	0.14	0.03	0.12	0.02	0.52	0.03
ENSG00000061492	WNT8A	0	0	0	0	0	0	0	0	0	0	0	0	0	0	0	0	0	0	0	0	0	0	0	0	0.01	0.01	0	0	0	0	0	0	0	0	0	0	0	0.01	0	0	0.01	0	0	0	0	0	0.03	0
ENSG00000061656	SPAG4	0.59	0.41	0.36	0.5	1.14	0.83	0.48	0.76	0.31	0.2	0.18	0.68	0.28	0.35	0.97	3.24	0.09	1.52	1.13	0.83	3.25	1.44	0.99	1.83	3.59	0.75	1.17	1.33	0.93	0.75	0.36	0.91	1.57	0.45	2.98	0.26	0.47	0.42	0.41	0.62	1.38	0.41	1.15	0.75	0.83	0.15	0.97	1.21
ENSG00000061676	NCKAP1	5.82	2.86	1.16	1.9	8.11	18.22	6.72	5.89	3.91	3.53	3.98	2.52	11.78	4.52	4.16	26.24	0.54	3.84	12.35	9.7	11.46	6.35	16.28	7.67	12.78	4.86	8.98	5.49	13.87	6.79	1.68	11.7	8.84	12.53	21.63	17.53	4.42	11.05	3.52	5.44	8.14	1.97	5.34	5.05	6.76	7.24	4.3	9.79
ENSG00000061794	MRPS35	8.64	2.72	1.49	2.11	6.62	10.87	7.65	5.53	3.66	8.83	6.52	2.62	23.8	9.06	1.28	20.06	0.62	3.38	14.02	9.34	14.69	4.67	12.11	17.46	17.65	5.83	10.44	3.12	5.97	12.42	1.47	10.89	8.12	18.56	15.03	13.76	5.68	23.76	3.95	2.27	9.28	1.37	5.56	7.56	6.48	27.98	2.19	8.39
ENSG00000061918	GUCY1B1	0.54	0.15	0.14	0.07	1.25	1.08	0.44	0.66	0.52	0.22	0.26	0.17	0.71	0.19	0.95	0.68	0.01	0.73	0.64	0.29	0.35	0.11	0.92	0.32	0.53	0.46	0.57	0.97	1.11	0.41	0.13	1.8	0.76	0.69	0.65	0.5	0.1	0.47	0.28	0.61	0.8	0.1	0.52	0.26	0.97	0.38	0.46	0.1
ENSG00000061936	SFSWAP	7.88	3.41	3.87	8.28	6.24	5.2	3.14	2.59	2.01	0.94	3.16	3.13	1.39	1.97	9.53	7.31	1.24	7.42	8.79	8.48	5.15	7.39	12.15	11.84	10.81	4.44	1.64	7.16	11.23	9.09	5.25	6.19	5.91	6.08	7.06	8.01	2.81	7.7	10.19	8.54	3.79	2.18	2.93	2.93	7.13	2.35	13.72	5.08
ENSG00000061938	TNK2	7.47	3.21	3.54	8.91	5.69	4.13	5.04	2.25	2.89	1.01	3.73	3.7	1.26	1.89	6.17	7.61	2.24	8.24	7.57	5.02	3.33	6.31	13.4	6.03	6.5	3.24	1.71	7.44	5.82	10.07	13.37	6.07	5.94	7.56	6.45	4.32	3.97	2.81	9.92	12.4	3.48	2.64	2.86	4.63	6.27	2.24	16.17	4.08
ENSG00000061987	MON2	8.08	3.46	2.47	4.53	6.32	4.55	3.35	4	4	1.27	4.7	2.5	2.7	2.87	7.08	8.59	0.63	4.67	6.13	11.09	5.21	4.16	11.94	7.49	9.72	3.04	2.46	4.73	8.26	4.63	3.24	4.68	3.85	7.95	7	7.76	3.8	5.93	6.23	5.72	5.86	2.74	4.04	3.03	7.46	2.96	9.32	4.15
ENSG00000062038	CDH3	1.63	1.28	0.82	0.87	0.3	3.53	4.79	5.01	0.64	2.51	1.31	0.77	8.97	1.5	1.54	10.01	0.12	1.3	6.04	1.44	9.19	2.61	5.83	2.42	17.2	3.81	4.05	3.05	4.87	4.86	2.81	6.42	3.41	2.98	2.2	33.65	3.32	3.8	3.84	6.03	0.72	2.4	2.11	1.26	2.88	3.44	4.59	2.71
ENSG00000062096	ARSF	0	0	0	0	0	0	0	0	0	0	0	0	0	0	0	0	0	0	0	0	0	0	0	0	0.01	0	0	0	0	0	0	0	0.01	0	0	0	0	0	0	0.01	0	0	0.01	0	0	0	0.01	0
ENSG00000062194	GPBP1	9.55	4.85	3.16	4.61	9.53	11.83	5.42	5.65	4.7	2.7	4.52	4.38	7.58	5.32	6.31	10.85	0.73	5.32	10.26	11.96	20.43	10.22	18.26	11.84	10.35	5.14	7.48	6.22	8.93	8.75	3.08	12.05	7.11	9.13	15.71	19.02	4.85	10.47	8.51	8.43	8.57	3.29	5.56	5.38	11	6.82	11.82	7.65
ENSG00000062282	DGAT2	1.15	0.82	0.24	0.33	1.11	1.05	1.02	0.87	0.66	1.3	0.35	0.34	2.6	0.38	0.58	6.23	0.1	0.53	1.9	0.92	2.49	1.7	4.52	1.58	4.69	1.24	2.17	6.09	1.86	1.26	0.5	3.33	2.62	2.12	3.56	1.35	0.52	0.8	0.7	1.07	1.02	0.25	0.52	1.45	1.12	0.99	0.55	2.26
ENSG00000062370	ZNF112	0.49	0.23	0.16	0.17	0.46	0.6	0.35	0.34	0.04	0.12	0.17	0.25	0.49	0.19	0.4	0.89	0.04	0.27	0.18	0.4	0.58	0.45	1.33	0.61	0.63	0.54	0.47	0.53	0.94	0.72	0.1	0.35	0.4	0.57	0.38	1.22	0.04	0.39	0.13	0.73	0.44	0.11	0.21	0.28	0.4	0.43	0.71	0.48
ENSG00000062485	CS	11.4	6.25	2.26	5.1	12.55	16.5	11.09	8.5	5.19	5.18	8.87	3.9	18.02	6.09	6.48	28.69	1.02	8.67	15.72	17.06	15.67	7.96	22.94	19.6	28.84	6.96	15.49	11.02	12.33	15.39	4.1	12.91	16.53	14.16	17.57	18.48	8.68	14.26	7.89	9.44	8.18	4.17	7.18	5.63	13.77	11.35	8.25	8.78
ENSG00000062524	LTK	0.96	1.33	1.38	0.29	0.06	0.08	0.27	0.17	0.04	0.03	0.06	0.09	0.02	0.11	0.59	1.17	0.17	1.17	0.15	1.53	0.02	0.19	0.12	0.05	0.09	1.06	0.13	0.38	0.13	0.34	0.04	0.38	0.46	0.55	0.31	1.06	0.14	0.4	0.11	0.47	0.1	0.1	0.04	0.38	0.06	1.18	0.33	0.53
ENSG00000062582	MRPS24	3.33	3.18	0.69	1.21	12.35	10.24	12.29	8.11	6.94	9.67	3.18	2.67	13.79	5.71	2	25.4	0.24	6.9	16.46	11.54	12.58	5.44	14.34	8.45	12.18	5.26	12.35	4.81	5.69	7.64	1.17	12.96	11.49	7.32	20.89	15.13	6.72	12.96	2.86	3.79	9.69	1.03	7.99	8.68	8.89	10.57	1.15	9.83
ENSG00000062598	ELMO2	2.22	1.48	0.89	1.48	3.1	4.27	1.49	1.57	1.25	0.6	0.71	0.83	1.6	0.52	2.67	5.35	0.25	1.56	3.53	2.1	2.98	2.71	4.69	2.24	5.92	2.88	2.78	2.93	3.67	1.77	1.71	2.73	2.71	3.61	5.94	2.85	1.44	2.85	1.69	1.67	1.1	0.88	1.29	1.6	1.97	1.7	2.9	1.21
ENSG00000062650	WAPL	3.76	2.15	1.04	1.83	5.07	3.57	3.01	3.08	1.95	1.18	2.15	1.84	4.08	2.28	2.97	8.97	0.36	2.78	4.92	4.66	5.96	3.06	8.05	7.17	7.86	3.73	3.18	3.62	4.66	4.52	1.02	4.4	5.26	5.2	7.68	7.3	2.82	4.88	2.84	3.32	2.96	1.58	2.66	2.31	4.53	3.45	5.47	2.78
ENSG00000062716	VMP1	79.33	15.52	11.23	20.09	62.05	48.82	44.21	36.02	26.23	12.44	31.39	22.85	18.91	22.29	46.86	51.18	4.18	42.15	62.05	74.91	76.79	42.82	103.78	67.29	93.68	41.34	38.52	38.92	58.94	21.52	15.76	38.95	32.77	57.1	81.22	73.63	112.12	43.04	48.61	41.54	76.83	20.18	33.86	29.82	48.1	34.7	57.5	71.21
ENSG00000062725	APPBP2	2.17	1.05	0.45	0.92	2.48	3.33	1.78	1.91	0.9	0.8	0.78	0.72	1.26	0.78	2.04	3.87	0.2	1.1	2	1.96	1.86	1.18	3.13	2	2.65	0.86	1.63	1.35	1.6	1.39	0.59	2.97	2.21	2.53	4	4.38	3.95	3.26	1.28	1.42	1.41	0.5	1.13	1.15	2.78	1.57	1.96	1.36
ENSG00000062822	POLD1	5.23	1.81	2.17	2.74	3.57	2.95	3.02	1.96	1.54	0.68	1.24	1.84	2.29	1.37	3.23	6.33	0.47	3.16	5.07	3.15	4.49	3	6.21	6.9	6.45	3.62	3.41	4.27	2.37	4.66	3.1	3.36	5.67	2.53	4.08	2.79	3.45	6.09	4.6	2.74	1.68	2.36	2.38	2.24	6.39	3.86	5.53	2.04
ENSG00000063015	SEZ6	0.25	0.12	0.04	0.09	0.33	0.27	0.16	0.12	0.08	0.03	0.11	0.12	0.05	0.11	0.27	0.13	0.02	0.29	0.19	0.11	0.08	0.14	0.34	0.07	0.2	0.14	0.16	0.32	0.41	0.23	0.04	0.1	0.14	0.32	0.18	0.17	0.11	0.16	0.31	0.09	0.19	0.1	0.21	0.28	0.28	0.09	0.71	0.13
ENSG00000063046	EIF4B	19.17	11.64	7.84	10.03	32.07	41.82	27.23	14.63	10.47	19.03	13.22	8.04	33.75	13.57	14.03	67.81	2.97	17.53	46	36.35	25.74	16.92	74.74	38.53	58.68	13.65	34.15	28.15	37.35	38.48	11.1	28.9	45.43	35.42	48.03	71.73	19.23	21.8	17.31	19.95	14.15	6.9	16.41	16.2	28.53	20.48	19.64	27.27
ENSG00000063127	SLC6A16	0.18	0.09	0.06	0.14	0.3	0.12	0.01	0.1	0.01	0	0.02	0.24	0.02	0.06	0.24	0.03	0.02	0.15	0.05	0.03	0.02	0.04	0.03	0.02	0.07	0.04	0.03	0.12	0.27	0.17	0.03	0.09	0.07	0.11	0.03	0.02	0.12	0.27	0.08	0.11	0.06	0.02	0.03	0	0.09	0.04	0.22	0.13
ENSG00000063169	BICRA	1.72	0.86	0.64	1.01	0.96	0.63	0.98	0.89	0.41	0.15	0.44	0.62	0.59	0.33	1.29	0.62	0.21	0.96	0.92	0.91	0.8	0.69	1.48	0.93	1.82	0.96	1.21	1.38	1.02	1.08	0.81	0.67	1.05	1.11	1.19	1.27	0.89	0.67	1.17	1.26	0.85	0.85	0.64	0.48	1.23	0.89	1.42	0.6
ENSG00000063176	SPHK2	2.92	1.24	0.98	1.62	3.89	1.42	1.02	1.42	0.69	0.36	1.04	0.97	1.01	0.52	1.46	3.04	0.41	2.02	1.65	2.09	2.39	2.19	3.87	3.55	3.04	1.99	1.39	3.42	3.37	3.91	3.09	1.19	3.88	1.54	3.2	1.02	1.68	2.19	2.64	1.82	1.96	0.62	2.19	1.59	1.95	0.85	1.67	1.34
ENSG00000063177	RPL18	139.51	41.8	15.99	38.84	208.16	174.24	206.96	116.88	104.77	133.38	71.38	39.02	408.23	87.99	59.85	381.36	8.05	70.1	340.58	141.29	257.91	93.23	391.86	158.23	208.05	95.13	295.8	112.03	147.5	130.66	26.91	277.81	217.85	223.25	247.23	443.25	84.6	330.6	63.04	88.85	120.93	18.72	123.25	135.07	176.83	298.73	36.64	172.9
ENSG00000063180	CA11	0.36	0.23	0.1	0.28	0.99	0.23	1.73	0.38	0.19	0.12	0.18	0.08	1.55	0.18	0.13	0.45	0.07	0.27	0.32	0.18	0.53	0.05	0.61	0.13	0.29	0.26	0.59	0.15	0.1	0.2	0.07	1.03	0.13	0.36	0.37	0.67	0.1	0.74	0.12	0.1	0.13	0.11	0.26	0.38	0.28	0.4	0.26	0.14
ENSG00000063241	ISOC2	4.32	1.37	0.86	2.31	12.28	4.55	5.22	2.18	1.21	1.11	1.74	1.14	3.66	0.92	1.64	6.78	0.31	2.78	3.95	3.6	4.58	2.16	6.98	4.86	5.14	1.63	3.43	3.16	1.92	6.04	0.99	5.77	5.87	5.41	5.89	3.46	2.66	8.01	2	2.82	2.16	0.71	2.97	1.7	4.53	2.41	1.54	2.21
ENSG00000063244	U2AF2	16.64	7.01	9.96	15.75	16.09	10.4	9.6	7.34	4.11	2.37	4.3	7.38	7.65	3.1	12.28	18.94	2.72	13.23	16.55	15.35	15.27	12.91	22.9	25.17	24.69	10.81	11.91	13.72	10.76	21.17	10.59	12.17	18.67	10.25	20.13	16.78	8.11	16	15	14.19	6.46	4.1	6.4	5.91	16.03	9.34	19.15	6.91
ENSG00000063245	EPN1	9.01	2.24	2.4	5.24	5.29	4.2	4.26	2.16	1.8	0.61	1.53	2.01	2.18	0.88	3.77	14.53	0.85	5.65	8.54	6.41	11.12	5.75	13.43	8.04	8.31	4.37	5.51	6.49	4.84	8.25	2.1	4.82	6.2	6.63	9.74	6.06	3.04	4.47	4.28	6.73	2.72	1.56	3.19	1.84	4.79	4.13	7.11	3.09
ENSG00000063322	MED29	1.37	0.98	0.21	0.62	2.45	1.39	1.14	1.02	0.88	0.75	0.48	0.59	1.73	0.49	1.17	2.93	0.09	1.04	2.19	2.53	2.39	1.06	2.39	1.89	3.41	1.08	1.8	1.42	1.34	1.58	0.54	2.17	1.78	1.69	3.25	2.53	0.76	1.88	1.09	1.06	0.9	0.43	1.01	0.76	1.91	1.84	1.11	0.74
ENSG00000063438	AHRR	0.52	0.29	0.41	0.45	0.3	0.19	0.11	0.13	0.11	0.02	0.05	0.11	0.15	0.09	0.15	0.03	0.06	0.11	0.32	0.16	0.19	0.17	0.48	0.52	0.69	0.15	0.04	0.28	0.3	0.28	0.32	0.31	0.07	0.18	0.2	0.59	0.04	0.94	0.69	0.97	0.32	0.34	0.22	0.13	0.15	0.07	2.65	0.03
ENSG00000063515	GSC2	0	0	0	0	0	0	0	0	0	0	0	0	0	0	0.01	0	0	0.01	0	0.01	0	0	0	0	0	0.01	0	0	0	0	0	0	0	0	0	0	0	0	0.02	0	0	0	0	0	0	0	0	0
ENSG00000063587	ZNF275	0.79	0.51	0.25	0.58	1.35	1	0.56	0.44	0.39	0.15	0.26	0.29	0.45	0.23	0.79	2.77	0.08	0.57	1.06	1.12	1.26	0.99	2.83	1.41	1.35	0.65	1.01	1.01	1.39	0.86	0.31	0.92	0.84	1.08	2.42	0.92	0.44	0.7	0.71	1.11	0.8	0.26	0.39	0.49	0.84	0.36	0.56	0.77
ENSG00000063601	MTMR1	1.65	1.69	0.96	1.09	2.54	3.65	1.78	1.96	1.03	0.58	1.32	1.61	1.81	1.24	1.99	5.17	0.33	1.9	3.36	2.41	3.76	2.83	7.51	4.41	3.85	1.46	2.51	2.05	3.32	2.53	0.74	2.68	2.68	2.73	5.13	4.48	2.02	2.5	2.31	2.28	1.85	1.12	1.08	1.64	2.92	1.92	3.51	2.73
ENSG00000063660	GPC1	1.23	0.94	0.27	0.32	2.98	1.04	1.8	0.6	0.47	0.13	0.17	0.3	0.38	0.21	0.95	0.54	0.16	1.63	1.38	1.24	0.68	0.29	1.34	0.27	4.78	0.37	0.92	3.09	2.93	0.69	0.87	3.82	1.54	1.95	0.49	5.95	0.43	0.64	0.75	2.39	1.19	0.3	0.91	0.51	1.47	0.73	1.93	1.48
ENSG00000063761	ADCK1	1.34	0.53	0.3	0.86	1.12	1.25	0.45	0.63	0.41	0.61	0.42	0.65	0.57	0.31	0.95	2.25	0.18	0.91	1.15	1.23	1.41	1.22	1.34	1.32	2.39	0.66	0.67	1.13	1.14	0.96	0.72	0.92	1.42	0.67	1.36	0.7	0.75	0.66	1.15	0.97	0.64	0.33	0.82	0.8	1.37	0.35	1.47	0.84
ENSG00000063854	HAGH	6.14	1.86	1.45	3.74	6.44	5.91	2.22	2.4	1.43	1.04	1.71	1.5	2.47	0.84	4.06	6.77	0.84	3.19	4.81	3.6	7.18	4.53	8.07	6.79	6.52	2.05	2.51	3.04	3.12	4.82	2.34	5.4	5.62	5.45	9.96	7.62	2.4	3.39	4.56	2.66	3.76	1.29	3.19	1.79	4.78	2.65	6.76	2.15
ENSG00000063978	RNF4	7.03	5.12	4.26	5.6	8.53	6.28	6.84	5.58	3.52	1.96	3.96	3.66	6.19	2.96	6.64	12.08	1.41	5.52	7.94	7.86	8.52	3.96	10.95	7.96	12.38	4.22	4.75	6	6.25	9.51	4.18	6.84	7.09	7.68	8.5	8.76	6.14	7.27	8.48	4.87	4.71	4.46	4.49	4.39	10.36	6.77	11.18	3.54
ENSG00000064012	CASP8	7.42	4.12	4.86	5.64	6.91	11	4.84	5.04	1.61	1.66	3.8	4.57	4.33	3.5	7.8	15.19	1.52	7.08	10.34	4.63	10.05	8.47	13.17	9.23	7.93	5.09	3.83	6.16	8.76	15.34	4.45	7.03	6.87	6.35	9.2	6.8	5.36	4.29	8.58	7.18	4.6	3.68	3.8	3.37	10.63	4.7	13.76	6.56
ENSG00000064042	LIMCH1	1.98	1.05	0.19	0.85	0.34	2.19	1.16	0.37	0.89	0.1	0.17	0.32	1.4	0.49	1.04	0.33	0.48	0.98	0.3	2.55	2.42	0.44	3.52	0.31	2.5	0.25	0.45	1.83	2.71	1.81	2.12	0.72	0.33	2.95	3.07	4.89	0.4	1.17	1.63	0.72	0.97	0.12	0.8	0.57	0.27	1.17	4.03	1.48
ENSG00000064102	INTS13	1.66	1.22	0.87	1.12	2.18	3.06	2.58	2.09	1.45	2.02	1.57	1.16	5.02	2.13	1.01	6.93	0.14	1.43	5.64	2.4	4.13	1.95	4.23	5.42	4.89	2.15	3.84	1.91	2.9	2.79	1.31	6.37	3.27	2.83	4.5	5.18	1.51	3.72	1.97	1.62	2.1	0.7	1.44	1.6	3.47	2.57	2.18	4.24
ENSG00000064115	TM7SF3	5.03	1.67	0.97	1.85	9.62	7.75	3.44	5.15	2.67	2.96	3.79	1.41	8.2	2.97	2.55	10.94	0.43	2.28	7.11	6.72	4.58	3.08	5.96	4.83	6	2.09	3.05	4.88	7.03	5.91	1.05	11.48	5.88	5.08	39.23	21.89	3.14	10.66	3.5	2.28	8.11	1.19	4.15	2.93	8.3	5.24	3.72	5.76
ENSG00000064195	DLX3	0	0.14	0.01	0.01	0	0.01	0	0	0.01	0	0	0.01	0.01	0.01	0.02	0.01	0	0	0.02	0.05	0.01	0.02	0.01	0.01	0.14	0.03	0.04	0.07	1.32	0.01	0.01	0	0	0	0.06	0	0	0	0	0.02	0	0	0	0.07	0	0	0.01	0.57
ENSG00000064199	SPA17	0.62	0.68	0.37	0.22	1.33	1.03	0.82	1.23	0.51	0.89	0.54	0.43	2.17	0.33	0.52	3.08	0.13	0.66	1.62	0.83	1.13	0.91	1.56	0.66	1.85	0.75	0.95	0.57	0.83	1.89	0.15	2.71	1.05	1.05	1.25	1.76	1.12	1.34	0.83	0.62	0.2	0.46	0.65	1.06	1.63	1.79	0.81	0.73
ENSG00000064201	TSPAN32	0.26	0.07	0.07	0.33	0.81	0.12	0.08	0.03	0.15	0.02	0.17	0.36	0.03	0.17	0.62	0.13	0.03	0.4	0.27	0.05	0.04	0.08	0.46	0.15	0.08	0.08	0.05	0.65	5.66	0.19	0.87	0.26	0.13	0.28	0.06	0.11	0.13	0.14	0.3	0.36	0.11	0.23	0.05	0.12	0.82	0.27	0.71	0.09
ENSG00000064205	WISP2	0.03	0.02	0	0.02	0.41	0.13	0.2	0.01	0.01	0.02	0.04	0.01	0.03	0.03	0.02	0.01	0.04	0.2	0.16	0.02	0.06	0.02	0.59	0.01	0	0.15	0.12	1.4	0.11	0	0.04	0.02	0.05	0.14	0.04	0.01	0.01	0.07	0.09	0.08	0.04	0.02	0.05	0.22	0.04	0.01	0	0.02
ENSG00000064218	DMRT3	0.02	0	0.01	0	0.01	0.03	0.02	0	0.09	0	0	0.01	0.01	0.02	0.01	0.05	0	0	0.02	0.12	0.01	0	0.05	0.03	0.09	0	0.03	0.02	0	0	0.05	0.02	0	0.05	0.13	0.01	0.02	0	0.02	0.08	0.01	0	0.05	0.01	0.08	0.02	0.04	0
ENSG00000064225	ST3GAL6	0.44	0.2	0.1	0.1	0.77	0.61	0.31	0.45	0.42	0.09	0.37	0.19	0.18	0.4	0.55	0.49	0.03	0.37	0.71	0.26	0.18	0.11	0.84	0.17	0.28	0.15	0.41	0.69	0.63	0.17	0.29	0.9	0.22	0.79	0.64	0.73	0.1	0.41	1.01	0.53	0.41	0.14	0.41	0.15	0.66	0.39	0.33	0.1
ENSG00000064270	ATP2C2	28.07	8.42	10.14	6.56	6.59	14.5	7.97	4.7	5.55	2.92	3.31	4	5.07	2.92	24.21	21.83	1.42	15.56	8.51	26.44	28.16	18.79	15.63	6.12	8.28	7.99	7.77	10.25	7.58	21.25	5.35	9.33	11.1	15.65	10.81	5.52	16.91	15.55	16.5	7.02	7.91	5.29	13.4	4.34	6.88	7.08	16	3.84
ENSG00000064300	NGFR	0.03	0.03	0	0.02	0.03	0.13	0.02	0.02	0.01	0.01	0.01	0.01	0	0.04	0.02	0.1	0	0.37	0.01	0.01	0.14	0.01	0.31	0.01	0.3	0.01	0.1	1.09	0.08	0.01	0.09	0.05	0.02	0.01	0.03	0.06	0	0	0.01	0.09	0.04	0	0.01	0.01	0.01	0.01	0.01	0.01
ENSG00000064309	CDON	1.9	0.38	0.18	0.29	0.44	0.54	0.29	0.2	0.21	0.15	0.11	0.29	0.23	0.18	1.31	1.26	0.11	1	0.56	1.15	0.39	0.64	1.05	0.51	1.67	0.37	0.1	1.66	1.01	0.45	0.17	1.85	0.33	1.05	0.79	1.01	0.1	0.96	1.05	0.23	0.25	0.08	0.36	0.08	0.4	0.22	0.42	0.32
ENSG00000064313	TAF2	7.64	4.38	4.18	3.55	7.21	5.07	3.29	3.7	2.71	2.69	2.49	3.89	3.92	2.37	5.78	10.02	1.18	4.55	4.8	8.01	5.28	6.25	7.47	8.69	13.43	5.67	3.34	4.62	5.59	6.02	2.92	7.74	4.54	3.83	7.82	6.29	5.1	6.31	6.14	7.03	4.9	3.27	3.66	5.59	5.81	2.98	7.81	5.07
ENSG00000064393	HIPK2	6.04	1.98	3.69	3.31	2.63	3.67	1.53	1.47	0.8	0.38	0.79	1.47	0.65	0.63	5.04	6.14	0.64	3.62	3.74	4.48	2.65	2.27	6.99	3.73	6.53	1.44	1.83	3.43	4.54	4.09	1.86	3.54	1.96	4.54	2.83	6.6	1.7	5.4	2.74	2.51	1.05	1.1	1.15	0.59	2.77	2.55	5.57	1.91
ENSG00000064419	TNPO3	3.33	1.72	1	1.82	3.67	5.67	2.69	2.26	1.18	1.14	1.34	1.35	3.76	1.38	2.38	12.21	0.33	2.27	6.47	2.88	6.23	4.17	7.88	5.14	6.49	2.56	3.79	2.98	3.97	4.59	1.22	3.36	5.57	3.95	6.53	6.38	2.72	3.99	2.43	3.04	2.51	1.12	2.63	2.69	3.64	3	4.08	3.11
ENSG00000064489	BORCS8-MEF2B	1.02	0.78	0.92	0.73	0.99	0.73	0.54	0.46	0.32	0.28	0.27	0.77	0.22	0.2	1.82	0.81	0.15	1.43	1.03	0.56	0.46	1.08	1.11	0.87	0.84	0.98	0.64	1.13	0.77	0.93	0.99	0.65	1.17	0.31	0.54	0.71	1	0.6	1.25	2.03	0.23	0.44	1.06	0.27	1.12	0.29	2.67	0.44
ENSG00000064490	RFXANK	4.49	3.15	2.18	2.4	9.11	5.86	5.54	6.02	2.31	3.65	1.93	2.19	4.48	1.9	4.07	9.41	0.74	3.55	7.46	4.22	7.86	4.18	9.8	5.25	7.09	4.79	9.61	3.96	5.27	5.71	2.48	7.34	11.03	4.92	6.92	6.27	3.95	5.63	4.12	3.72	3.4	1.85	4.1	3.35	7.13	5.58	5.54	3.91
ENSG00000064545	TMEM161A	4.21	1.4	1.59	2.19	5.67	2.3	2.94	2.13	2.12	1.52	1.5	1.21	0.79	0.81	2.53	4.86	0.49	2.61	4.91	4.9	3.8	2.6	5.84	7.58	5.35	2.72	4.16	3.54	3.01	3.79	1.98	4.04	4.76	3.4	3.57	4.02	3.11	4.01	4.86	2.77	1.79	1.63	2.17	1.63	4.66	2.22	2.16	2.56
ENSG00000064547	LPAR2	2.72	0.81	1.76	2.98	4.22	1.67	1.74	1.38	1.38	0.46	0.7	2.26	0.45	0.51	2.05	2.45	0.53	2.47	2.69	6.83	2.59	1.98	3.58	5.67	3.88	1.34	1.52	1.93	2.41	3.01	2.22	2.05	2.98	4.22	3.57	4.21	2.41	2.09	2.45	3.54	1.44	1.19	1.9	0.79	2.54	1.27	4.97	1.56
ENSG00000064601	CTSA	17.59	6.28	3.16	5.51	15.28	83.64	13.5	11.37	3.95	8.42	9.14	4.34	18.51	2.91	9.87	65.66	1.32	9.57	30.07	11.99	25.68	29.81	34.44	12.38	51.96	12.52	22.75	12.65	17.04	12.4	6.07	11.89	21.69	13.92	113.78	29.58	5.14	12.18	9.96	9.29	6.91	4.29	7.29	9.63	11.85	7.85	12.42	10.55
ENSG00000064607	SUGP2	10.76	6.49	6.7	8.42	10.61	6.36	5.45	5.05	4.05	1.78	3.97	5.5	2.33	3.21	10.84	11.07	1.35	9.45	9.39	10.84	9.07	7.47	16.65	15.58	9.26	7.74	3.68	12.15	10.9	13.12	11.69	8.04	9.83	8.38	5.86	8.36	10.89	7.04	13.46	10.71	6.12	7.08	7.32	3.48	10.92	4.01	19.45	4.86
ENSG00000064651	SLC12A2	15.14	14.84	9.54	23.71	15.25	51.85	13.79	42.51	20.23	28.43	17.21	26.68	48.99	26.97	9.88	55.55	1.47	17.13	14.17	48.9	63.82	31.1	56.64	36.98	12.1	21.7	32.45	44.59	32.96	73.26	17.9	43.82	42.81	53.45	43.19	26.48	26.28	54.76	34.64	7.89	54.98	3.77	47.8	29.74	26.33	23.88	20.98	72.33
ENSG00000064652	SNX24	0.74	0.32	0.13	0.24	1.36	0.65	1.11	0.63	0.56	0.1	0.6	0.18	0.53	0.5	0.54	1.64	0.12	0.4	1.19	1	1.12	0.43	1.03	0.24	0.24	0.26	0.63	0.56	1.22	0.63	0.19	0.92	0.53	1.24	1.84	2.62	0.59	1.07	0.49	0.78	0.57	0.32	0.37	0.3	1.71	0.59	1.02	0.59
ENSG00000064655	EYA2	0.69	1.32	0.01	4.6	0.08	0.43	0.13	0.16	0.64	0.02	0.04	0.06	0.03	0.07	0.13	1.42	0.06	0.37	0.12	0.14	0	0.08	0.15	0	0.05	0.46	0.12	0.53	2.65	0.18	0.04	0.06	0.09	0.26	0.03	0.08	0	0.03	0.13	0.19	0.12	0.04	0.07	0.17	0.08	0.02	0.23	0.39
ENSG00000064666	CNN2	8.4	5.21	3.79	6.62	29.32	11.78	7.82	7.73	4.84	4.9	5.65	4.65	10.02	3.19	7.87	7.99	1.2	8.95	15.41	14.47	20.84	13.19	26.15	7.67	14.71	9.92	17.04	11.54	12.99	15.2	9.65	13.83	17.99	20.43	8.85	22.95	6.58	15.48	9.21	12.28	6.84	4.29	5.94	8.78	11.45	11.94	7.87	6.05
ENSG00000064687	ABCA7	5.1	2.35	1.61	4.36	14.27	1.52	2.57	1.59	3.12	0.23	1.85	1.93	0.24	1.16	3.33	1.69	1.34	3.15	3.91	3.64	3.72	2.44	4.22	4.05	2.28	1.7	1.26	2.29	1.95	3.6	4.1	3.36	1.84	4.41	1.32	3.36	2.99	3.85	7.51	5.82	1.88	4.03	1.66	1.15	4.92	1.19	4.85	1.2
ENSG00000064692	SNCAIP	0.32	0.13	0.14	0.14	0.12	0.74	0.25	4.64	0.19	0.21	0.14	0.35	0.79	0.1	0.43	2.85	0.01	0.61	0.21	0.12	0.11	0.38	0.72	0.29	2.56	0.39	0.27	1.83	4.47	0.83	0.13	0.3	1.96	0.48	11.95	0.25	0.14	0.11	0.08	0.13	0.46	0.04	0.26	0.7	0.31	0.05	0.08	5.53
ENSG00000064703	DDX20	1.28	0.77	0.42	0.58	2.22	1.91	1.1	1.19	0.86	0.81	0.61	0.61	1.95	0.86	1.06	2.26	0.11	0.98	2.02	1.53	1.65	0.79	1.76	1.62	2.33	1.07	0.94	1.19	1.27	1.64	0.77	2	1.39	0.95	2.22	2.14	0.89	2.49	1.08	0.4	0.94	0.68	0.86	0.71	2.13	1.32	0.97	0.86
ENSG00000064726	BTBD1	3.78	2.35	0.97	1.9	7.11	7.29	4.38	4.58	2.67	3.25	2.68	2.57	5.6	2.71	3.2	11.02	0.41	3.83	6.67	6.59	7.64	3.39	6.78	5.23	8.41	2.71	3.36	3.42	4.79	4.4	1.63	9.35	4.46	6.4	9.43	11.06	2.85	7.52	3.14	2.63	4.08	1.4	2.76	3.7	6.83	5.09	3.33	3.38
ENSG00000064763	FAR2	10.32	0.99	2.2	4.03	0.95	6.47	2.58	3.01	1.33	1.86	2.78	1.52	4.1	2.04	3.88	13.85	0.75	4.77	4.63	9.09	6.84	6.1	11.88	11.98	8.51	2.76	4.47	4.13	3.49	7.78	2.29	3.69	7.43	3.63	10.76	3.53	2.35	2.77	5.48	4.5	3.59	1.01	3.29	3.41	5.22	4.18	5.72	4.64
ENSG00000064787	BCAS1	9.41	4.18	4.11	6.13	0.25	0.63	4.58	2.52	0.58	1.68	0.6	1.17	0.55	0.34	5.51	1.95	1.49	6.16	1.22	8.24	1.37	1.95	1.2	1.77	1.07	1.55	1.34	0.16	0.57	8.86	0.36	0.71	1.67	15.29	1.69	2.29	4.82	1.74	2.7	7.26	2.47	1.03	2.62	0.45	2.65	6.31	11.23	2.78
ENSG00000064835	POU1F1	0	0	0	0.01	0.01	0	0	0.01	0.01	0	0.01	0	0	0.02	0.01	0.02	0.01	0	0.03	0	0.01	0	0.02	0	0.02	0	0	0.01	0	0	0	0.01	0	0.01	0	0.03	0.01	0.01	0.01	0.02	0.01	0.01	0	0.02	0.01	0	0	0
ENSG00000064886	CHI3L2	0.2	0.05	0.02	0.21	0.17	0.14	0.21	0.22	0.08	0.03	0.1	0.25	0.06	0.08	0.28	0.26	0.05	0.17	0.16	0.14	0.06	0.07	0.27	0.16	0.14	0.08	0.09	0.25	0.07	0.11	0.05	0.96	0.12	0.13	0.2	0.16	0.17	1.07	0.13	0.18	0.09	0.21	0.11	0.07	0.74	0.07	0.11	0.07
ENSG00000064932	SBNO2	12.19	3.35	7.02	9.94	13.29	4.88	4.73	3.11	3.15	0.79	3.75	3.71	0.52	2.05	11.15	6.09	2.71	14.19	9.43	13.4	7.31	6.6	10.11	9.25	7.08	4.48	2.36	5.74	6.14	9.04	13.67	6.44	6.2	11.21	4.85	15.04	4.33	5.94	18.92	10.46	2.26	4.8	2.41	1.67	10.85	2.52	23.46	2.48
ENSG00000064933	PMS1	2.13	1.49	0.65	1.74	2.6	3.88	1.74	2.07	1.32	0.98	1.49	1.15	2.44	1.48	2.7	7.5	0.21	1.72	4.34	1.86	2.96	2.69	5.09	3.06	4.04	2.76	1.71	2.7	3.83	3.29	1.36	3.8	2.32	1.94	3.64	3.34	1.93	3.61	2.06	1.12	2.23	1.38	1.74	1.59	4.42	1.61	3.1	2.35
ENSG00000064961	HMG20B	9.42	5.15	5.95	9.12	12.74	4.05	9.2	3.26	3.24	1.42	3.76	2.9	2.18	1.69	14.08	8.83	2.07	6.28	7.28	33.94	5.99	4.83	8.79	7.4	6.58	2.94	3.97	4.96	4.74	9.47	5.51	9.04	7.08	15.16	4.65	8.78	9.3	5.77	7.5	4.9	3.7	2.83	6.27	2.82	9.68	8.98	11.55	2.43
ENSG00000064989	CALCRL	1.62	0.26	0.22	0.27	1.13	1.77	0.84	0.57	0.68	0.41	0.32	0.4	1.16	0.46	1.16	1.53	0.01	1.06	0.86	0.65	0.71	0.3	3.66	0.47	0.98	0.46	1.03	3.49	1.32	0.71	0.49	2.88	0.62	2.28	1.83	0.91	0.24	0.86	0.47	0.56	0.44	0.19	0.42	0.33	1.53	1.21	0.72	0.26
ENSG00000064995	TAF11	2.02	2.03	0.69	1.61	3.01	3.59	1.71	2.7	1.23	1.49	1.09	1.39	3.83	1.06	2	5.12	0.26	2.02	3.53	2.67	3.69	3.7	4.7	3.5	5.94	2.68	3.11	2.38	2.64	3.56	1.35	4.19	3.66	3.02	4.91	4.38	2.53	5.26	2.11	2.81	1.99	1.06	1.84	1.96	3.51	2.39	2.77	1.54
ENSG00000064999	ANKS1A	1.87	0.96	0.97	1.64	1.5	2.33	1	0.99	0.85	0.55	0.8	0.78	1.1	0.53	2.5	2.95	0.28	2.74	2.56	2.74	1.68	2.85	3.98	2.28	4.3	1.7	1.82	3.12	1.97	3.21	1.95	1.06	2.87	2.05	2.63	2.57	1.98	1.6	2.41	2.18	1.06	1.01	1.06	1.03	1.76	1.13	3.79	1.42
ENSG00000065000	AP3D1	8.88	3.91	5.81	7.7	9.97	6.94	5.81	3.83	3.42	1.61	3.69	3.56	1.94	1.66	9.35	12.4	1.44	7.92	9.37	10.97	9.58	7.29	14.07	12.57	14.85	4.61	8.19	6.35	6.52	12.41	8.88	7.04	10.6	9.02	7.52	9.01	5.3	8.33	11.86	10.76	3.61	3.2	3.66	3.35	10.13	3.65	13.43	3.73
ENSG00000065029	ZNF76	3.29	3.67	2.12	4.11	4.04	3.98	1.38	1.93	0.76	0.8	1.56	2.5	1.01	1.08	5.14	5.64	0.8	3.92	4.07	4.61	2.76	4.35	7.71	3.21	3.14	2.36	1.37	3.97	3.79	5.23	2.08	3.82	3.7	2.92	4.38	2.54	3.5	1.72	4.66	4.04	1.46	1.49	2.17	1.79	4.6	1.52	7.1	2.3
ENSG00000065054	SLC9A3R2	4.97	2.2	1.16	2.9	3.65	3.89	2.68	1.54	1.25	0.92	1.16	0.87	1.95	0.53	2.91	3.61	0.23	3.28	4.33	6.11	2.34	2.4	6.06	1.7	8.19	2.11	1.78	6.51	2.56	4.76	2.02	4.97	5.21	8.96	2.82	3.75	2.04	3.64	2.93	1.82	2.12	0.59	3.04	0.8	3.12	2.96	3.73	1.25
ENSG00000065057	NTHL1	2.32	0.95	0.61	1.53	3.43	7.06	2.68	1.8	1.41	2.89	1.46	1.17	4.3	1.49	1.82	7.87	0.28	1.95	4.86	2.92	5.07	3.36	8.9	4.57	9.97	2.14	3.4	2.76	2.1	3.9	0.66	3.96	5.92	5.11	6.27	3.01	1.81	3.3	2.18	0.46	4.31	0.67	4.64	2.22	2.66	3.92	1.5	2.45
ENSG00000065060	UHRF1BP1	0.93	0.76	0.74	0.74	1.91	1.33	0.39	0.51	0.46	0.23	0.49	0.49	0.69	0.36	1.51	1.83	0.15	1	1.15	1.42	1.07	1.65	2.05	1.36	2.02	0.86	1	1.17	1.35	1.62	1.11	1.1	1.69	1.24	1.73	1.74	1.2	1.4	1.19	1.4	0.61	0.67	0.47	0.6	1.95	0.77	2.3	0.66
ENSG00000065135	GNAI3	2.8	1.66	0.54	1.15	5.12	5.91	4.72	3.87	2.42	2.61	2.03	1.6	8.67	2.35	1.61	6.35	0.27	2.11	5.36	5.12	7.27	2.33	4.82	3.47	6.31	1.93	3.58	1.95	2.75	4.61	0.99	6.44	3.28	4.26	10.45	10.49	2.26	7.31	1.9	1.72	3.15	0.84	2.34	2.1	5.55	5.84	1.63	2.69
ENSG00000065150	IPO5	6.33	3.27	3.2	3.74	15.31	13.6	7.8	5.14	5.02	8.53	3.6	3.63	15.8	7.5	5.55	35.4	0.63	6.61	17.46	8.22	15.22	10.27	41.07	20.93	15.32	6.47	10.56	9.74	11.56	13.47	3.65	10.18	14.48	7.3	20.93	17.67	5.54	14.32	6.42	5.87	6.07	2.81	7.52	14.31	12.21	7.92	6.67	7.76
ENSG00000065154	OAT	2.12	2.36	0.36	0.79	12.44	7.9	7.24	4.15	5.1	4.21	2.67	1.38	14.97	4.87	1.35	15.14	0.7	1.9	3.37	4.42	18.49	1.52	11.26	9.26	14.71	3.31	7.72	3.17	4.51	4	1.14	4.86	5.7	8.37	14.76	12.11	0.97	7.58	1.45	1.39	4.21	1.61	4.44	2.54	6.91	2.16	2.09	3.09
ENSG00000065183	WDR3	1.63	1.09	0.78	0.99	2.75	4	3.41	2.35	1.48	2.53	1.04	1.02	5.77	1.24	1.06	6.91	0.23	1.28	4	1.37	4.01	1.85	5.1	1.72	4.99	1.67	3.69	2.54	1.99	3.97	0.62	2.73	3.28	2.7	5.96	4.79	2.05	4.72	1.56	0.92	1.66	0.79	1.84	1.52	2.8	3.08	1.25	2.05
ENSG00000065243	PKN2	10.16	3.95	2.53	3.86	5.74	7.79	4.48	4.05	2.22	1.59	3.35	2.82	3.37	2.48	5.77	7.12	0.76	4.99	8.43	7.59	8.37	5.61	8.98	7.88	8.4	2.86	2.45	4.78	5.87	7.16	4.88	6.34	4.57	9.66	9.69	16.24	3.89	9.35	8.04	4.69	4.22	3.47	3.14	2.12	9.62	4.35	14.16	3.67
ENSG00000065268	WDR18	3.84	2.05	1.39	1.49	6.04	2.27	3.61	1.92	1.12	0.76	0.69	1.25	1.09	0.79	3.16	5.54	0.55	2.7	3.66	5.71	2.08	2.16	3.46	4.11	5.66	1.69	2.78	3.34	1.68	3.04	1.33	3.85	4.49	3.65	2.56	3.65	2.08	3.66	3	2.06	1.31	1.09	1.66	1.6	4.42	1.97	2.33	2.45
ENSG00000065308	TRAM2	2.3	0.92	0.26	0.51	1.56	1.35	1.21	1.11	0.48	0.39	0.57	0.31	0.9	0.3	1.04	1.18	0.1	0.88	1.11	1.75	1.27	0.63	1.55	0.82	3.27	0.86	1.83	1.35	1.06	1.79	0.21	1.71	1.17	3.96	1.46	1.96	1.1	3.23	0.52	0.95	0.77	0.21	0.61	0.48	1.81	2.15	0.7	0.42
ENSG00000065320	NTN1	0.18	0.54	0.04	0.07	0.14	0.15	0.1	0.06	0.13	0.02	0.06	0.05	0.04	0.04	0.43	0.12	0.02	0.44	0.09	0.04	0.03	0.06	0.12	0.02	0.21	0.06	0.15	0.42	0.14	0.09	0.1	0.3	0.07	0.24	0.16	0.21	0.1	0.14	0.28	0.21	0.1	0.01	0.06	0.06	0.14	0.03	0.13	0.08
ENSG00000065325	GLP2R	0.06	0.09	0.02	0.04	0	0.07	0.04	0.03	0.01	0.01	0.02	0.03	0.02	0.01	0.04	0.01	0	0.07	0.01	0.04	0.03	0.05	0.09	0.03	0.05	0.01	0.01	0.18	0.09	0.2	0.02	0.09	0.05	0.05	0.01	0.02	0.02	0	0	0.04	0.04	0	0.02	0.01	0.01	0.01	0.05	0.02
ENSG00000065328	MCM10	2.89	1.35	1.64	2.13	2.11	1.94	1.35	1.02	0.65	0.33	0.62	0.73	1.22	1.06	1.79	4.27	0.48	0.87	2.56	2.09	3.43	2.02	2.99	4.81	2.98	1.87	0.68	1.94	1.3	4.59	1.13	3.34	2.78	1.75	2.68	2.52	1.16	4.26	3.03	1.51	1.15	1.53	0.68	0.92	3.52	1.64	4.25	0.57
ENSG00000065357	DGKA	9.65	10.1	3.14	9.55	15.08	3.08	7.47	8.33	4.73	0.99	12.06	7.99	4.34	4.24	8.14	11.48	3.14	13.49	6.98	9.34	6.21	7.37	15.4	10.64	14.11	3.61	1.74	5.36	6.34	10.98	8.07	10.46	9.28	12.06	2.45	5.72	10.05	3.43	13.74	9.69	8.46	5.9	5.22	3.19	6.6	4.53	27.43	6.7
ENSG00000065361	ERBB3	30.56	11.96	5.59	11.53	9.04	33.81	12.83	8.61	4.27	7.48	15.3	5.35	16.14	7.33	16.14	49.15	2.93	9.08	32.55	23.92	22.94	24.36	63.75	27.9	68.61	13.07	14.77	12.74	23.81	17.24	8.43	10	26.17	27.23	33.11	31.6	10.68	17.65	33.22	14.15	12.16	6.59	7.87	12.4	15.22	19.45	35.15	17.19
ENSG00000065371	ROPN1	0	0	0	0.01	0	0	0	0.01	0	0	0	0	0	0.03	0.03	0	0	0	0	0	0	0	0	0.04	0	0.01	0	0	0	0.05	0	0	0	0	0.01	0.01	0.03	0.01	0.01	0.02	0.03	0	0.01	0	0	0	0	0
ENSG00000065413	ANKRD44	2.38	1.7	1.25	3.07	4.8	4.52	1.18	3.07	1.37	0.27	1.08	2.68	0.76	1.54	4.58	2.47	0.36	3.14	4.36	1.45	2.04	2.53	3.15	3.1	1.66	1.63	1.35	4.24	2.63	3.25	1.93	6.13	2.39	3.65	1.78	2.08	0.88	2.36	3.23	1.36	1.68	1.35	0.91	0.68	6.09	1.88	5.31	0.55
ENSG00000065427	KARS	6.56	2.88	1.63	1.75	13.71	18.69	9.53	7.52	4.36	5.74	3.91	3.16	15.11	4.94	3.62	26.73	0.58	4.58	16.03	8.89	23.52	10.1	17.19	8.65	16.39	5.54	18.79	7.13	6.57	12.33	2.21	13.09	12.92	9.33	21.59	18.57	5.44	16.19	5.11	5.56	6.59	3.21	8.3	6.88	17.29	13.96	5.21	6.4
ENSG00000065457	ADAT1	5.21	1.73	1.31	1.35	5.11	5.8	2.37	2.96	1.12	1.22	1.48	1.61	2.94	1.06	3.93	12.44	0.31	2.91	6.8	3.81	8.36	5.6	10.47	4.13	4.35	2.37	4.32	5.7	4.65	5.41	1.58	4.18	5.8	3.99	9.65	4.98	2.92	3.59	3.38	3.18	2.98	1.47	3.62	2.8	5.69	2.94	8.89	2.67
ENSG00000065485	PDIA5	5.59	2.41	3.43	1.74	5.68	4.2	3.45	3.24	2.6	1.01	2.46	2.03	2.29	1.61	4.58	10.23	1.02	3.5	3.93	8.57	4.86	3.33	9.61	5.42	9.53	2.76	3.09	3.05	3.71	7.07	2.84	9.76	5.54	7.34	13.13	5.46	4.72	6.3	7.2	5.59	3.05	1.92	3.27	2.82	5.89	2.28	5.23	2.77
ENSG00000065491	TBC1D22B	0.96	0.48	0.43	0.61	0.86	1.4	1.74	0.66	0.37	0.3	0.36	0.37	0.74	0.27	0.85	1.46	0.15	0.88	1.05	1.28	0.86	1.15	1.76	0.73	3.84	0.62	0.84	0.73	0.72	0.91	0.57	0.91	1.02	0.82	1.53	1.72	0.84	1.03	0.87	1.12	0.46	0.35	0.5	0.48	1.1	0.58	1.71	0.56
ENSG00000065518	NDUFB4	5.68	4.62	2.15	1.36	14.86	17	20.84	19.36	7.48	13.27	5.6	4.36	39.52	5.87	3.09	23.3	1	4.02	11.3	13.13	18.58	9.21	16.73	8.19	17.12	4.4	23.89	5.9	6.77	11.74	2.35	15.03	12.74	13.95	32.76	24.81	6.72	21.28	5.8	6.54	11.15	2.49	11.59	11.87	12.5	25.52	4.18	9.93
ENSG00000065526	SPEN	8.13	3.7	2.57	4.08	6.77	6.21	3.7	3.25	2.72	1.22	3.11	2.53	3.43	2.9	5.17	8.74	0.71	3.97	8.18	6.99	7.37	4.82	9.16	7.45	11.02	4.32	3.06	5.75	5.04	3.81	3.17	6.11	4.77	6.22	6.94	9.81	3.61	5.93	5.65	4.55	3.57	2.34	1.74	2.56	5.72	3.88	11.13	2.19
ENSG00000065534	MYLK	4.76	1.35	1.04	2.15	4.62	12.23	3.18	2.85	1.52	1.17	1.52	1.24	3.44	1.1	9.92	4.86	0.2	21.61	3.5	1.39	2.54	1.23	6.87	1.79	3.12	1.8	4.3	16.88	7.73	3.89	3.6	7.1	4.48	3.87	2.87	4.81	0.82	4.17	3.25	7.14	2.79	0.23	2.71	1.93	3.18	1.59	3.38	0.74
ENSG00000065548	ZC3H15	5.04	3.05	1.83	2.47	8.73	12.47	4.36	6.53	4.67	4.58	3.67	3.43	13.06	5.02	2.67	22.72	0.6	3.62	10.92	9.61	14.22	7.16	17.63	10.86	16.56	5.85	9.27	4.98	10.38	9.45	3.29	11.52	7.36	6.67	11.53	15.72	5.54	12.79	6.66	5.48	7.54	2.04	5.02	6.89	9.5	7.01	5.37	6.34
ENSG00000065559	MAP2K4	2.89	1.43	1.13	1.57	3.69	3.68	2.32	2.75	1.61	0.92	1.49	1.3	2.8	2.05	2.93	5.36	0.4	1.97	2.97	4.28	2.97	2.03	4.02	3.49	3.69	1.92	2.23	1.68	5.36	3.61	1.05	5.05	2.67	4.44	4.75	6.92	2.21	5.09	2.65	1.73	2.58	1.06	2.34	1.53	3.63	2.2	3.57	3.35
ENSG00000065600	TMEM206	0.84	0.65	0.57	1.08	2.3	1.56	0.76	0.76	0.63	0.49	0.4	0.73	0.65	0.34	1.16	1.82	0.21	0.41	2.02	1.3	1.25	0.98	2.19	1.19	3.74	0.92	1.1	1.07	1.38	1.3	1.29	2.33	1.43	0.96	1.93	1.96	1.01	2.37	0.95	0.6	0.46	0.98	0.47	0.87	2.23	0.77	1.03	0.59
ENSG00000065609	SNAP91	0	0	0	0.02	0	0.01	0	0	0.01	0	0.01	0.04	0	0.02	0.01	0	0	0.02	0.01	0	0	0	0.02	0	0	0.02	0	0.04	0	0.02	0	0.04	0	0	0	0.02	0	0	0	0.02	0.01	0	0	0	0	0	0	0
ENSG00000065613	SLK	5.49	2.48	2.32	2.74	5.91	3.89	4.63	2.71	1.85	1.19	1.97	1.86	3.89	1.92	3.97	12.06	0.53	3.46	5.85	6.65	6.63	3.42	11.82	6.63	7.21	2.87	3.14	2.94	4.74	6.63	2.66	5	5.49	7.77	7.08	20.21	3.36	5.09	5.74	3.86	4.32	1.87	2.57	3.13	5.3	3.83	11.44	3.31
ENSG00000065615	CYB5R4	1.84	1.38	0.69	1.18	3	3.18	3.09	2.15	1.31	0.99	1.07	1.07	4.41	1.67	1.55	5.31	0.23	1.36	3.04	2.61	3.71	2.34	3.39	3.25	3.05	1.41	2.07	1.58	1.62	3.27	0.63	5.28	2.38	3.94	6.18	7.67	1.93	4.28	1.3	1.43	1.38	0.76	1.6	1.3	1.82	2.2	2.86	1.49
ENSG00000065618	COL17A1	5.3	1.63	0.18	1.71	1.38	3.9	9.04	6.39	0.52	1.9	3.42	1.02	10.29	0.44	0.7	16.18	0.47	3.96	13.19	1.32	15.84	3.89	30.26	3.73	7.7	1	2.88	0.16	3.64	4.1	1.91	1.97	6	3.04	1.47	14.57	3.7	0.18	5.77	6.24	16.18	0.37	6.2	4.09	0.96	0.75	13.81	7.06
ENSG00000065621	GSTO2	2.51	1.29	0.18	0.29	1.74	0.07	3.31	1.38	1.77	2.65	1.02	0.41	4.15	0.82	1.5	5.28	0.26	1.1	3.65	2.24	3.44	1.19	3.61	2.84	2.08	1.61	2.87	1.64	2.23	2.88	0.53	3.96	4.81	3.4	6.72	5	2.34	2.08	1.96	0.91	0.84	0.94	2.08	3.1	5.78	0.05	0.98	3.21
ENSG00000065665	SEC61A2	1.05	0.96	0.44	0.48	1.74	2.81	1.11	0.77	1.09	0.31	0.67	0.64	0.68	0.72	1.44	4.73	0.17	0.81	1.72	1.61	1.57	1.06	2.01	1.86	3.02	1.08	0.61	1.02	1.8	0.67	0.72	1.45	0.84	1.3	2.62	1.82	0.73	1.64	0.98	0.53	1.03	1.17	0.95	1	1.84	0.55	1.42	0.43
ENSG00000065675	PRKCQ	0.2	0.22	0.28	0.22	1.12	0.59	0.22	0.33	0.06	0.01	0.1	0.33	0.33	0.23	0.71	0.39	0.03	0.32	0.58	0.13	0.12	0.17	0.24	0.18	0.17	0.46	0.29	0.54	1.02	0.23	0.13	0.49	0.38	0.25	0.13	0.32	0.03	0.45	0.26	0.27	0.04	0.34	0.07	0.2	0.78	0.41	1.17	0.55
ENSG00000065717	TLE2	1.67	1.41	0.24	1.5	0.91	1.89	1.22	0.63	0.59	0.22	0.39	0.53	0.33	0.41	0.78	4.94	0.18	2.87	2.13	1.98	2.63	6.69	2.93	0.42	6.15	4.51	3.98	5.71	8.77	4.31	1.22	2.35	5.74	1.46	2	1.44	0.45	1.25	0.74	1.2	0.85	0.36	0.88	3.36	1.02	0.47	1.68	6.88
ENSG00000065802	ASB1	3.32	2.78	2.97	3.01	2.86	4.18	2.41	1.87	1.31	0.73	1.83	2.82	0.91	1.16	4.34	5.11	0.9	3.49	2.99	2.91	2.72	3.47	4.77	3.37	4.43	3.19	1.74	4.2	4.83	6.04	4.18	3.13	4.84	3.75	4.74	3.69	2.91	2.69	3.69	6.17	2.77	2.37	1.49	2	3.63	1.43	8.45	2.23
ENSG00000065809	FAM107B	10	4.41	1.24	3.35	6.32	2.12	6.84	2.83	2.52	0.32	2.24	2.3	0.62	1.9	4.69	2.63	1.09	3.96	6.55	12.62	3.77	1.44	3.69	3.74	1.76	3.73	2.43	3.48	3.19	4.09	2.18	5.37	4.87	13.89	3.72	6.09	3.65	15.72	4.54	2.75	2.67	1.62	2.41	0.68	3.36	6.28	5.43	1.07
ENSG00000065833	ME1	1.7	0.47	1.13	0.21	1.37	3.83	1.87	4.32	0.7	1.74	0.93	0.65	8.68	0.88	0.94	0.88	0.13	0.79	3.23	2.82	4.28	1.01	1.31	3.84	4.42	0.67	1.34	0.92	1.21	2.63	0.98	12.26	3.15	7.32	3.59	7.51	3.66	5.51	2.81	2.44	0.73	1.21	1.11	0.61	4.46	6.69	1.08	0.75
ENSG00000065882	TBC1D1	9.54	2.11	1.52	2.2	5.37	4.43	4.87	2.55	1.66	0.37	1.94	1.39	3.21	1.65	4.31	11.42	0.48	5.11	6.86	5.36	6.88	3.37	7.34	3.91	12.7	1.55	2.12	5.25	3.41	3.52	2.9	5.44	5.77	3.68	10.62	11	2.89	5.86	4.24	3.61	2.75	2.53	3.21	1.15	7.99	4.47	10.3	2.07
ENSG00000065883	CDK13	5.38	1.41	1.42	3.03	4.53	5.25	1.65	2.3	1.4	1.21	1.61	1.54	2.41	1.34	4.57	13.68	0.39	3.7	7.35	4.09	5.51	5.83	12.08	5.95	8.02	3.33	3.16	3.42	5.84	4.73	1.24	4.09	4.89	5.02	6.18	5.35	3.1	3.74	3.9	2.56	3.36	0.97	2.89	3.47	4.32	2.28	6.73	3.13
ENSG00000065911	MTHFD2	5.73	2.56	1.27	1.8	27.9	6.78	9.23	8.14	7.96	3.28	4.16	3.53	16.62	5.5	2.33	34.58	0.51	4.63	13.78	13.18	11.03	3.96	8.14	8.11	13.76	4.66	9.01	5.81	6.54	6.26	2.43	22.21	7.65	12.77	6.72	17.13	5.58	31.58	5.23	4.58	5.3	2.5	4.13	3.72	17.65	11.82	3.52	6.48
ENSG00000065923	SLC9A7	0.98	0.6	0.62	0.65	0.92	1.03	0.84	0.53	0.51	0.01	0.3	0.41	0.19	0.31	1.08	2.29	0.14	0.25	2.56	1.31	2.12	0.17	0.38	0.7	1.91	0.17	0.2	0.83	0.75	0.43	0.74	1.45	0.44	1.1	3.03	2.78	0.71	0.73	0.86	1.71	0.11	1.1	0.29	0.05	2.14	0.39	2.54	1.48
ENSG00000065970	FOXJ2	0.89	0.51	0.33	0.5	1.42	1.15	0.96	0.57	0.45	0.27	0.48	0.31	0.63	0.34	0.84	1.71	0.12	0.74	1.06	0.72	0.93	0.63	1.61	1.13	1.46	0.5	0.86	0.94	1.08	0.92	0.39	1.28	0.94	1.16	1.51	1.56	0.51	0.85	0.79	0.82	0.59	0.37	0.5	0.38	1.27	0.66	1.41	0.44
ENSG00000065978	YBX1	20.09	8.7	6	11.07	62.36	84.76	29.87	25.31	25.31	28.53	16.18	14.21	59.13	20.83	10.92	124.04	2.47	19.41	69.64	45	61.41	21.76	89.53	57.08	109.64	22	34.27	30.58	28.74	45.53	13.01	59.18	48.3	46.84	84	94.33	22.83	55.96	22.82	14.07	23.35	9.65	20.74	25.29	62.25	36.64	19.6	19.29
ENSG00000065989	PDE4A	1.48	0.92	0.55	0.94	1.67	0.9	0.27	0.49	0.38	0.11	0.37	0.48	0.19	0.25	0.74	1.13	0.27	0.77	0.57	1.64	0.33	0.9	1.75	0.77	0.74	0.54	1.69	0.98	0.97	1.39	0.89	0.75	0.97	1.91	1.2	1.39	0.58	0.88	0.4	1.37	0.45	0.32	0.29	0.38	1.04	0.88	1.4	0.63
ENSG00000066027	PPP2R5A	4.85	1.21	0.54	2.47	3.8	5.77	2.09	2.95	1.38	1.8	1.55	1.02	5.91	2.16	1.83	6.76	0.36	1.67	3.89	3.87	5.42	2.51	7.33	3.25	4.5	1.43	3.67	2.52	1.92	2.84	1.23	5.84	3.51	10.25	7.08	8.01	2.59	4.61	2.44	1.4	4.18	0.71	2	4.17	4.77	4.96	2.29	1.81
ENSG00000066032	CTNNA2	0.01	0.01	0	0	0.3	1	0	0.28	0	0.01	0.01	0.19	0.02	0.01	0.07	0.04	0	0.03	0.02	0.02	0	0.02	0.55	0.28	0	0.04	0	0.01	0.07	0.06	0	0.03	0.01	0	0.31	0.02	0	0	0	0.01	0.09	0.02	0.01	0.03	0	0	0	2.29
ENSG00000066044	ELAVL1	2.87	1.75	0.8	1.64	6.2	4.91	4.02	3	1.87	1.96	1.55	1.27	4.69	1.6	2.89	9.17	0.26	2.61	5.75	4.41	6.43	2.78	7.31	6.41	9.65	2.39	6.15	3.41	3.44	5.32	1.46	5.64	6.02	4.28	5.82	8.03	2.59	5.75	2.34	2.78	2.11	0.98	2.55	2.51	6.86	4.67	2.78	2.54
ENSG00000066056	TIE1	1.17	0.19	0.21	0.42	0.77	0.73	0.54	0.32	0.45	0.14	0.43	0.28	0.2	0.21	1.38	1.03	0.05	1.17	0.41	0.5	0.37	0.31	1.45	0.41	0.47	0.34	0.39	2.83	0.95	0.75	0.93	1.24	0.63	1.58	0.95	0.39	0.19	0.3	0.84	0.72	0.33	0.23	0.61	0.21	1.07	0.5	0.77	0.21
ENSG00000066084	DIP2B	4.22	1.31	1.48	2	2.32	2.55	1.88	1.8	0.86	0.62	1.5	1.09	2.23	1.41	3.16	4.91	0.45	3.03	4.22	4.03	3.94	2.23	5.05	4.9	7.64	2.43	1.76	2.74	4.62	3.87	1.74	2.71	3.79	4.61	5.03	4.85	1.67	3.41	2.88	4.02	3.28	2.13	2.03	1.38	2.91	2.54	5.31	3.61
ENSG00000066117	SMARCD1	6.08	2.48	1.91	3.21	7.75	7.91	3.19	2.89	1.5	1.72	2.19	2.07	3.08	3.05	4.73	11.21	0.97	4.84	9.21	7.68	7.29	4.46	11.12	7.91	12.6	3.5	3.21	5.52	12.46	5.75	2.6	6.29	5.46	6.31	9.06	8	3.25	8.19	4.48	6.98	3.38	2.57	2.9	3.16	8.44	3.88	6.71	4.74
ENSG00000066135	KDM4A	4.17	2.88	1.58	2.52	6.06	4.25	3.26	3.19	1.36	0.99	1.5	1.71	2.1	1.25	4.16	7.53	0.51	3.01	4.22	5.25	3.89	2.6	6.05	4.07	6.15	1.95	2.12	3.19	4.55	5.03	3.57	3.55	4.07	4	5.04	7.91	2.17	4.97	3.47	2.52	2.41	1.83	2.31	1.42	5.24	2.13	6.35	2.32
ENSG00000066136	NFYC	4.97	1.59	1.25	3.09	4.37	4.57	2.24	2.73	1.41	1.37	1.7	1.64	2.88	1.45	3.99	5.79	0.59	2.81	4.04	5.45	4.03	2.06	4.81	3.22	4.96	1.74	2	2.72	3.71	5.42	1.27	3.52	3.47	4.78	6.14	6.52	1.9	4.04	3.79	2.15	1.77	1.16	1.93	1.37	5.5	2.73	6.14	1.82
ENSG00000066185	ZMYND12	0.16	0.11	0.04	0.03	0.07	0.03	0.1	0.11	0.06	0.03	0.05	0.02	0.07	0.04	0.14	0.1	0.02	0.04	0.07	0.16	0.14	0.12	0.13	0.07	0.09	0.02	0.04	0.01	0.04	0.11	0.06	0.19	0.04	0.29	0.21	0.34	0.26	0.22	0.14	0.02	0.08	0.02	0.1	0.03	0.26	0.12	0.22	0.04
ENSG00000066230	SLC9A3	23.51	4.05	0.17	13.96	3.8	3.27	1.33	3.95	0.72	0.94	1.1	0.57	0.17	0.64	0.06	8.89	1.23	2.75	0.06	0.24	10.59	7.91	3.62	4.65	2.97	2.4	0.26	0.17	0.92	0.1	0.31	0.54	0.34	0.04	34.03	0.09	0.23	0.03	1	4.99	0.61	0.1	0.44	0.1	0.19	0.05	16.57	0.14
ENSG00000066248	NGEF	1.81	1.73	0.71	3.32	1.16	6.29	1.77	1.46	0.63	0.77	0.7	1.34	1.05	0.41	2.08	5.65	0.96	3.25	2.82	3.48	2.71	4.59	5.68	2.36	4.65	1.73	1.52	2.51	4.06	5.37	2.06	1.3	4.92	3.17	2.91	1.78	1.74	0.46	4.68	4.05	1.71	1.22	1.97	1.42	0.4	1.55	9.36	2.63
ENSG00000066279	ASPM	2.64	1	0.47	1.48	2.47	1.32	1.8	1.4	0.75	0.53	0.97	0.81	3.35	1.79	1.5	7.97	0.18	0.89	3.38	2.12	3.13	1.79	5.05	3.25	6.37	1.45	1.41	1.07	1.39	2.11	0.39	5.26	3.09	2.42	3.53	3.22	1.74	3.13	1.18	1.49	2.21	1.05	1.08	2.36	3.42	2.92	2.57	0.75
ENSG00000066294	CD84	0.52	0.38	0.39	0.32	2.45	0.73	0.4	1.04	0.35	0.15	0.74	0.68	0.51	0.52	1.19	0.6	0.06	0.85	2.25	0.16	0.22	0.21	1.5	0.69	0.41	0.49	0.95	0.82	0.57	0.5	0.33	2.09	0.43	0.87	0.51	1.41	0.15	1.33	0.98	0.35	0.5	0.75	0.21	0.28	2.15	1.28	2.53	0.08
ENSG00000066322	ELOVL1	5.12	3.66	1.18	1.93	8.02	6.46	11.16	4.62	2.3	5.12	2.44	1.84	10.1	1.69	2.04	9.85	0.42	3.26	8.9	8.37	10.65	5.18	8.99	6.97	9.8	2.95	7.73	3.9	4.16	7.39	1.8	6.53	5.66	11.97	14.67	13.48	4.49	4.52	2.63	3.39	5.16	1.47	3.42	2.22	5.75	7.96	4.95	4.86
ENSG00000066336	SPI1	2.39	0.67	1.22	1.78	5.41	1.03	0.95	0.87	1.01	0.15	1.06	0.64	0.34	0.67	2.16	2.01	0.23	1.43	3.21	0.99	0.43	0.47	2.41	1	0.75	0.73	0.78	0.94	1.18	0.87	2.23	3.89	1.22	3.03	2.16	2.17	0.48	2.34	3.55	1.03	0.55	0.81	0.48	0.33	2.52	1.23	5.72	0.3
ENSG00000066379	ZNRD1	2.02	1.96	0.58	1.02	4.03	6.28	2.06	3.76	2.57	4.94	2.07	1.29	7.82	2.7	1.26	4.98	0.25	1.65	5.24	4.05	7.99	3.75	6.45	2.45	10.41	3.72	9.7	2.15	2.81	3.85	0.69	4.7	4.63	4.48	8.61	5.85	3.3	6.29	2.22	1.93	3.28	1.08	2.45	4.65	5.44	5.92	1.4	3.2
ENSG00000066382	MPPED2	0.16	0.01	0.01	0.04	0.05	0.21	0	0.06	0.01	0.02	0.03	0.02	0.03	0.02	0.07	0.02	0	0.11	0.03	0.01	0.03	0.02	0.22	0.02	0.02	0.01	0.05	0.4	0.04	0.03	0.01	0.07	0.03	0.03	0.01	0.06	0	0.05	0	0.05	0.05	0	0.02	0.02	0.03	0.04	0.03	0.01
ENSG00000066405	CLDN18	0.07	0.04	0.97	1.13	0.1	0.07	0.37	0.04	0.03	0.01	0.04	0.65	0.02	0.05	0.82	0.03	1.03	0.07	0.05	0.07	0.02	0.01	0.08	0.21	0.05	0.03	0.06	0.1	0.12	0.04	0.03	0.09	0.08	11.85	3.32	0.1	4.28	0.14	0.04	0.03	0.09	0.02	0.03	0.01	0.04	0.07	0.04	0.01
ENSG00000066422	ZBTB11	1.97	1.14	0.97	0.79	2.62	2.47	1.61	1.56	1.78	0.74	1.04	1.14	2.11	1.21	1.54	4.21	0.18	1.41	2.55	3.61	3.76	2.27	4.53	2.68	5.22	1.36	1.22	1.34	1.76	2.21	1.06	3.14	1.93	2.69	3.65	3.55	1.8	3.41	2.07	1.47	1.38	0.77	1.4	1.63	2.51	1.53	2.45	1.53
ENSG00000066427	ATXN3	3.27	2.82	2.28	2.77	3.21	3.22	3.3	3.42	2.45	1.93	1.5	1.77	2.77	1.68	5.2	3.36	0.57	3.15	2.88	4.29	2.45	2.58	3.69	2.7	5.88	2.37	2.85	3.23	4.14	2.89	2.67	4.7	3.05	4.23	3.72	5.11	2.13	3.89	3.61	2.52	2.61	1.72	3.06	1.88	3.33	3.01	6.02	1.47
ENSG00000066455	GOLGA5	3.28	1.45	1.11	1.43	4.5	3.2	2.82	2.17	1.57	1.24	1.28	1.19	2.23	1.23	2.56	4.55	0.38	2.02	3.46	4.59	4.09	2.24	4.15	2.91	7.92	1.46	2.55	1.73	3.03	2.13	1.12	4.54	2.94	5.83	5.56	6.1	1.88	4.68	2.1	3.12	1.81	0.99	2.35	1.37	4.07	2.3	3.31	1.37
ENSG00000066468	FGFR2	7.77	2.92	0.72	1.73	1.84	1.77	1	0.94	0.82	0.39	0.18	0.63	0.13	0.29	3.45	0.24	0.3	2.49	0.16	1.57	0.34	0.15	0.74	0.9	0.33	0.54	1.6	1.84	0.38	1.45	1.1	0.27	0.44	3.25	2.04	5.98	1.02	1.33	1.89	0.68	1.09	0.01	1.51	0.13	0.17	2.62	1.97	0.59
ENSG00000066557	LRRC40	0.7	0.52	0.21	0.43	1.63	1.29	0.85	1.01	0.75	0.61	0.55	0.52	1.86	0.94	0.82	2.15	0.13	0.79	1.65	1.35	2.03	0.44	1.58	1.48	1.76	0.72	0.64	0.84	1.22	1.08	0.3	1.58	0.93	0.81	2.21	2.7	0.74	2.18	0.72	0.6	0.67	0.44	0.88	0.55	1.86	1.14	0.8	0.78
ENSG00000066583	ISOC1	1.17	0.81	0.18	0.5	3.72	2.63	2.04	1.69	1.2	1.11	0.91	0.57	3.63	1.09	0.5	5.35	0.08	0.89	2.09	2.28	3.89	1.13	2.25	1.85	2.27	0.67	2.02	1.2	1.33	1.73	0.28	3.23	2.26	1.82	2.68	5.9	0.98	3.7	0.64	0.44	1.04	0.38	1.51	1.36	4.12	2.38	0.53	1.05
ENSG00000066629	EML1	1.47	0.68	0.31	0.61	1.23	1.08	0.39	0.58	0.25	0.16	0.48	0.44	0.56	0.1	0.96	0.99	0.04	4.18	1.02	1.52	1.44	0.34	1.38	0.62	1.04	0.62	0.6	2.76	5.84	0.81	0.43	1.6	0.61	1.5	0.81	0.45	0.41	0.54	0.65	1.17	1.03	0.14	0.48	0.22	0.98	0.39	0.79	0.83
ENSG00000066651	TRMT11	3.8	2.81	1.85	1.99	4.52	4.45	2.31	2.77	2.08	1.48	1.64	1.89	3.24	2.64	3.44	7.98	0.71	2.12	5.33	4.41	3.55	3.67	7.3	4.66	6.88	2.43	1.49	4.19	4.45	4.32	1.38	5.54	6.2	3.5	5.91	5.4	3.74	5.51	3.97	2.88	1.48	1.85	2.14	3.12	4.39	1.82	5.6	2.56
ENSG00000066654	THUMPD1	2.93	2.28	1.61	2.14	4.33	5.44	3.63	3.01	1.62	1.26	1.84	1.67	3.59	1.71	3.05	5.56	0.49	2.13	4.39	2.97	7.17	2.74	5.56	4.33	7.9	2.03	2.61	2.84	3.15	4.19	1.13	5.58	3.24	4.39	6.63	7.56	2.53	3.98	2.16	1.36	3.58	1.61	3.57	1.94	3.82	3.11	4.19	1.8
ENSG00000066697	MSANTD3	2.93	0.76	1.14	0.91	2.61	2.58	1.61	1.35	0.7	0.33	0.7	0.79	1.02	0.58	1.66	3.79	0.31	1.41	2.77	1.61	1.52	1.38	3.68	1.34	1.67	1	1.21	1.73	2.82	2.04	0.74	3.24	1.68	2.71	3.29	6.15	1.17	3.3	1.75	1.98	1	0.66	0.78	0.68	2.86	1.43	2.32	1.03
ENSG00000066735	KIF26A	0.3	0.37	0.15	0.06	0.19	0.07	1.25	0.05	0.56	0.01	0.16	0.12	0.01	0.02	0.12	0.12	0	0.95	0.05	0.05	0.12	0.02	0.18	1.94	0.56	0.05	0.05	0.54	0.35	0.14	0.21	0.3	0.52	0.81	0.11	0.15	0.02	0.09	0.09	0.08	0.05	0.05	0.12	0.02	0.11	0.34	0.49	0.16
ENSG00000066739	ATG2B	9.21	2.54	1.76	2.23	2.89	4.47	2.18	1.71	1.96	0.9	2.35	1.71	0.82	1.31	4.36	2.71	0.78	3.49	3.06	8.37	3.57	3.27	4.66	3.8	8.45	2.06	1.15	3.49	5.26	2.54	3.35	3.94	1.87	5.65	3.52	4.89	1.86	5.18	3.97	4.98	2.28	1.28	1.42	1.62	3.63	1.55	6.89	1.83
ENSG00000066777	ARFGEF1	8.19	4.34	2.42	3.52	6.81	8.36	7.4	5.92	2.73	5.04	3.48	3.31	11.06	3.01	5.68	25.56	1	4.88	4.93	8.03	7.87	10.11	10.84	9.37	30.28	5.57	9.64	5.83	8.6	7.58	2.5	9.92	6.78	8.27	23.85	9.72	6.29	4.81	5.83	7.02	10.61	2.08	4.21	11.47	7.5	6.76	12.15	12.23
ENSG00000066813	ACSM2B	0	0	0	0.01	0	0	0	0	0.01	0.01	0	0	0	0.05	0	0	0	0	0.01	0	0	0	0.04	0.01	0	0.01	0	0.02	0.01	0	0	0	0	0	0	0	0	0	0	0	0.01	0	0	0.01	0	0	0	0
ENSG00000066827	ZFAT	1.9	0.78	0.98	1.45	1.43	1.04	0.5	0.47	0.48	0.29	0.52	0.87	0.37	0.48	1.65	1.69	0.43	1.13	1.67	1.91	1.09	1.64	1.74	1.66	2.03	0.85	0.38	1.29	1.62	1.7	1.12	1.63	1.01	1.48	1.21	1.99	0.63	1.92	2.49	1.86	0.6	0.59	0.59	0.44	1.55	0.52	3.54	0.74
ENSG00000066855	MTFR1	3.89	1.31	1.53	1.68	6.17	4.64	4.41	2.36	1.67	2.99	1.88	0.96	3.72	1.63	2.69	10.86	0.52	1.8	3.74	6.35	4.96	4.03	5.17	5.34	13.67	2.2	3.96	2.38	2.79	4.35	1.27	8.53	3.49	5.24	10.51	6.62	2.16	6	2.38	3.94	3.18	1.02	2.7	2.45	4.1	2.93	2.48	4.12
ENSG00000066923	STAG3	1.04	0.35	0.18	0.66	1.25	1.13	0.69	1.09	0.4	0.35	0.29	0.38	0.19	0.53	1.44	1.03	0.12	0.67	1.57	1.09	0.56	0.52	3.64	0.73	2.54	0.61	1.18	0.87	1.55	0.63	0.34	1.32	0.57	1.6	2.42	6.78	0.78	1.04	1.01	0.57	0.6	0.36	0.58	1.26	0.97	0.51	2.01	0.66
ENSG00000066926	FECH	0.83	0.67	0.28	0.31	2.13	1.29	0.68	1.38	0.53	0.19	0.68	0.37	0.64	0.56	0.84	1.57	0.1	0.45	1.58	1.41	0.48	0.58	0.95	1.11	1.31	0.39	0.45	0.55	0.93	0.84	0.62	2.88	0.81	1.28	1.94	3.95	0.69	2.14	0.71	0.63	0.37	0.26	0.37	0.27	2.64	0.88	1.2	0.63
ENSG00000066933	MYO9A	4.5	1.76	1.39	2.13	2.9	3.83	1.84	2.51	1.53	0.56	2.34	1.8	1.12	1.35	4.46	6.32	0.31	3.1	3.96	3.22	4.46	3.45	9.3	4.35	4.68	2.26	2.06	2.86	4.76	5.62	1.04	3.2	3.01	5.72	7.01	5.27	2.37	2.77	3.2	3.28	3.52	1.41	2.11	2.29	3.3	2.48	6.75	2.66
ENSG00000067048	DDX3Y	0.01	0.02	5.71	0	0	1.35	5.65	0.01	3.53	1.25	0	4.83	0.06	2.59	0.01	4.54	0	4.7	0.01	0	0	4.09	0.04	0	0	0	0.74	0	0	0.01	6.65	0.01	0	0	0	0	0	10.78	7.94	0	5.39	2.57	0	0.47	0	0	0	0
ENSG00000067057	PFKP	8.43	5.06	6.24	6.28	18.72	17.38	14.69	5.94	2.83	2.56	4.55	2.75	5.55	2.21	7.24	5.45	3.35	6.86	15.54	12.36	16.95	3.58	9.49	14.41	9.97	4.65	4.4	5.35	2.89	9.11	6.94	10.07	11.46	13.33	12.35	41.82	5.48	9.33	11.93	4.76	3.51	3.64	5.58	3.64	18.71	8.1	20.15	2.52
ENSG00000067064	IDI1	3.88	2.26	1.42	2.7	5.49	9.4	4.15	7.36	2.41	4.22	3.43	2.6	13.27	4.49	2.25	19.35	0.4	4.3	8	6.31	10.75	6.53	12.98	7.17	10.13	4.35	4.8	9.61	4.03	7.68	3	8.57	6.22	13.75	9.72	10.32	4.39	12.9	2.67	3.06	6.99	1.57	3.33	6.06	5.84	3.55	6.32	2.5
ENSG00000067066	SP100	15.19	5.7	9.95	9.65	18.82	14.51	8.3	7.26	2.55	2.18	6.79	6.65	4.83	6.22	14.2	11.13	2.57	8.12	14.51	15.67	9.9	13.85	17.81	10.28	5.36	8.06	5.81	8.8	17.84	14.42	6.43	18.81	9.22	14.92	22.11	23.96	7.03	13.61	21.61	22.72	5.59	9.17	4.67	5.54	26.41	9.85	54.87	8.65
ENSG00000067082	KLF6	36.53	8.12	6.57	23.58	25.92	21.95	11.25	10.5	7.02	2.52	11.41	14.45	7.34	3.56	15.39	14.56	3.04	30.35	18.17	18.02	27.71	34.94	32.29	32.2	21.45	11	5.92	12.2	27.25	14.17	30.87	13.42	25.2	23.31	33.3	26.64	8.06	11.53	33.14	30.58	16.76	5.91	7.79	3.89	23.43	6.74	34.3	17.06
ENSG00000067113	PLPP1	3.67	0.87	0.16	1.04	2.66	2.98	0.72	1.44	0.63	0.6	0.67	0.74	1.48	0.73	2.33	1.76	0.05	3.27	1.39	1.52	2.83	1.14	4.94	1.55	4.41	0.7	1.39	6.64	2.35	2.04	0.49	3.74	2.32	2.32	5.99	2.39	0.43	0.92	0.6	1.56	1.44	0.25	1.86	0.39	1.63	0.75	0.85	1.56
ENSG00000067141	NEO1	8.71	3.91	2.12	5.93	5.67	6.23	3.47	4.88	1.87	1.08	4.19	1.45	4.23	1.79	6.73	13.39	0.37	5.4	3.4	9.02	10	6.63	12.99	3.57	4.27	0.51	2.59	3.89	5.23	10.09	3.07	3.64	7.96	7.95	9.07	8.52	4.76	5.18	7.06	4.14	2.92	0.32	2.77	4.26	3.95	2.89	6.33	0.57
ENSG00000067167	TRAM1	10.66	3.06	1.13	2.16	27.97	9.17	10.44	12.02	6.27	12.95	9.07	2.71	16.48	6.08	5.22	19.3	1.08	3.67	13.42	13.2	11.26	6.15	9.44	9.16	27.6	6.65	14.65	4.85	6.99	6.57	1.38	46.91	8.1	21.02	50.51	34.58	5.34	30.28	5.62	8.43	4.74	1.58	4.97	11.57	17.03	11.75	3.77	7.92
ENSG00000067177	PHKA1	0.64	0.39	0.39	0.28	0.24	1.03	0.69	0.41	0.32	0.11	0.14	0.22	0.57	0.41	0.69	2.36	0.08	0.39	1.08	1.82	1.47	0.65	1.44	2	0.67	0.19	0.8	0.59	1.19	1.09	0.34	0.77	1.01	0.83	1.66	1.66	0.61	1.07	0.54	0.58	1.03	0.52	0.61	0.23	1.13	0.22	0.75	1.31
ENSG00000067182	TNFRSF1A	14.87	5.56	3.9	8.42	12.82	11.9	7.4	5.01	4.14	2.33	5.94	4.01	6.12	3.63	6.56	11.35	1.7	8.66	12.13	17.66	12.34	7.6	15.97	10.38	17.21	5.33	8.03	8.22	7.65	6.85	7.17	8.68	6.42	18.09	12.07	21.78	4.34	9.7	9	7.58	5.42	4.44	3.53	3.13	8.03	8.18	14.59	5.76
ENSG00000067191	CACNB1	3.27	0.8	0.82	0.87	1.59	1.16	0.96	0.54	0.66	0.43	0.49	0.52	0.27	0.55	2.43	1.23	0.36	1.03	1.23	1.47	0.77	0.68	1.81	1.3	1.25	0.89	0.37	1.29	1.33	1.34	0.59	0.9	0.76	3.33	2.3	3.81	2.43	0.99	1.99	1.91	0.44	0.65	0.34	0.53	0.96	0.53	1.52	0.62
ENSG00000067208	EVI5	6.75	3.33	3.27	5.44	4.15	4.68	3.09	2.51	2	0.93	2.38	2.65	2.01	1.99	6.69	4.77	0.84	5.41	4.95	7.91	4.5	5.1	8.35	7.21	9.02	3.75	1.92	3.68	6.38	9.09	3.15	4.71	4.39	7.03	6.66	6.55	4.45	3.49	5.13	3.61	3.7	1.49	2.91	2.03	4.49	1.37	9.98	3.2
ENSG00000067221	STOML1	1.88	0.26	0.25	0.41	1.09	0.7	0.84	0.54	0.45	0.17	0.31	0.28	0.49	0.34	0.62	3.18	0.19	0.5	1.16	1.04	1.53	0.97	2.07	0.44	0.69	0.29	0.65	1.19	0.8	0.9	0.19	0.48	0.86	1.26	2.63	0.77	0.64	0.65	0.88	0.55	0.48	0.37	0.43	0.87	0.68	0.75	0.64	0.87
ENSG00000067225	PKM	37.8	27.55	25.14	22.61	187.45	46.08	115.89	56.07	27.66	11.3	34.96	27.95	36.4	30.54	20.73	88.35	8.59	36.88	68.08	85.36	118.07	24.12	96.06	78.78	62.51	25.61	38.57	28.83	50.38	60.7	75.67	71.52	55.46	73.69	87.41	253.48	65.78	82.94	83.2	68.09	54.24	57.31	42.07	31.27	105.7	64.54	107.14	33.22
ENSG00000067248	DHX29	1.68	1.16	0.66	0.74	2.44	2.13	1.56	1.66	1.22	0.81	0.85	0.9	1.84	0.97	1.43	2.41	0.16	1.24	1.95	3.12	3.71	1.71	3.58	2.35	1.91	0.99	2.5	1.61	1.98	1.86	0.6	3.27	1.81	2.39	4.1	2.68	1.23	2.9	1.29	1.85	1.48	0.81	1.27	0.89	1.98	1.28	2.03	1.39
ENSG00000067334	DNTTIP2	2.84	2.13	1.21	1.86	4.27	6.04	3.4	4.23	2.63	3.16	2.3	1.97	8.68	3.16	2.48	9.67	0.44	2.04	7.57	4.58	8.19	3.37	6.09	7.24	7.4	2.75	3.83	2.68	3.96	6.41	1.38	5.75	4.18	5.23	9.16	9.3	3.26	9.83	2.43	1.61	3.03	1.36	2.96	2.78	5.92	5.14	3.41	3.2
ENSG00000067365	METTL22	6.26	2.59	3.69	5.39	3.88	8.27	3.69	2.07	2.28	1.08	2.48	2.88	1.61	1.42	7.25	5.77	0.73	5.03	5.59	5.96	7.72	5.44	10.54	9.58	12.83	4.49	2.35	6.24	5.71	7.38	3.92	4.24	6.06	3.89	6.01	6.28	3.42	6.13	6.92	3.71	5.01	2.14	4.61	2.97	4.93	1.77	11.23	2.97
ENSG00000067369	TP53BP1	4.8	2.97	3.27	3.4	4.78	6.5	2.86	3.42	2.71	0.83	2.03	3.26	1.79	1.7	8.33	7.01	0.93	4.76	5	6.57	4.68	3.55	13.88	10.06	7.75	3.45	2.3	7.9	8.93	8.57	3.39	4.11	4.95	3.57	8.09	8.74	4.31	7.39	4.35	4.58	3.87	2.42	4.49	2.53	6.96	1.33	9.1	3.93
ENSG00000067445	TRO	0.49	0.16	0.14	0.1	0.33	0.4	0.31	0.27	0.25	0.06	0.28	0.15	0.16	0.11	0.58	0.23	0.02	0.78	0.4	0.24	0.16	0.14	0.98	0.36	0.25	0.34	0.26	1.07	1.37	0.56	0.52	0.37	0.17	1	0.22	0.34	0.11	0.18	0.69	0.54	0.98	0.13	0.44	0.14	0.24	0.09	0.37	0.11
ENSG00000067533	RRP15	1.26	0.73	0.54	0.99	1.28	2.68	0.96	0.71	0.57	0.96	0.41	0.87	1.64	0.73	1.16	3.53	0.15	1.01	2.19	1.49	2.41	1.92	5.26	2.72	3.06	0.89	1.6	1.85	1.61	3.34	0.78	3.2	2.62	1.21	2.64	2.31	1.15	1.98	1.46	1.23	1.76	0.33	0.7	2.05	1.84	0.96	1.04	1.35
ENSG00000067560	RHOA	18.21	8.22	5.73	8.67	69.42	39.65	27.89	19.52	11.83	12.38	11.52	8.45	45.62	10.75	10.9	97.05	2.05	18.74	39.18	34.05	64.35	20.29	56.21	35.88	83.19	11.1	28.11	18.06	25.54	35.62	9.54	45.38	31.4	47.63	59.72	76.89	16.74	51.58	18.17	16.84	20.44	8.44	17	13.39	47.61	30.38	15.74	19.53
ENSG00000067596	DHX8	3.37	1.97	1.37	2.15	3.82	4.84	2.98	2.31	1.47	0.7	1.11	1.2	1.7	1.16	3.19	6.42	0.49	2.16	3.66	5.41	3.89	2.85	5.63	4.69	5.61	1.7	3.65	2.5	2.88	4.07	1.62	2.91	3.14	5.01	6.7	5.89	2.1	4.31	2.99	3.28	1.68	1.07	2	2.33	3.58	2.8	5.99	2.28
ENSG00000067601	PMS2P4	2.71	1.23	1.45	2.45	1.63	2.08	1.67	1.13	0.56	0.4	0.63	1.42	0.69	0.6	2.37	5.76	0.26	1.97	2.03	1.72	2.61	3.91	3.89	2.56	1.73	1.14	1.04	1.58	2.93	4.59	1.62	1.8	2.02	1.76	3.69	2.04	2.76	0.82	1.64	2.6	1.22	1.27	1.92	1.35	2.53	0.67	6.44	1.66
ENSG00000067606	PRKCZ	3.16	2.18	1.41	3.71	4.26	4.6	2.79	1.52	1.15	0.87	1.78	1.47	1.62	0.88	3.28	9.49	0.73	3.12	4.88	5.03	4.96	4.5	6.43	3.7	8.67	2.16	1.18	2.5	3.31	1.48	3.47	2.93	4.52	3.51	4.52	8.46	1.97	2.93	3.56	2.18	2.49	1.46	1.85	1.84	3.72	1.39	4.92	2.69
ENSG00000067646	ZFY	0	0	0.72	0	0	0.34	0.76	0	0.44	0.35	0	0.48	0.01	0.48	0	1.07	0	1.09	0	0	0	0.94	0	0	0	0	0.21	0	0	0	0.5	0.01	0	0	0	0	0	2.16	1.2	0	0.89	0.54	0	0.03	0.01	0	0	0
ENSG00000067704	IARS2	2.87	1.61	0.47	2.5	7.28	8.29	7.02	4.47	1.76	2.98	3.72	1.7	9.73	2.64	2.16	13.27	0.61	3.11	8.2	5.49	10.15	4.34	12.21	6.01	14.36	2.41	6.17	3.39	4.1	7.14	1.16	13.1	10.05	7.98	16.52	15	5.75	7.81	2.24	2.45	5.77	1.42	3.72	6.25	8.47	5.59	2.97	4.9
ENSG00000067715	SYT1	0.97	0.03	0.07	0.22	1.18	0.23	0.42	0.25	0.23	0.16	0.03	0.06	0.06	0.07	0.87	1.24	0.02	0.49	0.43	0.01	1.22	0.02	0.14	0.6	0.02	0.04	0.02	0.65	3.17	2.16	0.19	0.36	0.52	0.02	1.36	0.07	0.52	0.32	0.02	0.2	0.08	0.47	0.52	0.04	0.05	0.01	0.03	0.01
ENSG00000067798	NAV3	0.15	0.02	0.02	0.1	0.09	0.19	0.11	0.2	0.07	0.01	0.09	0.12	0.08	0.14	0.34	0.16	0.02	0.31	0.95	0.08	0.01	0.09	0.58	0.64	0.12	0.06	0.15	0.52	4.31	0.07	0.09	0.09	0.18	0.15	0.18	0.1	0.14	0.06	0.19	0.58	0.35	0.02	0.18	0.09	0.22	0.06	0.29	0.05
ENSG00000067829	IDH3G	3.98	2.2	1.87	3.04	6.05	7.56	2.02	3.17	2.01	2.37	2.02	1.97	4.73	1.13	3.42	11.01	0.74	4.21	7.33	8.07	12.14	4.92	11.77	6.99	8.14	2.66	7.19	3.01	4.5	4.81	2.01	4.64	4.8	4.7	9.96	6.09	2.19	5.62	4.7	3.56	3.66	1.35	2.82	3.23	5.5	4.15	7.96	4.02
ENSG00000067836	ROGDI	3.52	1.04	0.63	3.13	2.83	2.49	1.19	1.2	0.66	0.39	0.85	0.95	0.91	0.57	2.12	2.68	0.35	2.43	2.28	4.05	2.91	2.45	4.38	3.32	4.56	1.42	0.78	1.58	1.78	2.25	1.52	1.79	2.12	2.36	2.9	2.68	2.3	1.87	2.82	1.12	3.29	1.01	2.23	1.31	2.66	0.79	3.9	1.51
ENSG00000067840	PDZD4	0.09	0.02	0.04	0.13	0.07	0.13	0.06	0.06	0.03	0.01	0.04	0.05	0.01	0.02	0.12	0.1	0.01	0.41	0.06	0.03	0	0.04	0.15	0.04	0.1	0.05	0.02	0.45	0.25	0.07	0.14	0.15	0.05	0.06	0.04	0.04	0.03	0.04	0.2	0.18	0.12	0.01	0.07	0.02	0.02	0.02	0.06	0.01
ENSG00000067842	ATP2B3	0.01	0.01	0	0.03	0	0	0	0	0	0	0	0	0	0.01	0	0	0	0.01	0.05	0	0.03	0	0.01	0.01	0	0	0	0.01	0.01	0	0	0	0	0.01	0.01	0	0	0	0.01	0.01	0	0.01	0	0.01	0	0	0.01	0
ENSG00000067900	ROCK1	5.92	3.24	2.23	2.33	5.55	3.95	3.54	3.19	1.84	0.57	2.86	2.11	1.22	2.56	5.83	5.36	0.6	3.71	4.7	4.53	2.71	2.48	7.11	4.92	4.24	2.34	1.87	4.01	5.44	2.28	2.3	6.71	2.74	4.95	3.96	6.5	2.37	4.85	3.55	2.68	4	2.35	3.26	2.56	6.77	3.02	6.99	2.81
ENSG00000067955	CBFB	6.71	3.15	2.69	3.26	9.86	12.4	4.7	4.12	2.17	2.2	2.39	2.54	9.28	2.85	4.47	16.04	0.65	4.36	9.03	8.06	15	7.48	13.9	6.68	18.49	4.77	9.35	5.14	7.27	8.19	2.23	12.15	9.63	8.19	15.62	13.44	4.2	9.04	5.66	5.61	5.7	2.98	4.51	4.83	12.52	6.2	10.62	4.07
ENSG00000067992	PDK3	1.92	0.49	0.16	0.44	2.05	5.42	1.14	1.42	0.91	1.03	0.57	0.52	2.54	0.73	0.89	7.41	0.09	1.09	2.67	1.52	7.55	2.04	5.67	3.4	6.84	0.76	2.9	2.4	3.02	1.63	0.48	3.02	3.54	1.87	5.69	3.53	0.69	2.21	0.72	0.83	2.78	0.66	0.85	1.57	2.58	1.6	1.28	3.23
ENSG00000068001	HYAL2	3.36	1.13	0.39	1.05	5.21	4.77	3.21	2.07	1.44	2.23	1.19	1.41	5.33	1.44	2.24	7.8	0.19	2.71	3.88	5.83	5.24	3.65	6.93	2.43	8.6	1.68	3.57	5.43	4.28	3.44	0.88	5.88	3.98	4.71	7.06	5.63	1.56	5.17	1.6	1.54	2.78	0.71	2.32	1.67	3.41	2.46	1.34	4.17
ENSG00000068024	HDAC4	8.62	2.78	7.88	7.69	13.71	7.02	3.06	2.31	2.22	0.87	2.39	3.65	1.1	2.08	10.63	8.52	2.49	9.96	6.15	12.89	4.1	5.47	9.97	6.12	6.21	4.17	2.17	9.1	8.62	8.98	6.85	4.77	5.89	4.73	5.64	4.8	5.96	5.99	7.73	8.78	4.6	3.26	3.2	2.44	5.25	1.86	14.56	2.87
ENSG00000068028	RASSF1	3.42	1.77	1.76	2.57	7.72	2.28	2.66	1.77	1.91	0.78	1.77	1.68	2.52	0.91	3.47	4.44	0.45	2.96	3.72	6.91	3.58	2.5	4.13	2.89	4.76	1.57	1.48	2.86	1.63	3.09	2.39	5.34	2.9	4.27	2.84	3.05	2.33	3.71	3.4	1.54	2.03	1.54	1.61	1.05	3.83	2.42	3.86	1.36
ENSG00000068078	FGFR3	3.08	3.68	0.61	4.38	0.93	0.53	0.72	0.57	0.94	0.38	0.82	1.22	0.46	0.66	0.94	1.76	1	2.34	1.25	5.48	2.55	2.45	3.8	3.97	11.01	2.1	0.34	3.27	8.04	3.87	1.21	0.34	1.77	3.42	3.65	2.36	1.02	0.39	0.5	1.33	1.56	0.4	0.87	0.29	0.04	0.6	4.36	3.15
ENSG00000068079	IFI35	5	1.58	1.85	1.18	9.53	5.32	4.26	2.59	0.76	0.73	0.77	1.57	1.73	1.07	2.73	4.22	0.65	1.57	6.1	7.11	3.42	2.66	5.42	3.88	2.27	1.36	3.33	2.41	2.22	2.37	1.16	6.37	1.82	3.54	11.62	4.66	0.94	4.92	4.2	5.72	1.4	3.12	1.96	1.41	14.2	6.48	7.59	1.93
ENSG00000068097	HEATR6	1.49	0.79	0.73	0.98	1.65	1.23	0.77	1.02	0.57	0.34	0.83	0.46	0.44	0.61	1.7	1.48	0.14	1.14	1.68	1.64	1.04	0.96	1.67	2.19	1.51	0.61	0.52	1.28	1.45	1.25	0.8	1.43	1.13	1.89	2.62	3.85	3.33	1.12	1.49	1.23	0.74	0.64	0.69	0.68	1.87	1.03	1.37	1.29
ENSG00000068120	COASY	5.93	4.15	2.6	2.14	8.52	7.97	5.99	4.61	3.06	2.02	3.6	2.36	4.32	2.04	2.85	11.8	0.9	4.11	8.04	6.81	6.84	3.82	10.76	8.36	7.99	3.78	6.19	4.37	3.49	6.67	3.58	4.08	5.49	5.64	13.8	6.35	4.77	5.18	6.09	4.13	3.39	3.06	4.13	4.56	6.35	5.72	5.31	5.67
ENSG00000068137	PLEKHH3	0.9	1.09	0.36	0.48	1.52	1.43	1.34	0.56	0.95	0.13	0.51	0.55	0.47	0.22	0.87	2.2	0.1	1.29	0.77	2.11	1.63	0.59	1.46	2.01	2.26	0.76	0.85	1.56	1.32	1.34	1.76	1.11	1.48	1.6	1.73	1.88	0.5	0.76	0.9	0.92	0.46	0.81	0.75	0.39	1.5	0.68	2.6	0.63
ENSG00000068305	MEF2A	4.76	2.18	1.43	2.32	4.67	3.58	1.84	2.6	1.97	0.43	2.16	1.6	1.48	1.49	5.1	6.92	0.46	4.64	4.3	3.58	3.28	2.97	9.23	5.32	4.2	1.84	2.2	4.6	5.1	3.54	1.74	5.19	2.65	6.43	5.58	6.94	1.48	3.24	4.18	4.71	4.03	1.4	2.57	1.61	5.59	1.86	6.86	2.4
ENSG00000068308	OTUD5	4.05	1.84	1.79	2.56	4.27	5.13	1.94	1.7	0.94	0.77	1.21	1.64	1.6	0.91	3.44	6.54	0.56	3.04	4.61	4.3	3.97	4.3	7.78	6.04	5.53	1.48	3.42	2.94	4.91	3.92	1.81	3.98	3.4	4.57	6.82	5.37	1.59	2.24	3.44	3.22	2.04	1.05	1.53	1.9	4.44	1.92	5.79	2.78
ENSG00000068323	TFE3	2.97	1	0.76	1.4	3.86	2.7	1.69	1.16	0.96	0.37	0.94	0.92	0.77	0.65	2.04	3.2	0.27	1.97	2.9	2.35	4.47	1.99	5.96	2.96	4.02	1.24	1.85	2.5	2.67	1.51	1.25	2.15	2.22	2.8	4.04	3.24	1.08	1.7	1.89	1.85	1.92	0.69	1.01	0.72	2.24	0.95	3.67	1.23
ENSG00000068354	TBC1D25	1.81	0.69	0.53	0.89	1.2	1.26	0.57	0.38	0.3	0.26	0.33	0.52	0.31	0.17	1.14	1.95	0.14	0.97	1.28	1.34	1.31	1.35	2.12	1.45	1.87	0.64	0.93	1.25	1.59	0.92	0.84	0.92	1.03	1.73	2.28	1.88	0.42	0.92	1.16	1.04	0.8	0.34	0.37	0.45	1.22	0.38	2.07	0.97
ENSG00000068366	ACSL4	3.83	2.11	0.72	1.18	4.52	6.32	3.23	4.09	2.47	0.92	1.26	1.6	3.51	2.09	3.01	4.41	0.29	2.51	6.49	2.49	5.32	2.26	8.51	4.34	2.54	2.37	4.77	3.75	4.44	1.91	1.65	12.2	3.06	5.77	9.25	7.94	0.8	4.84	1.2	1.84	3.09	0.73	1.43	2.22	4.74	2.71	2.75	1.57
ENSG00000068383	INPP5A	2.15	1.22	0.89	1.76	1.7	2.28	1.78	1.18	0.96	0.7	0.95	1.22	1.22	0.52	1.44	3.25	0.29	2.18	1.36	3.12	2.31	1.29	2.69	1.8	3.7	1.08	1.53	2.55	1.89	2.78	1.56	2.25	2.45	3.27	3.34	3.48	0.89	1.28	1.6	2.04	1.44	0.65	0.86	0.78	1.61	1.56	3.81	1.46
ENSG00000068394	GPKOW	1.66	1.01	0.64	0.8	2.54	3.35	2.04	1.39	0.67	1.03	0.57	0.78	2.13	0.62	1.05	4.24	0.27	1.07	2.6	2.22	4.1	1.89	5.01	2.03	2.74	0.85	4.01	1.05	1.87	2.25	1.02	2.22	1.98	1.86	5.26	4.01	0.96	2.33	1.41	1.47	1.58	0.55	1.11	1.54	2.96	2.45	1.8	1.53
ENSG00000068400	GRIPAP1	5.89	2.94	3.83	4.61	5.05	5.9	2.34	2.4	1.48	0.66	1.6	2.65	1.09	1.04	5.31	8.27	1.17	4.69	5.06	4.28	7.61	6.61	10.19	8.17	5.08	3.07	2.56	3.71	6.86	5.53	3.87	3.63	4.39	3.7	6.07	5.18	2.53	3.63	6.83	5.49	3.35	2.33	2.32	2.48	6.25	1.95	12.17	3.81
ENSG00000068438	FTSJ1	4.3	2.75	2.22	2.34	7.59	5.57	3.36	3.69	1.73	2.33	2.2	1.41	4.08	1.28	3.13	8.9	0.9	2.56	7.11	5.44	8.5	4.07	10.39	7.85	7.09	2.79	7.21	3.84	5.46	4.06	1.85	5.17	3.77	7.01	11.43	8.36	2.46	6.14	4.63	3.63	3.91	1.43	2.57	2.81	6.45	2.58	4.23	4
ENSG00000068489	PRR11	1.26	0.45	0.26	0.86	2.44	1.79	1.54	1.16	0.34	0.76	0.63	0.56	1.74	0.77	1.06	6.9	0.08	0.94	2.51	1.71	4.48	1.78	3.7	4.68	7.89	0.92	1.34	1.62	1.48	3.28	0.37	2.51	3.27	1.38	6.04	2.85	2.67	0.95	0.48	1.11	1.19	0.62	0.88	1.23	2.56	1.53	1.55	1.03
ENSG00000068615	REEP1	0.02	0.04	0	0.12	0.02	1.97	0.05	0.03	0.17	0.76	0.04	0.03	0.24	0.11	0.06	2.68	0	0.54	0.04	0.19	0.3	0.17	0.61	0.11	2.87	0.04	0.7	0.73	0.32	0.23	0.17	0.37	0.34	0.02	1.2	0.05	0	0.08	0.1	0.03	0.74	0.01	0.09	0.09	0.07	0.01	0.1	0.72
ENSG00000068650	ATP11A	6.47	3.04	3.38	5	11.54	8.54	3.47	1.87	2.73	1.89	1.99	1.93	2.24	2.03	4.77	15.13	1.79	4.14	10.19	5.75	11.56	7.25	31.81	10.76	22.97	3.83	4.18	6.37	7.44	6.93	6.12	4.31	5.96	5.97	15.04	7.5	4.61	3.75	6.04	7.67	2.54	2.85	2.96	5.55	4.59	3.51	14.47	5.48
ENSG00000068654	POLR1A	2.66	1.51	2.06	2.18	2.96	4.7	2.31	2.29	1.69	1.68	1.44	1.83	3.07	1.27	2.76	10.02	0.53	2.67	5.04	3.7	4.14	3.91	7.75	5.86	5.8	3.11	2.81	4.67	5.11	5.73	2.71	2.96	4.92	2.68	4.28	3.62	2.98	3.94	3.75	3.32	2	1.43	1.73	1.52	3.67	2.03	3.66	3.86
ENSG00000068697	LAPTM4A	6.23	2.75	0.37	1.79	13.51	13.68	10.05	10.43	4.55	7.26	3.39	2.3	17.92	3.71	3.2	22.08	0.47	3.62	10.17	7.24	10.35	5.04	13.27	5.65	13.31	3.67	12.46	5.52	8.33	7.56	1.57	17.64	8.52	11.3	23.67	24.61	3.62	11.11	3.58	3.73	6.6	1.08	5.31	4	10.41	11.34	2.01	7.17
ENSG00000068724	TTC7A	3.97	1.74	1.84	2.39	3.9	2.18	2.06	1.42	0.61	0.54	1.65	1.19	0.83	0.9	3.76	3.12	0.48	3.91	4.98	3.76	2.52	1.89	4.45	2.09	3	1.42	1.2	3.07	4.14	3.2	3.59	3.07	2.45	5.61	3.8	3.62	1.91	3.33	4.64	4.08	1.68	1.42	1.39	1.13	4.29	1.95	7.8	1.08
ENSG00000068745	IP6K2	16.29	7.01	7.09	9.46	13.04	12.53	7.63	10.22	4.36	3.35	4.67	5.08	6.63	4.06	12.63	28.64	2.02	9.76	9.9	16.7	16.46	16.9	20.73	14.92	35.38	7.86	6.74	12.27	14.7	12.73	5.05	10.55	10.73	9.88	14.21	18.58	7.62	13.54	10.88	7.29	8.94	5.13	9.67	5.96	14.78	10	18.61	13
ENSG00000068781	STON1-GTF2A1L	0.3	0.07	0.11	0.17	0.21	0.25	0.25	0.04	0.04	0.03	0.28	0.03	0.08	0.03	0.93	0.08	0.06	0.78	0.4	0	0.05	0.14	0.36	0.05	0.1	0.17	0.2	0.63	1.04	0.28	0.1	0.15	0.08	0.2	0.06	0	0.03	0.14	0.43	0.32	0.16	0.07	0.12	0.14	0.08	0.04	1.12	0.06
ENSG00000068784	SRBD1	3.02	1.32	1.52	1.16	2.36	2.28	1.7	2.45	0.65	0.62	1.2	1.01	2.17	1.22	2.34	4.31	0.32	1.29	3.02	1.97	2.62	1.81	3.86	2.86	1.98	1.32	1.23	1.66	3.05	2.95	0.72	3.66	1.99	3.07	4.61	2.72	1.82	4.33	2.64	2.65	1.88	1.11	1.87	1.18	2.98	2.64	2.72	1.78
ENSG00000068793		10.69	3.61	2.54	3.63	11.58	9.2	6.81	6.12	4.24	2.18	3.95	2.82	4.43	2.63	5.95	12.19	1.08	6.76	9.56	11.95	11.31	6.16	13.7	12.9	8.22	4.13	4.29	6.52	6.96	9.67	3.86	9.55	10.21	14.41	17.1	17.95	5.42	6.96	8.33	11.68	5.4	1.62	5.26	3.53	11.2	7.6	10.66	5.14
ENSG00000068796	KIF2A	2.72	1.31	1.34	1.4	8.26	4.92	3.3	2.98	1.94	1.67	1.59	1.55	6.04	2.25	2.48	6.28	0.34	1.91	5.2	3.9	11.81	4.84	7.98	4.49	7.77	2.67	3.94	3.25	3.91	5.28	1.6	6.25	5.11	3.66	4.38	5.6	2.76	6.87	2.49	2.55	3.67	1.56	2.58	2.26	6.42	3.91	3.9	4.89
ENSG00000068831	RASGRP2	0.97	0.57	0.37	2.22	1.07	0.97	0.42	0.82	0.31	0.11	0.43	1.66	0.19	0.57	1.78	0.41	0.13	2.33	0.53	0.38	0.33	0.83	1.41	1.05	0.36	0.66	0.2	3.32	0.95	1.46	0.94	2.63	0.7	1.32	0.45	0.32	0.27	0.48	1.01	0.73	0.42	0.35	0.32	0.27	0.96	0.31	1.54	0.18
ENSG00000068878	PSME4	5.44	2.88	1.34	2.19	6.85	6.13	4.18	3.45	3.49	1.19	2.47	1.98	4.76	3.44	4.15	16.21	0.6	3.53	7.65	8.33	8.32	4.06	13.23	6.77	9.8	4.03	4.66	4.47	7.58	5.76	1.67	5.38	4.63	7.3	8.52	7.81	4.43	8.03	4.03	4.08	5.1	2.45	3.86	2.61	7.2	3.88	4.94	3.99
ENSG00000068885	IFT80	3.64	2.17	1.85	1.48	3.93	4.28	2.28	2.59	1.51	0.79	1.41	1.88	1.92	1.29	3.55	8.84	0.4	1.47	2.82	2.56	2.42	3.13	6.9	3.25	5.27	1.99	1.93	2.58	3.82	2.7	0.87	4.13	2.07	3.5	6.4	3.4	2.52	3.39	2.37	1.55	2.17	1.38	2.42	2.71	4.53	1.36	4.49	2.15
ENSG00000068903	SIRT2	3.21	1.34	0.6	1.39	3.38	3.64	1.67	1.99	1.33	1.18	0.76	0.73	2.54	0.4	1.9	4.09	0.25	2.14	2.27	3.73	3.12	2.09	5.06	2	3.4	1.12	3.42	2.2	2.03	1.76	1.18	2.94	2.95	3.49	4.98	5.16	0.7	3.17	2.09	1.43	1.28	0.55	0.89	1.01	2.39	1.55	1.67	1.66
ENSG00000068912	ERLEC1	4.65	1.77	0.65	1.81	9.15	5.9	4.56	5.5	4.83	2.43	3.91	1.76	8.69	2.79	3	15.9	0.69	2.49	5.76	7.9	5.93	3.31	7.32	4.06	6.24	2.8	5.83	2.85	5.78	3.73	1.43	11.68	3.26	13.09	16.38	12.01	3.3	11.93	2.45	2.43	4.38	1.05	3.72	3.98	8.07	4.34	2.14	6.16
ENSG00000068971	PPP2R5B	3.28	1.05	0.7	2.16	1.85	1.02	1.77	1.06	0.72	0.23	0.6	0.66	0.27	0.35	1.57	1.02	0.21	1.92	1.43	2.72	2.53	1.24	2.03	1.88	2.31	0.5	0.57	1.19	0.77	1.41	3.7	1.75	1.5	2.67	1.77	2.09	1.28	1.91	2.32	1.86	0.71	1.02	0.7	0.32	1.72	0.52	4.21	0.41
ENSG00000068976	PYGM	0.26	0.14	0.11	0.15	0.24	0.1	0.05	0.09	0.06	0.01	0.06	0.1	0.04	0.05	0.23	0.03	0.06	0.41	0.12	0.16	0.12	0.05	0.28	0.12	0.13	0.04	0.05	0.49	0.26	0.3	0.22	0.14	0.06	0.09	0.05	0.19	0.19	0.23	0.08	0.12	0.04	0.14	0.05	0.07	0.15	0.02	0.46	0.04
ENSG00000068985	PAGE1	0	0	0	0	0	0	0	0	0	0	0	0	0	0	0	0	0	0	0	0	0	0	0	0	0	0	0	0	0.01	0	0	0	0	0	1.6	0	0	0	0	0	0	0	0	0	0	0	0	0
ENSG00000069011	PITX1	4.48	0.85	0.6	0.51	4.3	1.59	1.58	0.89	0.71	0.6	0.7	0.31	1	0.41	2.31	0.88	0.2	1.2	3.04	5.97	4.6	1.19	3.71	2.4	3.47	0.95	0.87	2.04	1.84	3.54	1.71	1.69	2.35	3.08	2.6	3.98	1	2.86	1.93	1.05	1.01	0.67	1.23	0.59	2.8	1.1	3.62	2.64
ENSG00000069018	TRPC7	0.06	0.04	0.01	0.06	0	0.04	0.05	0.06	0.02	0.01	0.03	0.02	0.01	0.01	0.03	0	0.02	0.02	0.01	0.02	0.06	0.08	0	0.04	0.07	0.07	0.08	0.01	0	0.06	0.01	0	0.08	0.02	0	0	0.01	0.02	0	0.03	0.1	0.01	0.05	0.04	0	0	0.23	0.03
ENSG00000069020	MAST4	2.79	0.83	1.43	1.61	1.72	2.74	0.95	0.94	0.68	0.28	0.73	0.66	0.49	0.54	2.92	1.58	0.15	2.2	1.81	3.44	1.88	1.62	4.82	1.57	0.36	1.01	1.28	3.2	2.12	1.84	1.2	1.26	2.36	2.63	1.43	2.37	0.62	0.96	1.17	2.23	1.46	0.45	1.23	0.85	1.92	0.6	3.39	1.8
ENSG00000069122	ADGRF5	1.82	0.4	0.27	0.19	0.78	1.24	0.73	0.59	0.83	0.26	0.59	0.4	0.62	0.36	1.14	1.46	0.05	0.7	0.63	1.2	0.99	0.36	2.67	0.69	0.96	0.51	0.85	1.98	0.96	0.81	0.53	2.67	0.54	1.73	1.89	0.9	0.54	0.81	0.64	0.62	0.5	0.28	0.69	0.31	1.66	0.65	0.86	0.2
ENSG00000069188	SDK2	0.24	0.48	0.04	0.65	1.65	0.07	0.04	0.1	0.4	0.01	0.01	0.14	0.01	0.03	1.07	0.02	0.08	0.13	0.03	0.03	0.02	0.02	0.06	0.24	0.05	0.05	0.01	0.13	0.24	0.05	0.28	0.06	0.03	0.04	0.56	0.19	0.02	0.02	0.02	0.09	0.09	0	0.32	0.01	0.05	0.01	0.41	0.04
ENSG00000069206	ADAM7	0	0	0	0	0	0	0	0	0	0	0	0	0	0.01	0	0	0	0	0	0	0	0	0	0	0	0	0	0	0	0	0	0	0	0	0	0	0	0	0	0	0.01	0	0	0	0	0	0	0
ENSG00000069248	NUP133	2.25	1.33	0.77	1.58	3.11	3.73	2.07	2.35	1.19	1.65	1.04	0.97	4.2	1.44	2.74	7.29	0.37	2.09	4.17	2.89	3.45	2.14	5.83	2.97	3.96	1.51	3.52	2.29	2.84	2.5	1.19	4.88	4.19	3.48	5.38	4.33	2.35	4.06	1.95	2.5	2.68	0.87	1.83	2.8	3.99	2.59	2.65	2.2
ENSG00000069275	NUCKS1	4.99	3.35	2.76	5.57	11.81	10.9	6.07	5.24	3.62	2.23	4.65	2.56	10.04	5.8	6.81	20.66	1.18	5.08	12.18	6.19	11.15	5.73	22.8	11.59	31.29	4.55	8.46	7.12	9.11	8.36	3.31	25.75	16.43	16.39	13.61	10.06	10.63	13.72	9.35	7.58	11.8	3.25	7.8	11.92	18.23	8.61	12.24	3.98
ENSG00000069329	VPS35	4.08	3.56	1.91	2.42	7	17.04	7.07	6.71	3.05	4.51	3.04	2.94	13.31	2.95	4.3	22.44	0.52	4.43	11.1	6.31	18.37	7.5	12.15	14.02	14.84	4.39	10.84	4.93	6.46	10.02	3.75	13.92	9.39	12.39	26.62	16.37	4.26	12.52	5.45	4.76	7.59	1.84	6.21	5.08	10.94	6.61	6.8	5.21
ENSG00000069345	DNAJA2	3.06	1.81	0.94	1.59	6.56	10.46	5.06	4.59	2.39	3.61	2.27	2.26	10.07	1.75	1.85	11.58	0.31	2.46	7.11	6.09	12.82	4.87	8.77	10.36	10.97	3.42	7.2	2.9	4.11	6.06	1.42	11.88	6.52	6.21	11.25	12.87	2.47	9.57	3.01	2.77	6.13	0.93	5	3.24	7.66	5.15	3.11	3.47
ENSG00000069399	BCL3	10	2.58	2.22	8.76	5.84	3.5	4.43	2.54	3.65	0.89	2.15	2.46	1.01	1.46	6.84	3.65	1.35	7.34	5.71	10.81	7.11	4.03	5.7	10.58	8.59	3.54	2.28	3.31	3.82	2.65	9.27	5.03	3.48	7.7	4.19	2.91	4.74	3.89	5.84	5.26	3.3	1.21	1.71	1.21	3.75	2.3	12.85	1.74
ENSG00000069424	KCNAB2	2.24	0.91	0.93	1.59	4.91	6.44	1.81	1.18	1.22	1.49	1.91	1.55	2.52	1.15	4.52	9.06	0.39	1.87	6.17	1.07	1.85	1.66	7.47	1.49	4.49	2.29	2.69	3.87	2.85	1.68	2.32	2.73	2.14	3.45	8.17	2.06	0.43	2.38	4.61	1.44	1.18	1.76	0.99	1.7	3.56	1.87	7.93	1.67
ENSG00000069431	ABCC9	0.3	0.05	0.09	0.05	0.3	0.42	0.19	0.07	0.09	0.04	0.13	0.11	0.1	0.14	0.38	0.56	0.01	0.59	0.32	0.38	0.22	0.05	1.15	0.06	0.28	0.05	0.15	1.48	0.31	0.09	0.16	0.97	0.18	0.33	0.63	0.26	0.08	0.22	0.23	0.34	0.14	0.07	0.21	0.07	0.39	0.15	0.19	0.03
ENSG00000069482	GAL	0	0.48	0.04	0.12	0.09	0.02	0.03	0.03	0.76	0.07	0	0.35	0.21	0.02	0.1	1.8	0	0.1	1.73	0.11	0.24	0.05	0.36	3.8	0.78	0.81	0.78	0.98	0.46	0.95	0.27	0.06	0.5	1.11	0.03	0.01	0.03	0	0	0	0.15	0.09	0.14	0.2	0	0.33	0	0.65
ENSG00000069493	CLEC2D	1.29	0.72	0.8	1	3.59	1.25	0.53	1.48	0.52	0.12	0.7	1.41	0.48	1.29	3.92	1.8	0.13	1.5	4.27	0.79	0.53	1.03	1.95	0.53	1.91	1.02	0.5	1.82	2.01	1.13	0.48	3.65	1.07	1.88	1.09	1.67	0.47	1.07	0.76	0.49	0.85	0.73	0.42	0.56	4	1.08	2.62	1.06
ENSG00000069509	FUNDC1	0.49	0.88	0.1	0.32	1.19	2.1	1.28	1.53	0.52	0.53	0.43	0.35	1.95	0.59	0.41	3.47	0.04	0.32	1.5	1.68	4.52	0.86	2.44	1.36	3.99	0.88	2.35	0.54	1.74	1.34	0.16	4.4	1.38	1.12	4.04	2.43	0.68	1.8	0.3	0.72	1.42	0.17	1	0.97	1.4	1.02	0.53	2.09
ENSG00000069535	MAOB	0.06	0.04	0.02	0.02	0.09	0.15	0.53	0.17	0.03	0.03	0.25	0.06	0.06	0.05	0.27	0.1	0.08	0.46	0.35	1.45	0.01	0.03	0.87	0.32	0.03	0.03	0.08	0.8	0.91	0.07	0.05	0.45	0.13	0.08	3.71	0.36	0.23	0.06	0.11	0.11	0.18	0.01	0.1	0.02	0.05	0.04	0.11	0.65
ENSG00000069667	RORA	2.59	1.38	1.13	2.01	3.68	1.79	0.99	1.27	0.63	0.14	1.07	1.6	0.34	0.54	3.48	1.12	0.42	4.05	2.03	0.53	0.63	1.22	3.04	1.22	1.08	0.98	0.75	3.93	3.51	1.6	3.65	2.34	0.96	1.76	0.71	2.94	0.41	0.66	2.19	2.22	1.26	1.04	0.66	0.51	2.58	0.65	3.17	0.75
ENSG00000069696	DRD4	0.23	0.05	0.16	0.28	0.19	0.18	0.03	0.05	0.03	0.01	0.05	0.09	0.01	0.02	0.37	0.2	0.03	0.19	0.27	0.26	0.08	0.16	0.25	0.37	0.23	0.06	0.02	0.25	0.22	0.32	0.25	0.06	0.26	0.2	0.12	0.09	0.2	0.09	0.24	0.13	0.06	0.04	0.1	0.12	0.25	0.04	0.8	0.06
ENSG00000069702	TGFBR3	1.98	0.16	0.42	0.49	2.61	3.14	0.89	0.69	0.3	1.74	0.46	0.53	0.98	0.53	1.88	0.26	0.16	3.33	2.03	2.51	1.68	0.8	4.17	1.25	0.73	0.23	0.71	3.29	0.88	2.76	1.08	2.62	0.18	0.89	4.44	1.56	0.67	0.72	2.11	0.48	1.13	0.98	0.68	0.61	0.82	0.54	2.42	0.65
ENSG00000069712		0.62	0.21	0.17	0.38	0.36	0.84	0.29	0.25	0.09	0.19	0.11	0.23	0.4	0.11	0.84	0.72	0.02	0.22	0.76	0.3	0.3	0.49	1.01	0.52	0.57	0.27	0.28	0.33	0.45	0.42	0.09	0.4	0.36	0.94	1.14	0.68	0.33	0.35	0.4	0.21	0.27	0.07	0.34	0.43	0.54	0.37	0.73	0.44
ENSG00000069764	PLA2G10	2.33	0.67	0.08	1.63	0.09	1.05	0.76	0.58	0.15	0.33	0.18	0.19	0.7	0.08	2.26	0.41	0.13	1.11	0.14	1.58	0.31	0.6	0.35	0.63	0.49	0.19	0.36	0.06	0.16	0.52	0.05	0.31	0.29	2.64	1.31	1.88	0.24	0.46	0.74	0.88	0.76	0.04	0.34	0.14	0.5	1.04	0.76	0.38
ENSG00000069812	HES2	0.88	1.43	0.7	1.23	0.24	1.14	0.14	0.42	0.31	0.09	0.33	0.15	0.88	0.1	0.88	2.04	0.19	0.39	0.89	0.76	0.17	0.99	0.85	0.29	0.68	0.78	1.29	0.2	0.6	1.15	0.58	1.14	0.65	5.12	0.31	0.9	0.32	1.65	0.35	0.5	0.53	0.05	0.48	0.23	0.02	3.04	0.53	0.26
ENSG00000069849	ATP1B3	9.81	3.96	0.79	2.27	7.9	27.06	8.6	10.33	7.48	6.87	4.45	3.13	29.84	5.22	2.86	34.63	0.56	5.43	10.1	14.63	21.54	12.11	15.87	8.7	38.96	6.3	17.98	6.87	5.67	9.02	3.19	28.95	8.29	9.23	29.05	16.3	4	14.06	4.33	9.44	6.51	1.62	4.26	9.5	9.93	9.16	4.54	11.85
ENSG00000069869	NEDD4	1.04	0.55	0.23	0.43	4.85	2.15	0.96	0.7	0.47	0.49	0.81	0.52	0.85	0.53	1.31	6.01	0.3	1.24	1.72	1.5	3.37	2.05	6.01	0.54	2.75	0.6	0.81	1.24	1.78	1.42	0.43	1.41	2.72	1.05	4.68	1.41	0.28	1.37	1.12	0.95	0.95	0.44	0.76	1.5	1.46	0.85	1.56	0.78
ENSG00000069943	PIGB	1.38	0.55	0.29	0.67	2.13	1.07	1.05	1.19	0.8	0.24	0.52	0.59	0.73	0.7	1.2	1.97	0.16	0.87	1.77	1.34	1.05	0.82	2.43	1.57	1.01	0.62	0.88	1.27	1.46	0.93	0.41	1.55	1.21	2.11	3.08	2.58	1.11	1.57	0.8	1.57	0.95	0.8	0.73	1.38	2.09	0.79	1.22	1.22
ENSG00000069956	MAPK6	3.31	1.26	0.52	0.95	4.17	2.88	4.13	3.61	1.78	0.61	1.7	1.16	2.49	1.91	1.6	4.39	0.32	1.9	4.48	5.6	6.38	1.73	4.68	2.62	4.04	1.44	1.5	2.25	3.47	3.74	0.78	3.49	2.31	6.72	10.48	8.89	3.86	10.56	2.23	2.41	3.03	0.96	1.99	1.53	3.84	2.86	2.65	1.45
ENSG00000069966	GNB5	2.38	0.87	0.59	1.59	2.64	2.74	1.2	0.99	0.82	0.12	0.67	0.95	0.59	0.79	2.32	1.81	0.41	1.64	2.11	3.54	1.43	0.74	1.86	0.94	1.07	0.6	0.52	2.13	1.75	0.81	1.3	2.63	0.78	2.38	6.61	5.23	0.79	3.47	2.06	1.04	1.2	0.82	0.91	0.36	3.17	0.91	2.21	0.38
ENSG00000069974	RAB27A	3.96	1.75	1.09	1.24	4.03	2.21	2.3	2.57	1.04	0.22	1.21	0.79	1.1	1.16	2.54	3.22	0.44	2.58	2.77	3.71	2.29	1.08	3.27	1.42	1.65	1.39	1.61	1.42	2.06	3.45	1.07	3.57	2.04	6.81	4.02	2.64	1.99	7.09	1.86	2.78	1.84	1.1	1.12	1.32	4.49	4.15	3.08	0.74
ENSG00000069998	HDHD5	2.65	1.76	0.97	2.07	4.12	2.98	2.48	2.34	1.53	1.84	1.82	1.26	2.64	1.32	1.99	8.66	0.4	2.88	3.4	2.79	2.31	2.02	5.24	3.35	5.22	1.87	4.22	2.82	2.71	3.2	1.11	4.28	3.9	3.66	8.94	4.89	2.86	3.4	3.82	1.23	2.73	1.5	2.4	2.23	5.2	3.17	2.52	2.99
ENSG00000070010	UFD1	5.6	2.15	1.4	2.47	8.76	3.93	4.83	4.03	2.75	2.49	2.29	2.09	3.52	2.15	3.36	11.16	0.54	3.39	6.34	7.58	4.73	3.06	10.68	5.45	5.1	2.97	6.16	3.74	4.66	7.2	3.77	11.04	5.37	8.09	11.74	11.08	2.69	12.7	5.1	3.77	3.39	2.27	3.4	2.18	9.65	5.19	6	2.28
ENSG00000070018	LRP6	7.34	3.11	2.33	4.2	3.4	4.96	2.11	2.07	2.41	1.13	2.14	1.5	2.34	1.77	3.27	9.1	0.77	3.38	4.69	6.09	4.9	4.03	8.19	11.12	8.82	3.67	2.7	6.73	9.82	5.92	3.17	3.52	5.19	3.94	7.52	6.36	2.82	3.67	4.96	5.5	3.9	1.83	2.77	2.03	4.43	1.43	7.71	4.92
ENSG00000070019	GUCY2C	1.43	0.79	0.51	1.19	0.02	12.91	0.8	3.92	0.46	4.54	2.16	1.59	6.48	0.61	1.62	10.56	0.22	2	4.19	8.62	5.77	6.46	12.59	13.99	5.96	2.99	6.3	0.88	3.42	4.52	1.66	1.58	3.3	1.04	10.54	0.47	1.62	1.43	2.57	3.65	5.52	0.05	3.09	4.76	0.07	0.85	1.63	3.72
ENSG00000070031	SCT	0	0	0	0.06	0	0	0.03	0	0	0	0	0	0	0	0.08	0	0	0.02	0.04	0	0	0.05	0.12	0	0.05	0.01	0	0.02	1.94	0.06	0.04	0	0	0	0.12	0.03	0	0	0.09	0.01	0	0	0	0	0	0	0.16	0
ENSG00000070047	PHRF1	4.52	1.76	2.96	4.26	3.52	2.29	1.94	1.35	1.47	0.5	1.45	1.79	0.84	0.69	4.56	4.74	0.96	3.44	4.41	4.7	2.98	3.25	5.68	6.27	7.45	1.99	1.52	3.85	3.49	6.38	4	3.12	4.22	3.1	4.29	4.7	2.52	2.85	5.17	3.26	1.62	1.98	1.65	1.26	4.17	1.36	9.43	1.4
ENSG00000070061	ELP1	2.44	1.11	0.94	0.82	2.69	3.14	1.65	1.43	1.22	0.82	0.94	0.79	1.96	0.96	1.84	4.32	0.18	1.44	3.07	3.02	2.62	2.04	4.65	2.53	3.14	1.17	1.83	2.14	1.87	2.69	0.99	2.75	2.66	2.86	2.45	3.9	2.02	3.41	2.51	1.7	1.49	0.8	1.26	1.15	3.15	2.17	1.83	2.06
ENSG00000070081	NUCB2	4.69	3.27	2.21	1.9	25.39	3.82	5.73	7.13	5.8	0.95	8.54	1.68	3.95	2.76	3.25	10.36	1.49	2.31	3.96	7.78	4.95	1.18	6.93	6.32	6.26	1.76	3.97	2.03	3.82	4.97	0.98	21.16	2.4	17.44	18.81	15.71	4.17	26.7	7.37	1.71	1.85	2.66	4.31	3	17.99	7.65	2.98	1.53
ENSG00000070087	PFN2	0.79	0.75	0.19	0.45	2.06	1.24	2.65	1.07	2.34	0.2	1.06	0.63	2.76	0.14	0.99	15.33	0.01	0.68	0.85	0.88	3.16	1.88	3.99	4.43	12.81	0.27	0.93	2.55	5.92	0.64	0.54	2.35	0.57	1.66	13.83	16.75	0.55	1.58	0.51	1.19	3.1	0.17	1.8	0.38	6.33	1.08	0.37	4.48
ENSG00000070159	PTPN3	5.22	1.83	1.66	2.42	2.08	13.37	1.99	2.29	0.68	1.33	1.5	1.52	3.41	0.93	2.51	7.81	0.62	2.36	3.45	4.83	4.79	6.92	7.32	4.38	10.78	2.24	2.53	2.96	3.86	5.26	2.41	1.81	3.32	3.82	5.48	4.82	3.42	2.34	3.18	8.15	2.69	0.99	1.55	1.46	2.45	2.05	5.54	3.71
ENSG00000070182	SPTB	2.74	0.51	0.55	0.9	0.25	0.37	0.26	0.23	0.31	0.1	0.11	0.23	0.08	0.15	1.56	0.43	0.13	0.58	0.48	0.85	0.64	0.58	0.75	0.56	0.58	0.2	0.14	0.62	0.51	0.25	0.32	0.38	0.4	0.68	0.47	0.61	0.55	0.49	0.45	1.12	0.4	0.21	0.43	0.18	0.3	0.28	1.47	0.55
ENSG00000070190	DAPP1	0.7	0.58	0.33	0.45	2.26	0.96	1.23	1.83	0.39	0.09	0.77	0.88	0.62	0.79	0.78	2.29	0.1	1.12	1.27	0.26	0.59	0.6	0.74	0.8	1.59	0.34	0.22	0.5	0.37	1.91	0.55	1.31	0.77	0.99	0.59	0.8	0.8	0.51	1.25	0.7	0.29	1.21	0.21	0.11	3.17	0.93	1.89	0.6
ENSG00000070193	FGF10	0.14	0.05	0.01	0.04	0.07	0.29	0.05	0.06	0.02	0.04	0.03	0.05	0.08	0.02	0.33	0.06	0	1.06	0.2	0.02	0.02	0.01	0.28	0.06	0.05	0.09	0.07	0.8	0.25	0.04	0.07	0.14	0.06	0.09	0.04	0.03	0	0.01	0	0.1	0.13	0.02	0.08	0.04	0.09	0.03	0.07	0.01
ENSG00000070214	SLC44A1	6.67	1.58	0.53	1.46	4.61	11.35	4.36	5.28	2.19	3.13	2.38	1.44	10.52	2.35	1.88	14.66	0.41	2.38	6.45	5.98	7.37	8.13	6.17	4.45	9.16	2.44	7.43	2.93	4.77	4.53	1.01	5.79	5.41	10.28	7.35	12.67	4.25	12.01	4.67	3.39	4.95	0.89	3.2	3.68	6.49	14.12	3.43	3.97
ENSG00000070269	TMEM260	2.93	0.79	0.41	1.41	2.04	2.1	0.86	1.37	1.03	0.99	1.05	1.1	1.27	0.86	2.17	4.2	0.21	1.68	2.95	2.87	2.48	2.61	4.13	3.9	5.21	2.16	2.25	2.25	4.09	1.54	1.1	3.3	2.69	2.14	2.88	2.05	1.34	2.3	1.83	1.72	2.15	0.91	1.84	1.51	1.9	1.41	3.02	2.17
ENSG00000070366	SMG6	4.13	2.19	1.84	3.59	2.91	2.13	1.77	1.33	0.99	0.35	1.38	1.42	0.69	0.97	4.1	2.37	0.47	3.31	2.04	3.68	1.21	1.86	3.15	2.69	3.12	1.6	1.28	2.33	3.66	3.34	2.26	2.19	2.71	3.56	2.26	3.74	2.42	2.37	3.63	2.98	2.04	1.7	1.61	1.1	3.32	1.36	6.86	1.85
ENSG00000070367	EXOC5	4.09	2.66	1.53	1.82	6.45	5	3.96	5.03	2.88	1.51	2.5	2.36	3.28	2.16	3.48	6.82	0.49	3.03	5.18	6	8.84	3.82	6.27	5.05	11.79	2.52	3.27	3.53	5.98	3.45	1.36	7.74	4.33	6.2	6.03	10.11	2.69	7.84	3.16	3.24	4.2	1.78	3.16	2.35	7.11	5.41	5.39	2.86
ENSG00000070371	CLTCL1	0.43	0.34	0.13	0.67	0.42	0.4	0.38	0.36	0.33	0.26	0.17	0.2	0.11	0.15	0.97	1.94	0.04	0.38	0.63	0.22	0.09	0.22	1.22	0.23	0.78	0.15	0.25	1.3	0.69	0.35	0.82	0.61	0.68	0.52	1.33	0.66	0.72	0.5	0.68	0.41	0.31	0.32	0.53	0.06	0.41	0.13	0.68	0.43
ENSG00000070388	FGF22	0.02	0.03	0.07	0.05	0.08	0	0.02	0	0	0	0	0.01	0.01	0.01	0.05	0	0.01	0.03	0.05	0.07	0.01	0.01	0.07	0.1	0.09	0.01	0	0.02	0.05	0.03	0.06	0.03	0	0.05	0.04	0.01	0.01	0.01	0.09	0.04	0.02	0.03	0.01	0.01	0.03	0.02	0.22	0
ENSG00000070404	FSTL3	0.95	1.06	0.52	0.56	0.98	1.17	2.64	0.28	0.34	0.27	0.32	0.67	0.41	0.23	2.06	0.98	0.07	3.56	4.27	0.78	0.61	0.79	2.29	0.84	1	2.12	1.03	3.5	2.02	0.57	1.87	1.16	1.27	2.45	0.49	2.47	0.68	1.08	1.32	3.22	0.89	0.07	0.68	0.48	0.76	2.51	3.53	0.63
ENSG00000070413	DGCR2	4.62	1.9	1.24	2.01	5.49	3.78	3.4	2.78	1.51	1.4	1.16	1.15	1.46	1.03	3.74	8.02	0.45	2.81	4.09	5.48	2.26	2.78	6.56	3.23	5.53	1.41	4.3	3.6	2.76	4.93	1.26	4.03	4.4	5.55	10.24	6.79	2.29	3.7	2.75	2.92	2.09	1.23	2.3	1.86	3.82	2.75	4.79	2.07
ENSG00000070423	RNF126	7.96	2.71	3.08	4.81	8.5	4.04	3.7	1.56	2.43	1.58	2.7	2.35	1.81	1.23	4.91	9.22	0.84	4.83	8.7	8.65	6.77	4.41	11.52	9.31	9.09	4.17	2.46	4.28	4.11	7.11	4.64	4.61	5.96	6.03	4.1	7.51	2.72	4.75	7.45	6.31	2.39	2.65	2.68	2.59	5.21	2.83	8.29	2.4
ENSG00000070444	MNT	6.92	1.67	2.97	7.42	3.86	2.41	2.26	1.24	2.12	0.43	1.86	2.22	0.59	0.77	5.01	4.36	0.66	5.26	2.77	6.57	2.69	3.15	4.61	5.78	4.88	2.41	1.36	3	2.35	5.02	7.38	2.21	3.31	4.4	2.85	3.55	3.08	2.06	5.83	2.57	3.54	1.72	2.18	1.61	2.42	1.46	12.94	1.86
ENSG00000070476	ZXDC	5.53	1.62	1.25	2.58	3.57	3.32	1.47	1.19	1.14	0.58	1.26	1.23	1.28	0.83	5.78	6.43	0.51	2.65	3.15	4.05	2.31	3.83	5.61	2.84	5.24	1.33	1.73	4.1	3.04	4.01	1.85	3.34	4.24	5.42	7.07	5.36	2.93	2.93	3.22	3.42	1.49	0.99	1.69	2.17	2.86	1.44	4.98	2.89
ENSG00000070495	JMJD6	3.89	2.24	2.89	3.16	4.61	3.1	3.08	2.19	2.44	0.59	1.93	2.12	1.49	1.03	2.3	3.2	0.8	2.57	2.66	5.73	5.47	3.14	4.83	4.18	4.22	2.14	2.35	3.15	1.87	3.64	3.48	3.82	2.56	4.75	6.85	4.68	2.3	5.74	3.91	2.75	2.44	2.05	1.55	1.29	3.61	2.35	6.93	1.83
ENSG00000070501	POLB	2.6	1.34	0.54	1.13	5.04	3.66	2.68	3.08	2.4	1.75	1.26	1.53	6.54	2.29	2.05	6.95	0.15	1.22	3.32	4.28	4.33	2.53	3.68	2.52	6.79	4.59	3.84	2.25	2.82	1.91	1.29	6.74	2.56	3.57	7.02	11.44	1.68	6.99	3.77	0.97	3.5	1.4	1.81	4.43	4.6	2.46	2.33	3.16
ENSG00000070526	ST6GALNAC1	20.01	6.87	10.92	17.32	0.14	1.31	3.66	3.58	1.03	1.28	5.04	2.35	2.49	0.9	41.34	11.83	0.84	9.97	1.02	12.58	7.02	4.88	12.24	7.42	6.86	1.4	1.45	1.2	0.33	40.41	3.14	1.1	4.91	62.35	8.59	0.94	12.45	23.24	9.94	4.83	1.92	0.35	7.72	2.38	0.47	37.19	8.91	6.51
ENSG00000070540	WIPI1	8.02	2.9	4.17	5.91	6.52	11.33	2.55	4.26	2.31	0.44	1.42	3.09	1.45	0.97	7.52	7.13	0.91	2.93	3.91	4.97	4.11	3.34	8.21	7.63	6.88	2.22	5.81	3.71	3.24	6.83	2.27	5.81	1.75	8.64	12.5	2.27	7.19	3.73	2.78	4.82	4.39	1.17	3.44	2.39	3.28	1.61	4.93	1.98
ENSG00000070601	FRMPD1	0.04	0.04	0.01	0.03	0	0.03	0.03	0	0	0	0	0	0.02	0.01	0.06	0.05	0	0.01	0.12	0.06	0.12	0.03	0.12	0.09	0.04	0.02	0.02	0.02	0.7	0.07	0.02	0.02	0.02	0.06	0.07	0.02	0.02	0	0.12	0.18	0.05	0	0.01	0.02	0.02	0	0.07	0.01
ENSG00000070610	GBA2	31.93	15.74	12.24	15.49	9.13	16.69	9.11	9.65	6.59	2.37	7.72	8.66	5.63	4.17	17.49	22.12	3.74	17	10.5	40.21	16.74	19.79	23.03	17.41	17.41	7.9	9.99	12.44	10.53	19.11	8.36	10.26	10.94	16.2	37.93	12.1	22.94	13.66	29.53	14.37	9.87	7.52	8.66	6.82	10.76	10.67	31.64	6.34
ENSG00000070614	NDST1	3.6	2.01	1.17	1.18	3.53	2.48	2.11	1.2	1.04	0.39	0.92	0.93	0.55	0.62	2.55	3.46	0.43	3.06	1.97	2.93	2.48	1.67	4.22	2.27	3.67	0.98	1.85	4.39	3.34	2.64	1.62	2.52	3.3	3.47	4.07	1.84	0.93	2.03	2.34	3.19	1.61	1.1	1.81	0.69	2.46	2.56	3.15	2.05
ENSG00000070669	ASNS	3	1.59	1.66	1.14	9.51	4.11	3.35	3.29	5.83	2.2	3.06	2.23	3.28	1.55	3.79	13.8	0.27	2.6	5.67	6.96	5.68	3.14	5.41	4.07	5.23	2.41	5.52	2.71	4.73	2.52	0.84	4.9	5.44	4.54	4.49	2.94	2.04	12.07	2.56	2.16	1.6	1.76	3.19	4.91	7.8	3.2	4.66	3.97
ENSG00000070718	AP3M2	4.15	0.96	1.23	1.23	3.19	2.19	1.86	1.11	1.22	0.43	1.29	1.13	1.62	1.23	2.63	8.03	0.28	1.18	2.73	2.51	2.81	2.24	4.14	3.1	4.6	2.91	1.65	1.99	3.09	2.85	0.83	3.28	2.24	1.98	3.23	6.51	2.8	4.57	3.42	0.98	1.74	1.25	1.37	1.73	3.37	1.52	2.94	1.9
ENSG00000070729	CNGB1	0	0	0	0	0.03	0.05	0	0	0.01	0	0	0	0	0	0.01	0.07	0	0.01	0.12	0	0	0	0.02	0	0.05	0.01	0	0.07	0.01	0	0.05	0	0	0	0	0	0.03	0	0	0.01	0.01	0	0.01	0	0	0	0	0.07
ENSG00000070731	ST6GALNAC2	1.45	0.62	0.35	0.72	0.34	0.6	0.23	0.07	0.1	0.02	0.18	0.07	0.1	0.06	1.34	0.94	0.03	0.48	0.46	2.06	0.16	0.13	0.56	0.16	0.67	0.09	0.15	0.29	0.16	0.56	0.24	0.42	0.13	3.65	1.07	0.84	0.55	1.41	0.18	0.55	0.49	0.32	0.2	0.16	0.25	4.25	1.05	0.46
ENSG00000070748	CHAT	0	0	0	0.01	0	0	0	0.09	0	0.01	0	0	0.01	0	0	0.01	0	0.02	0	0	0	0	0	0.1	0	0.01	0	0	0.03	0.03	0	0	0	0	0	0	0	0	0	0	0.02	0	0.01	0	0	0	0	0
ENSG00000070756	PABPC1	135.34	33.03	26.82	42.8	168.75	153.16	78.26	58.29	63.69	141.63	44.17	41	293.75	67.28	40.93	589.78	7.81	57.27	160.14	206.37	141.9	122.21	300.18	164.47	659.89	80.84	193.62	99.73	110.85	124.95	32.22	202.53	174.13	118.75	216.07	176.53	76.94	108.08	70.46	112.05	136.67	29.67	59.3	199.66	132.99	109	70.79	188.7
ENSG00000070759	TESK2	1.57	0.69	0.3	0.79	0.72	0.72	0.51	0.48	0.21	0.37	0.21	0.37	0.24	0.26	0.71	1.03	0.09	0.48	0.65	1.5	0.52	0.41	0.66	0.82	2.4	0.32	0.39	0.31	0.76	0.49	0.32	0.8	0.37	1.19	0.97	1.16	0.37	0.89	0.66	0.68	0.31	0.36	0.27	0.23	0.94	0.75	1.99	0.25
ENSG00000070761	CFAP20	2.41	1.4	1.2	0.46	3.7	6.49	1.89	2.24	1.32	1.86	1.06	1.27	4.15	1.1	1.84	5.27	0.13	1.55	3.57	4.06	6.66	3.48	5.94	2.8	4.59	1.4	3.5	2.04	2.72	3.09	0.98	5.7	3.04	3.81	6.59	5.85	1.37	5.05	2.21	1.54	2.28	0.85	2.23	1.4	3.18	2.7	2.26	1.96
ENSG00000070770	CSNK2A2	3.4	1.73	1.26	1.01	4.59	9	3.67	2.85	1.69	2.14	1.66	1.72	6.09	2.13	2.23	14.78	0.28	2.44	5.68	4.12	8.91	4.41	11.31	4.15	8.26	2.58	9.77	3.85	4.76	5.69	1.91	4.93	6.54	5.76	8.23	7.67	2.36	5.19	2.33	3.55	4.72	1.43	3.88	5.3	5.35	4.43	3.02	3.51
ENSG00000070778	PTPN21	3.01	0.85	0.61	1.58	0.71	1.03	0.95	0.9	0.33	0.28	0.54	0.71	0.5	0.35	1.61	1.23	0.22	1.99	0.95	2.21	0.75	0.89	2.11	1.63	1.5	0.6	0.61	1.34	1.89	1.31	0.59	0.66	0.91	1.86	1.07	0.92	1.33	1.53	1.24	2	0.96	0.38	1.11	0.65	1.72	0.36	2.81	0.92
ENSG00000070785	EIF2B3	1.67	1.02	0.97	1.15	3.02	3.08	1.7	1.51	1.1	1.54	1.1	1.13	4.3	1.01	1.75	3.67	0.18	1.66	3.46	1.95	4.07	1.85	3.72	3.06	2.48	1.39	1.96	2.43	2.65	3.47	0.5	3.34	2.25	2.61	4.36	2.85	1.63	2.72	2.19	1.31	1.86	0.57	1.64	1.27	2.82	1.68	1.78	1.6
ENSG00000070808	CAMK2A	0.11	0.03	0.07	0.32	0.06	0.02	0.06	0.07	0.06	0.01	0.13	0.06	0.01	0.03	0.47	0.21	0.03	0.2	0.07	0.06	0.05	0.03	0.24	0.12	0.05	0.04	0.03	0.12	0.33	0.07	0.27	0.06	0.13	0.2	0.02	0.06	0.15	0.09	0.27	0.59	0.16	0.04	0.16	0.04	0.05	0.1	0.6	0.11
ENSG00000070814	TCOF1	4.37	1.93	2.94	3.52	4.71	4.64	1.85	1.64	1.06	1.05	1.14	1.69	2.11	1.42	3.91	8.89	0.85	3.41	6.13	4.74	9.52	3.93	9.23	7.92	7.82	2.99	3.74	5.13	3.53	6.54	2.67	5.01	7.74	2.77	5.46	5.58	3.62	3.5	5.39	4.81	2.43	2.07	3.28	2.09	6.12	2.82	6.77	3.13
ENSG00000070831	CDC42	9.97	6.88	2	4.23	18.97	29.06	16.39	19.7	9.36	14.75	8.59	7.11	45.39	11.11	5.83	29.73	0.99	7.68	24.43	20.33	34.87	10.58	21.33	16.56	30.4	9.25	14.89	7.88	13.58	10.45	3.89	32.83	12.66	29.26	51.71	49.16	11.01	34.01	9.01	7.14	21.05	3.86	6.49	10.11	23.33	23.12	7.45	9.73
ENSG00000070882	OSBPL3	7.32	4.94	3.13	2.21	16.33	5.05	3.99	3.23	2.59	1.52	2.58	3.34	2.12	1.64	4.23	15.51	0.84	4.6	9.92	7.32	6.27	4.98	13.2	8.09	5.71	4.47	3.5	3.49	6.96	4.73	3.19	4.52	4.23	4.98	5.88	13.64	5.9	5.21	6.29	6.25	5.9	3.5	3.32	4.17	7.81	3.59	20.2	5.14
ENSG00000070886	EPHA8	0	0	0	0	0.01	0	0	0	0	0	0	0	0	0	0.01	0.1	0	0	0.02	0	0	0	0.01	0	0	0	0.01	0	0	0	0.01	0.01	0	0.01	0	0.01	0	0.04	0	0	0.01	0	0	0.01	0	0	0.75	0
ENSG00000070915	SLC12A3	0.02	0.01	0.01	0.04	0.01	0	0.02	0.02	0.01	0.01	0.01	0.02	0	0.01	0.03	0.03	0	0	0.02	0	0	0.01	0.02	0	0.01	0.01	0	0.02	0.02	0.02	0	0.18	0.01	0.03	0	0	0	0	0.01	0	0.01	0.01	0	0.01	0.04	0.01	0.06	0.01
ENSG00000070950	RAD18	2.98	1.71	1.89	1.32	2.77	4.37	2.47	1.65	1.05	1.7	1.08	1.09	3.09	1.68	2.44	8.54	0.27	1.26	3.25	2.53	5.35	3.1	5.25	3.37	8.3	2.17	1.88	2.03	1.53	2.45	0.59	3.33	2.31	1.84	5.33	3.03	2.09	4.39	2.34	1.14	1.86	1.19	1.67	2.3	2.81	2.58	4.33	2.47
ENSG00000070961	ATP2B1	8.42	5.38	3.66	3.74	5.47	6.7	6.46	4.8	5.93	1.43	3.94	4.62	3.48	3.82	5.09	13.69	1.04	7.56	8.75	15.48	9.39	5.22	11.46	11.45	13.51	3.98	3.57	5.53	8.34	7.07	5.47	11.76	5.55	8.9	8.3	19.47	4.93	12.2	6.37	5.48	5.76	3.46	3.21	2.63	5.71	4.3	9.13	2.69
ENSG00000070985	TRPM5	0.11	0.02	0.42	0.51	0.08	0.06	0.02	0.37	0.03	0.02	0.13	0.22	0.03	0.02	0.21	0.05	0.03	0.94	0.03	0.76	0.06	0.2	0.22	0.53	0.05	0.08	0	0.03	0.12	0.2	2.12	0.08	0.49	0.02	0.05	0	0.61	0.08	0.77	0.26	0.08	0.01	0.28	0.06	0.04	0.02	1.5	0.25
ENSG00000071051	NCK2	3.67	1.33	1.31	2.59	4.58	5.5	2.18	2.14	0.84	1.4	0.93	1.58	2.32	0.81	2.63	6.32	0.54	2.59	4.58	2.58	4	4.49	9.35	3.53	7.97	2.26	3.26	4.76	6.05	6.3	1.52	2.16	4.73	2.54	7.95	5.25	1.33	1.94	2.79	3.59	1.88	0.71	2.01	1.52	2.5	1.11	5.87	3.37
ENSG00000071054	MAP4K4	5.15	2.33	3.01	3.32	8.87	5.13	4.34	3.38	2.41	0.7	2.56	2.45	2.93	2.12	4.91	4.93	1.17	3.96	6.87	5.43	3.92	4.23	8.03	4.51	5.19	3.93	3.26	6.73	15.36	5.26	5.59	7.59	5.57	7.77	12.41	11.23	3.14	6.89	7.07	5.85	3.3	1.79	2.97	2.03	5.61	2.64	12.02	5.68
ENSG00000071073	MGAT4A	8.08	2.86	2.02	3.28	2.99	5.73	3.55	5.37	1.44	2.57	3.32	2.39	5.22	1.98	4.13	8.48	0.86	3.81	4.2	4.36	6.25	5.31	6.97	5.3	7.81	2.57	3.26	3.98	3.24	4.94	1.8	10.63	4.5	4.63	6.64	4.67	1.88	7.15	7.27	2.22	1.61	1.99	2.26	2.27	3.98	4.79	8.84	1.54
ENSG00000071082	RPL31	130.56	45.31	22.33	63.15	221.1	389.3	197.91	139.24	117.45	284.09	75.13	63.72	445.53	138	104.97	423.67	10.65	83.64	447.37	236.86	321.56	175.83	515.53	166.97	271.31	116.07	310.3	183.25	394.65	168.93	49.07	462.99	297.89	343.86	338.39	500.91	145.15	332.26	82.24	124.26	192.63	28.62	145.28	210.57	241.47	225.65	56.39	389.4
ENSG00000071127	WDR1	19.25	8.77	6.22	15.76	20.69	20.55	15.75	12.46	6.36	6.1	8.35	8	20.57	4.71	13.33	32.52	2.58	19.41	19.9	22.44	33.69	17.7	30.88	20.85	36.45	10.11	15.34	18.58	17.79	34.67	12.71	19.78	24.51	25.07	29.92	40.94	9.81	22.3	20.6	13.93	12.23	6.58	10.42	7.93	26.41	17.31	25.46	10.08
ENSG00000071189	SNX13	6.97	4.8	3.98	3.31	6.49	8.58	6.48	5.31	4.01	3.56	4.29	3.93	5.71	2.99	5.06	22.27	0.87	5.83	9.39	5.53	7.83	10.14	20.55	11.26	9.75	6.94	6.81	5.23	10.61	7.06	2.9	5.68	7.96	8.51	11.79	11.92	6.57	6.25	6.55	5.89	8.09	3.85	7.66	8.64	6.78	3.95	7.19	4.81
ENSG00000071203	MS4A12	4.24	3.2	0.12	2.93	0.01	0.06	0.95	4.16	0.26	0.69	0.03	0.04	0.11	0.7	0	0.22	0.02	1.97	0.01	0.61	0.15	1.71	0	0.16	0.76	2.12	0.01	0.01	0.01	0.04	0	0.04	0.33	0	0.17	0	0.06	0.01	0.01	9.77	0.72	0	0.06	0.01	0	0.01	0.52	0
ENSG00000071205	ARHGAP10	1.25	0.63	0.44	0.43	1.02	0.91	0.66	0.45	0.72	0.19	0.83	0.32	0.26	0.7	1.1	0.33	0.14	1.46	1.5	1.45	0.22	0.27	1.36	0.31	0.43	0.32	0.44	2.23	1.42	0.83	0.7	1.86	1.04	2.03	3.29	3.31	0.49	1.74	1.72	0.53	0.66	0.8	0.36	0.63	2.14	1.06	3.1	0.31
ENSG00000071242	RPS6KA2	2.45	1.16	1.44	2.94	1.25	1.85	0.9	0.59	0.84	0.28	1.17	0.65	0.53	0.34	2.06	0.56	0.7	1.93	1.12	2.95	1.33	2	4.17	0.72	0.75	1.1	0.61	3.13	2.7	3.84	2.64	2.3	1.27	4.41	1.88	0.72	2.02	1.26	2.3	1.6	0.88	0.47	1.16	0.53	1.65	0.39	5.08	0.55
ENSG00000071243	ING3	1.93	0.66	0.38	0.91	2.04	2.33	0.81	1.17	0.65	0.71	0.51	0.52	1.93	0.97	1.3	5.82	0.24	1.01	2.62	1.62	1.89	1.81	4.56	1.58	2.13	0.92	1.7	0.88	2.05	1.5	0.37	2.08	1.66	1.67	1.99	3.92	1.19	2.34	1.28	0.94	1.09	0.47	1.14	1.58	2.35	1.57	1.33	0.93
ENSG00000071246	VASH1	2.29	0.47	0.92	0.97	2.9	1.74	0.62	1.04	0.78	0.2	0.76	0.6	0.47	0.56	3.64	0.89	0.08	1.31	1.98	0.59	0.42	0.65	2.38	0.89	1.43	0.55	0.79	1.74	2.16	1.72	2.15	2.17	1.19	2.5	1.28	1.03	0.51	0.87	1.76	1.46	0.89	0.43	0.69	0.45	1.98	0.68	2.66	0.54
ENSG00000071282	LMCD1	11.94	1.35	2.89	3.07	3.85	2.43	4.15	2.77	3.36	0.56	2.63	2.75	1.21	1.07	7.01	1.53	0.83	15.7	4.25	2.49	2.25	3.83	14.38	1.56	3.73	4.74	1.99	10.02	6.51	3.09	14.05	2.91	1.97	6.34	2.68	3.15	0.78	5.61	9.34	6.88	2.64	1.54	3.11	0.83	4.26	1.78	9.96	2.96
ENSG00000071462	BUD23	6.09	4.38	1.75	3.29	8.17	8.98	8.77	4.66	3.73	5.26	2.54	2.41	11.52	3.23	3.63	35.12	0.9	4	14.27	12.36	14.1	7.15	16.32	11.02	16.99	6.38	9.2	4.77	7.14	8.48	3.64	8.32	8.46	5.21	16.08	12.88	7.97	9.89	5.71	4.37	5.95	3.29	6.16	7.14	8.94	5.26	5.11	7.37
ENSG00000071537	SEL1L	3.9	3.61	2.14	2.63	7.76	4.81	6.89	6.77	2.55	2.41	3.34	2.31	3.23	1.83	4.49	5.55	1.05	3.49	4.16	5.07	5.38	3.26	5.99	4.03	9.88	2.11	4.25	3.23	4.66	3.65	2.2	9.34	4.7	4.69	6.53	9.34	2.48	10.01	3.39	4.6	3.23	1.23	2.52	2.27	6.94	3.22	4.42	3.06
ENSG00000071539	TRIP13	1.14	0.64	0.68	0.49	2.29	2.37	1.36	1.36	1	0.89	0.75	0.65	2.59	0.82	0.71	4.26	0.16	0.97	1.84	1.02	5.78	1.25	1.72	3.65	5.09	1.51	1.26	1.04	1.11	2.38	0.42	2.65	2.24	0.78	4.32	2.09	1.1	2.58	1.54	0.84	1.24	0.94	1.27	0.9	2.6	1.68	0.7	0.95
ENSG00000071553	ATP6AP1	3.59	2.39	0.72	1.3	10.14	9.99	4.67	3.87	1.95	2.05	1.72	1.08	5.03	0.93	2.36	12.5	0.33	2.61	6.52	8.26	9.94	5.01	9.84	5.14	9.98	1.82	9.35	4.27	6.7	6.04	1.32	7.56	5.47	5.63	17.73	12.9	1.58	8.31	2.13	2.69	3.33	1.04	2.04	2.38	6.37	4.55	2.36	5.12
ENSG00000071564	TCF3	7.45	2.59	2.7	4.85	7.48	4.65	3.86	2.68	1.39	1.5	1.3	3.11	1.83	1.38	6.59	10.98	0.89	5.11	8.74	6.26	5.92	5.04	8.93	8.74	14.36	4.52	5.25	7.74	7.77	10	4.82	7.38	13.32	6.29	4.78	9.53	4.09	5.68	6.37	6.3	2.51	2.42	2.53	3.25	8.45	3.13	10.57	3.32
ENSG00000071575	TRIB2	3.58	0.84	1.47	2.04	4.7	1.4	2.85	2.09	1.04	0.08	0.44	0.79	0.56	0.74	1.8	0.69	0.4	1.71	2.43	0.97	0.73	0.45	1.39	1.47	0.65	0.4	0.6	1.76	1.19	1.44	1.33	4.76	0.69	4.1	2.8	10.02	1.46	2.05	5.33	2.59	0.92	0.81	0.63	0.2	17.18	2.29	6.73	0.43
ENSG00000071626	DAZAP1	13.7	4.22	11.59	8.19	12.84	9.76	6.76	4.32	4.08	2.23	5.07	3.88	4.25	2.58	10.77	19.88	1.68	9.37	14.99	16.79	12.21	9.36	18.62	17.89	17.32	6.38	6.04	10.85	10.78	19.03	7.8	11.01	13.44	10.52	11.67	14.26	8.02	11.27	13.72	9.51	5.39	5.35	5.92	6.2	14.89	5.6	16.3	6.45
ENSG00000071655	MBD3	6.72	2.03	1.75	4.61	7.09	3.17	2.21	1.96	1.18	0.44	1.1	1.79	0.63	1.19	5.52	7.59	0.78	4.13	4.99	4.03	3.44	2.7	6.2	7.74	10.58	2.83	1.78	5.76	4.11	5.41	2.54	4.05	6.21	3.62	2.72	3.58	2.77	4.21	4.52	3.36	1.72	1.24	2.44	2.27	6.54	1.88	6.55	2.61
ENSG00000071677	PRLH	0	0	0	0	0	0	0	0	0	0	0	0	0	0	0.08	0	0.03	0	0	0	0	0	0	0	0	0	0	0	0	0	0	0	0	0	0	0	0	0	0	0	0	0	0	0	0	0	0.07	0
ENSG00000071794	HLTF	1.27	0.86	0.34	0.78	4.36	2.31	1.41	2.2	1.97	0.61	1.07	0.73	7.7	1.97	1.3	7.24	0.27	0.75	1.52	3.86	2.28	1.16	1.43	1.5	1.34	1.11	1.52	1.13	1.99	1.94	0.69	5.34	1.4	0.36	0.24	11.22	1.17	0.2	0.14	0.65	1.54	0.2	1.5	0.55	3.96	0.25	1.47	0.59
ENSG00000071859	FAM50A	7.74	3.23	4.28	7.65	7.05	7.8	5.23	3.5	2.44	0.9	2.5	2.76	2.57	1.43	6.5	15.09	3.08	5.86	8.64	9.87	11.05	6.39	12.62	11.13	9.97	3.23	6.12	5.16	7.78	9.11	15.28	6.76	7.6	8.32	15.11	9.54	4.2	5.73	11.88	10.91	3.82	2.13	2.62	1.97	8.07	3.65	19.71	4.56
ENSG00000071889	FAM3A	6.22	1.24	0.92	1.86	4.29	4.75	1.78	1.6	1.21	1.24	1.13	0.96	2.43	0.44	2.81	10.57	0.48	2.38	4.99	4.45	11.12	5.01	8.88	3.85	5.77	2.11	4.17	2.4	3.38	2.85	1.65	3.48	3.62	5.95	9.15	2.24	1.6	1.56	2.45	2.62	3.35	0.81	1.96	1.4	2.46	2.22	3.69	3.27
ENSG00000071894	CPSF1	33.61	7.45	5.27	17.22	15.44	8.5	4.44	3.72	4.03	3.38	3.5	7.03	4.85	1.99	19.09	22.4	3.17	12.33	13.32	18.12	10.23	11.64	18.05	18.24	39.95	12.73	4.54	11.73	7.55	13.77	10.04	21.61	16.23	11.39	12.34	15.32	9.16	10.26	21.19	18.97	6.32	5.44	6.03	9.92	15.13	4.86	19.21	11.5
ENSG00000071909	MYO3B	0.01	0.01	0.03	0.04	0.3	0.02	0.02	0.01	0	0.02	0	0	0.03	0.02	0.15	0.02	0	0.01	0.02	0.15	0.04	0.02	0.04	0.01	0.14	0.02	0.02	0.03	0.45	0.1	0.04	0.03	0.05	0.02	0.03	0	0.03	0.02	0.01	0.02	0.07	0	0.01	0.02	0.1	0.01	0.02	0.06
ENSG00000071967	CYBRD1	2.35	0.25	0.12	0.41	1.57	4.38	3.65	1.95	0.39	0.53	0.26	0.29	1.83	0.31	2.95	0.53	0.57	1.19	2.34	3.88	0.27	0.1	2.79	0.27	0.45	0.51	2.17	3.11	1.48	0.38	0.52	9.95	1.33	0.76	0.48	1.09	0.11	1.24	1.4	1.58	0.86	0.15	1.09	0.46	1.01	0.49	0.87	0.11
ENSG00000071991	CDH19	0.09	0.01	0	0.02	0.03	0.14	0.04	0.02	0.01	0.01	0.02	0.01	0.01	0.03	0	0	0	0.54	0.01	0	0	0	0.06	0	0	0.03	0	0.34	0.05	0.01	0.01	0.03	0.01	0.01	0.04	0.05	0	0.01	0	0.14	0.05	0	0.01	0.05	0	0.01	0	0
ENSG00000071994	PDCD2	3.98	1.99	0.61	1.61	6.33	8.26	4.27	3.87	2.85	4.13	2.33	1.81	11.82	3.33	1.46	13.44	0.26	2.67	9.72	5.75	9.44	5.26	14.87	6.31	9.91	3.08	7.6	3.34	4.91	5.14	0.88	9.69	7.43	5.72	11.74	10.04	5.67	8.65	2.56	2.67	3.9	1.05	4.04	5.76	7.73	6.05	2.42	5.05
ENSG00000072041	SLC6A15	0	0	0	0.01	0.01	0.01	0	0.01	0	0	0	0	0	0.03	0	0.04	0	0.04	0	0	0	0	0.03	0	0	0.03	0	0.04	0.03	0	0	0	0	0	0.3	0	0	0	0	0	0.02	0	0.01	0	0	0	0	0
ENSG00000072042	RDH11	2.7	1.87	0.47	0.91	7.4	2.46	4.23	4.91	2.01	1.8	1.48	1.22	2.79	1.97	1.65	5.63	0.35	1.76	4.18	4.59	7.48	2.66	3.05	3.74	11.29	2.43	4.25	3.4	4.34	3.17	1.13	8.48	4.4	6.58	4.09	9.91	2.53	9.35	1.51	2.46	3.85	1.11	2.53	1.82	6.42	3	1.56	1.19
ENSG00000072062	PRKACA	2.58	1.76	0.47	1.01	3.88	4	3.7	1.99	1.46	0.83	1.2	0.7	2.18	0.7	2.21	4.66	0.33	2.05	3.26	2.7	3.5	2	5.3	2.37	3.87	1.29	4.05	2.67	2.59	2.75	1.45	4.08	2.11	3.12	2.97	5.07	1.79	3	1.53	3.01	1.4	0.66	1.72	1.09	4.07	2.37	2.26	1.19
ENSG00000072071	ADGRL1	4.35	1.82	0.93	1.9	6.11	1.3	2.93	0.99	1.14	0.45	0.68	0.99	0.83	0.7	2.01	3.31	0.57	2.3	1.84	1.95	3.39	2.89	5.54	2.76	7.02	1.24	2.18	3.22	2.01	3.64	1.87	2.26	3	3.09	1.39	4.59	1.36	2.52	2.67	1.75	1.07	1.39	1.13	0.6	1.87	1.25	4.36	1.13
ENSG00000072080	SPP2	0.04	0	0	0.02	0.02	0.08	0	0	0	0	0	0	0	0.02	0	0.07	0	0.08	0	0	0	0.02	0.09	0.1	0.01	0	0	0	0.03	0.02	0.04	0.05	0.05	0	0	0.03	0	0.06	0.03	0.04	0.02	0	0	0	0	0	0	0
ENSG00000072110	ACTN1	23.57	5.08	8.85	7.53	27.55	19.05	12.38	11.15	9.66	6.65	8.58	6.8	7.82	6.85	19.3	13.68	2.84	27.37	15.5	22.96	18.49	9.48	24.12	12.25	35.36	9.04	11.57	25.39	25.69	13.81	22.02	17.09	15.3	29.33	24.13	45.53	9.5	19.9	21.44	23.73	13.34	5.34	13.41	5.73	12.47	13.14	26.91	10.1
ENSG00000072121	ZFYVE26	3.57	2.07	1.44	2.57	3.73	3.94	1.81	1.96	1.36	0.6	1.64	1.35	0.76	1.07	5.28	2.99	0.39	2.66	3.51	3.28	1.84	2.68	4.29	2.78	6.06	1.71	1.05	2.44	4.07	3.01	2.24	3.1	2.8	2.97	3.05	3.99	2.23	3.42	4.52	4.79	1.73	2.06	1.47	1.04	4.16	1.35	8.96	2.13
ENSG00000072133	RPS6KA6	0.24	0.1	0.08	0.25	0.05	0.62	0.07	0.22	0.01	0.03	0.01	0.08	0.14	0.03	0.04	3.28	0.01	0.17	0.02	0.5	0.51	0.84	0.98	0.99	1.11	0.21	0.76	0.19	0.83	0.23	0.06	0.06	0.29	0.01	1.39	0.02	0.21	0.01	0	0.34	0.25	0	0.11	0.26	0.01	0.01	0.02	0.61
ENSG00000072134	EPN2	6.28	2.64	3.32	5.63	3.11	3.93	2.72	1.8	1.54	0.52	1.92	1.82	0.96	1.5	4.78	3.39	0.63	3.99	2.6	8.03	2.25	1.83	3.89	5.38	5.01	1.6	1.33	3.3	3.89	5.05	3.14	3.32	2.72	5.78	3.17	7.33	4.55	3.93	4.83	2.64	3.53	1.7	2.53	1.75	3.21	1.67	8.86	4.58
ENSG00000072135	PTPN18	12.71	6.99	3.55	15.63	10.6	8.1	5.09	6.01	4.72	1.82	3.69	2.98	2.79	2.82	10.02	12.26	1.36	7.63	9.71	13.35	8.22	7.49	17.21	10.75	7.58	4.77	5.4	3.84	8.77	8.44	5.24	10.28	3.51	14.15	9.33	8.8	7.76	6.29	12.78	6.72	7.96	4.01	6.26	4.53	12.78	4.78	10.3	6.21
ENSG00000072163	LIMS2	1.24	0.35	0.45	0.95	0.61	1.72	0.53	0.32	0.25	0.19	0.56	0.53	0.23	0.28	3.04	0.56	0.11	7.6	0.95	0.6	0.38	0.6	2.03	0.58	0.47	0.41	0.47	5.79	1.51	1.75	1.33	0.63	0.76	1.4	0.47	0.42	0.45	0.52	0.98	1.32	0.85	0.2	0.65	0.38	0.48	0.38	2.1	1.14
ENSG00000072182	ASIC4	0.07	0.01	0.01	0.03	0.04	0.02	0.01	0.01	0.02	0	0.03	0.02	0	0.02	0.05	0.03	0.02	0.02	0.05	0.04	0.01	0.02	0.07	0.03	0.04	0.02	0.01	0.03	0.1	0.01	0.01	0.04	0.02	0.05	0.01	0.02	0.04	0.04	0.03	0.05	0.06	0.01	0.02	0.01	0.02	0.01	0.58	0.03
ENSG00000072195	SPEG	1.45	1.4	0.36	0.46	0.33	1.92	0.64	0.09	0.1	0.17	0.67	0.3	0.1	0.36	1.03	1.37	0.02	7.62	0.3	0.58	0.16	0.19	1.19	0.24	0.56	0.19	0.23	7.78	4.39	0.62	2.9	0.5	0.29	0.98	0.42	1.97	0.53	0.39	1.07	3.44	0.63	0.2	0.8	0.41	0.12	0.18	0.98	0.46
ENSG00000072201	LNX1	4.59	0.69	1.74	1.92	1.13	1.59	0.95	0.85	1.32	0.33	0.87	0.58	1.94	0.78	4.53	2.54	0.57	1.8	1.03	2.1	3.05	3.16	2.91	0.68	1.2	0.76	0.9	1.74	1.31	4.64	1.41	1.61	1.77	1.21	2.81	1.49	1.03	1.57	1.78	2.5	1.74	0.3	0.9	0.77	0.96	0.69	3.77	1.51
ENSG00000072210	ALDH3A2	4.58	5.82	1.18	2.74	4.67	8.7	10.16	5.6	2.8	1.1	2.16	2.49	4.78	2.31	6.28	6.92	0.48	4.16	4.44	12.24	5.14	3.4	4.44	6.23	7.16	2.73	4.01	2.32	4	5.65	2.6	5.92	7.55	9.53	9.84	15.5	5.34	6.94	6.66	3.2	4.95	1.23	5.57	2.29	9.27	5.16	10.93	7.47
ENSG00000072274	TFRC	12.81	8	4.12	7.3	21.03	30.29	24.61	26.98	11.69	14.8	20.21	9.3	36.86	14.78	9.22	84.65	0.99	10.7	25.62	21.74	55.01	26.9	53.6	34.79	60.4	16.44	43.67	13.35	12.29	14.27	11.18	37.23	41.76	21.78	42.66	29.91	14.17	19.62	15.44	11.99	20.86	6.5	10.33	18.82	16.46	14.51	32.24	24.89
ENSG00000072310	SREBF1	14.45	7.09	7.05	10.14	13.8	7.45	16.71	10.12	9.17	2.39	8.04	7.64	2.84	5.67	10.34	20.9	2.3	17.46	11.15	17.06	10.21	12.82	14.96	22.55	12.92	6.95	4.83	8.56	8.72	17.4	33.2	8.11	14.59	11.73	13.32	25.32	14.01	12.55	20.09	13.68	12.96	13.6	7.43	7.19	28.53	4.27	39.82	6.17
ENSG00000072315	TRPC5	0.03	0.01	0	0	0.02	0.01	0.01	0.01	0.01	0	0.01	0.01	0	0.01	0.02	0.07	0	0.01	0.02	0.02	0.01	0.02	0.06	0.02	0.01	0	0.01	0.02	0.03	0.01	0	0.01	0.02	0.03	0.05	0.01	0.02	0.01	0	0.01	0.02	0	0.01	0.02	0.01	0.01	0.01	0.06
ENSG00000072364	AFF4	8.62	5.14	4.05	5.98	6.75	7.93	3.9	4.34	3.6	1.34	3.43	5.03	3.81	2.44	7.69	8.05	1.22	7.11	5.98	11.57	12.23	6.96	12.63	8.99	8.28	4.53	3.49	6.22	9.04	8.47	4.19	7.25	7.42	9.22	9.71	12.21	4.53	8.29	8.4	6.66	5.91	2.59	5.08	2.04	7.93	3.64	17.14	5.33
ENSG00000072401	UBE2D1	0.86	0.58	0.1	0.4	2.24	1.56	1.17	2.01	1.33	1.5	1	0.67	3.7	1.9	0.58	3.55	0.1	0.56	2.38	1.51	2.39	1.09	3.08	2.26	3.82	1.54	2.9	0.76	1.4	0.76	0.31	2.69	1.5	1.66	2.49	4.11	0.76	2.89	0.78	0.64	2.07	0.28	1.27	2.1	2.09	1.79	0.41	1.19
ENSG00000072415	MPP5	3.26	1.79	1.88	2.58	2.49	2.53	2.63	2.22	1.33	1.11	1.7	1.08	1.91	1.4	2.9	4.1	0.73	2.34	2.97	3.56	4.45	2.53	3.67	3.57	4.69	1.91	1.75	2.13	2.91	2.73	1.63	2.78	2.14	4.28	2.98	4.02	1.83	3.69	2.91	4.1	2.16	1.21	1.82	1.61	3.28	1.61	6.13	1.68
ENSG00000072422	RHOBTB1	1.44	0.38	0.23	0.88	0.66	5.81	0.76	1.5	0.28	1.84	0.94	0.38	1.08	0.75	1.4	2.35	0.17	1.01	1.22	1.19	0.55	0.78	2.97	0.73	11.34	0.31	0.57	1.36	1.99	1.93	0.77	1.32	0.57	1.33	6.37	2.09	1.02	1.96	1.57	1.57	1.46	1.4	1.06	0.76	1.46	0.69	3.14	0.58
ENSG00000072444		0	0	0	0	0	0	0	0	0	0	0	0	0	0	0	0	0	0	0	0	0	0	0	0	0	0	0	0	0	0	0	0.04	0	0	0	0	0	0.02	0	0	0	0	0	0	0	0	0	0
ENSG00000072501	SMC1A	12.2	5.98	4.1	9.43	14.58	9.28	5.4	5.19	1.9	1.4	5.38	3.25	5.22	2.19	8.66	25.79	2.33	5.79	16.05	14.86	24.91	11.39	26.24	23.9	16.24	9.51	7.09	8.73	13.52	19.04	3.96	21.37	19.83	13.19	21.67	11.57	6.65	9.11	9.34	12.78	5.19	2.68	5.16	4.48	20.19	11.49	20.8	6.48
ENSG00000072506	HSD17B10	2.98	2.62	0.67	1.08	9.22	11.22	8.62	5.37	3.38	3.99	1.39	1.17	12.58	1.47	1.43	20.86	0.36	3.02	9.97	6.03	19.19	7.14	13.73	8.61	11.18	3.01	13.65	5.39	8.33	7.38	1.95	11.2	8.66	6.81	21.34	9.95	2.76	11.28	1.97	3.32	5.64	0.84	3.22	4.55	7.53	6.4	1.4	6.72
ENSG00000072518	MARK2	5.49	2.11	1.59	2.7	5.12	3.84	3.24	2.42	1.56	1.56	1.63	1.13	3.7	1.28	2.77	6.67	0.52	3.06	4.53	6.58	6.43	4.32	7.18	6.41	11.29	1.66	2.89	3.04	3.58	4.32	1.62	3.89	4.19	5.89	6.51	6.66	2.39	4.3	3.75	3.93	2.3	1.9	1.93	2.11	4.8	4.29	4.9	2.71
ENSG00000072571	HMMR	2.49	0.83	0.87	1.12	1.95	2.4	4.38	1.12	0.86	1.43	1.28	0.87	5.71	2.17	1.49	9.44	0.16	0.98	3.85	2.24	11.69	2.97	4.99	4.76	6.1	1.99	2.17	1.3	1.41	2.34	0.56	6.05	3.83	2.24	6.05	2.83	1.89	2.52	1.95	1.49	3.43	1.18	2.95	2.41	4.77	3.02	2.91	1.54
ENSG00000072609	CHFR	5.85	3.79	2.17	7.39	3.59	3.52	1.73	2.17	1.98	0.81	1.45	2.39	1.07	0.81	5.26	5.5	1.16	7.83	2.62	7.04	4.98	4.65	4.15	1.72	9.17	2.79	0.99	6.24	10.64	3.66	7.94	3.41	6.51	3.93	6.52	2.17	2.7	1.98	4.2	6.73	3.1	1.32	2.09	0.67	3.81	1.17	6.89	1.17
ENSG00000072657	TRHDE	0.19	0.03	0.01	0.05	0.05	0.81	0.05	0.24	0.02	0.31	0.21	0.09	0.13	0.02	0.05	0.85	0.04	0.18	0.3	0.02	0.05	0.31	0.47	0.08	0.2	0.02	0.03	0.15	0.06	0.13	0.01	0.03	0.17	0.03	0.99	0	0.1	0	0	0.03	0.12	0	0.09	0.11	0	0.04	0.04	0.12
ENSG00000072682	P4HA2	3.48	1.86	1.28	1.45	6.62	4.67	4.7	3.63	2.09	2.57	2.14	1.11	2.17	0.89	1.54	5.15	0.47	2.47	4.38	7.23	9.68	3.27	5.55	2.92	5.38	1.54	3.47	2.3	4.64	4.41	1.58	5.92	5	9.76	12.03	16.08	3.92	8.76	2.2	2.31	3.25	1.03	3.18	2.06	3.47	3.75	4.18	3.96
ENSG00000072694	FCGR2B	0.31	0.24	0.26	0.37	2.8	0.34	0.56	0.66	0.35	0.07	0.59	0.33	0.16	0.69	1.05	0.24	0.04	0.7	1.37	0.24	0.2	0.1	1.73	0.45	0.31	0.27	0.4	1.1	0.35	0.24	0.2	2.33	0.54	1.03	0.45	1.53	0.19	1.79	2.14	0.18	0.14	0.32	0.16	0.16	1.6	1.41	2.64	0.04
ENSG00000072736	NFATC3	4.53	1.79	1	1.68	5.63	4.63	1.86	1.76	1.37	0.66	1.04	1.17	1.86	0.92	3.24	5.18	0.31	1.85	4.23	3.33	5.02	3.11	5.75	2.38	4.76	2.04	2.7	3.07	2.85	3.36	1.5	4.7	3.83	3.6	5.23	4.71	1.5	4.62	2.28	1.86	2.07	0.91	2.07	1.22	3.62	2.26	3.79	1.24
ENSG00000072756	TRNT1	5.5	2.04	2.18	2.6	4.2	4.97	2	3.38	1.63	1.65	1.86	2.46	3.92	2.03	4.37	11.52	0.54	2.94	4.76	4.12	5.33	6.05	10.49	6.23	8.77	3.23	3.02	3.46	4.81	5.82	1.22	5.52	3.92	4.61	6.1	5.67	3.42	4.99	3.59	2.78	2.7	1.77	3.62	2.97	5.01	2.41	5.57	4.66
ENSG00000072778	ACADVL	90.53	48.61	48.09	70.15	49.03	48.9	39.81	34.59	26.43	7.46	36.13	42.24	10.93	14.06	55.79	56.85	16.81	77.6	25.64	119.26	39.58	31.95	70.77	84.18	58.04	31.09	16.69	39.99	74.06	80.13	41.01	28.16	59.65	40.46	42.03	57.29	49.59	30.38	73.16	43.23	34.94	23.37	38.54	17	45.94	13.55	96.87	70.15
ENSG00000072786	STK10	8.67	3.48	4.34	8.18	4.68	4.27	2.47	2.8	2.14	0.61	2.36	3.12	0.79	1.42	10.13	4.23	2.05	7.34	4.92	11.89	5.28	4.63	8.56	6.37	3.42	2.56	1.5	5.81	4.49	6.61	7.14	6	5.08	9.57	6.51	4.6	2.6	5.95	8.67	5.84	2.14	2.62	2.31	1.08	7.06	2.11	15.03	3.05
ENSG00000072803	FBXW11	4.49	1.5	0.61	1.55	4.71	4.86	2.64	2.7	1.54	1.22	1.31	1.13	3.67	1.69	3	6.91	0.33	2.16	4.42	4.41	7.39	2.62	7.53	2.57	5.08	1.71	3.03	2.51	5.01	3.09	1.55	4.45	3.73	2.96	7.27	6.72	1.9	5.07	2.66	2.07	3.08	1.05	3.12	2.22	4.63	3.21	3.32	3.55
ENSG00000072818	ACAP1	2.63	1.96	1.76	4.45	5.32	1.91	1.54	3	1.15	0.16	2.13	3.07	0.35	0.99	5.1	1.67	0.67	3.14	3.07	0.94	0.68	1.52	2.71	1.54	0.8	1.59	0.61	3	1.76	1.95	2.66	4.77	1.97	3.07	0.74	1.66	0.54	1.58	3.6	1.93	0.84	1.8	0.64	0.6	6.4	2.09	8.13	0.7
ENSG00000072832	CRMP1	0.4	0.15	0.11	0.12	0.42	0.52	0.22	0.19	0.17	0.08	0.23	0.13	0.1	0.1	0.57	0.14	0.01	0.65	0.6	0.09	0.15	0.12	0.62	0.26	0.33	0.16	0.16	0.88	1.23	0.33	0.27	0.38	0.33	0.53	0.06	0.24	0.15	0.17	0.4	0.41	0.36	0.08	0.25	0.14	0.22	0.17	0.51	0.12
ENSG00000072840	EVC	1.49	0.29	0.5	0.38	1.4	0.79	0.49	0.39	0.41	0.08	0.59	0.36	0.16	0.24	1.58	0.34	0.03	1.51	2.39	0.21	0.29	0.43	1.39	0.43	0.3	0.49	0.41	2.4	2.69	0.49	1.2	0.6	0.74	1.67	0.4	0.53	0.24	0.37	1.94	1.37	0.87	0.27	0.6	0.28	0.87	0.22	1.63	0.3
ENSG00000072849	DERL2	4.85	2.77	1.17	1.62	10.71	4.6	6.56	4.86	3.2	1.66	3.69	2.12	4.37	2.96	2.86	6.93	0.61	2.37	4.44	6.07	5.01	2.87	3.96	4	5.16	3.41	3.68	2.27	4.04	3.47	1.17	8.3	3.67	8.56	9.04	10.18	3.96	17.92	3.88	1.78	3.4	2.23	3.02	3.21	9.15	4.16	3.03	4.24
ENSG00000072858	SIDT1	13.32	3.83	4.74	4.8	1.07	1.25	1.68	2.01	0.48	0.67	0.63	1.39	0.93	0.89	8.09	5.49	0.71	4.4	2.58	17.05	1.71	2.84	3.44	3.5	8.65	2.61	0.52	2.17	0.36	4.78	0.87	3.52	2.06	16.27	2.7	1.59	5.32	8.3	3.64	2.43	0.92	5.41	1.54	2.78	3.47	5	6.31	1.26
ENSG00000072864	NDE1	9.22	3.37	5.75	11.89	13.28	14.64	4.02	4.2	1.88	1.19	2.68	3.66	5.11	1.67	13.35	11.47	1.85	6.89	8.98	12.73	13.05	9.98	14.99	11.83	20.61	4.28	2.61	6.83	6.68	14.38	5.98	8.51	11.27	10.41	9.61	15.94	5.06	12.45	9.59	7.06	8.02	4.46	4.53	2.49	15.82	5.82	20.27	3.1
ENSG00000072952	MRVI1	1.69	0.53	0.4	1.08	1.12	3	0.76	0.79	0.33	0.27	0.53	0.65	0.83	0.32	4.71	0.74	0.05	3.77	1.36	0.49	0.52	1.02	2.36	0.98	0.96	0.71	0.8	4.59	3.55	2.76	1.62	1.28	1.36	2.26	0.61	1.48	0.35	0.81	0.85	2.62	2.64	0.25	1.31	0.42	1.48	0.41	2.28	0.54
ENSG00000072954	TMEM38A	0.14	0.25	0.11	0.16	0.55	0.91	0.94	0.37	0.44	0.43	0.11	0.18	1.34	0.04	0.6	1.12	0.07	0.17	0.29	1.34	0.25	0.23	0.57	0.09	0.84	0.15	0.49	0.38	0.3	0.17	0.09	1.18	0.25	0.87	0.42	0.61	0.1	1.39	0.26	0.24	0.16	0.16	0.08	0.13	0.4	0.41	0.49	0.32
ENSG00000072958	AP1M1	2.7	1.53	1.07	1.55	4.8	2.79	2.5	1.31	1.18	0.61	1.32	1.43	0.85	0.83	3.53	4.71	0.4	3.05	2.98	1.57	3.35	1.94	4.87	4.18	5.32	1.89	2.16	3.41	2.94	2.82	1.71	5.14	3.24	2.96	2.82	5.19	0.89	1.87	2.47	2.88	1.02	0.94	1.18	0.93	3.32	1.12	4.25	1.77
ENSG00000073008	PVR	4.68	1.73	1.61	3.02	10.04	3.91	3.89	1.92	1.76	1.47	1.82	0.98	2.6	0.88	6.1	6.91	0.52	2.5	5.93	6.88	7.55	4.23	8.68	6.28	7.31	3.81	6.43	5.36	5.43	6.72	1.63	4.35	5.93	6.72	6.39	6.23	2.99	6.62	2.95	4.16	2.62	0.83	1.88	2.32	3.19	2.86	4.88	4.53
ENSG00000073009		4.09	2.01	3.03	3.59	2.89	3.26	2.51	1.77	1.16	0.74	1.56	2.62	0.93	0.93	3.47	5.12	2.33	4	3.51	3.83	4.46	4.52	8.08	6.14	4.49	2.4	1.59	3.12	3.79	5.5	3.1	2.23	3.77	2.73	4.5	2.99	2.84	1.8	4.41	6.56	2.28	2.21	1.99	1.58	2.96	1.37	9.42	2.26
ENSG00000073050	XRCC1	2.87	1.36	1.16	2.03	3.35	2.59	1.87	1.26	0.64	0.79	0.66	0.92	1.76	0.51	2.77	5.71	0.48	1.8	2.96	2.47	3.11	2.32	4.46	3.1	3.76	2.07	2.94	2.49	2.67	3.74	1.68	2.68	3.54	2	3.26	3.98	1.09	3.61	2.13	2.71	1.24	1.12	1.24	1.24	4.01	2.73	3.48	1.34
ENSG00000073060	SCARB1	1.94	1.31	0.59	1.25	3.78	5.97	4.12	2.17	1.38	1.37	2.19	0.71	3.25	1.75	2.01	8.7	0.24	2.08	6.92	2.39	8.17	3.01	7.4	7.77	19.29	2.54	3.34	4.74	6.03	4.83	1.72	3.01	7.76	4.03	5.4	3.57	1.72	2.66	2.59	3.61	4.03	0.77	1.36	1.65	2.57	0.94	3.16	5.64
ENSG00000073067	CYP2W1	0.29	0.46	0.12	0.3	0.3	3.28	0.02	0.19	0.06	0.08	0.03	0.54	0.19	0.04	0.68	5.74	0.05	1.09	3.79	0.18	1.81	0.14	0.44	0.43	4.5	1.03	0.15	10.04	7.66	0.44	0.07	0.06	2.13	0.22	0.15	0.14	0.08	0.21	0.23	0.19	0.29	0.23	1.86	0.69	0.26	0.01	0.82	4.55
ENSG00000073111	MCM2	4.13	1.45	2.41	1.4	6.03	3.72	4.08	1.62	0.88	1.27	0.95	1.3	3.83	1.53	2.72	12.56	0.54	1.85	3.53	3.73	5.24	2.88	4.31	4.51	14.77	1.9	4.12	3.32	2.13	5.84	1.38	6.62	5.75	3.13	7.08	5.54	2.63	5.23	4.76	3.95	1.4	2.27	1.86	2.74	8.11	5.05	4.39	2.23
ENSG00000073146	MOV10L1	0.44	0.09	0.12	0.04	0.24	0.28	1.26	0.18	0.08	0.02	0.13	0.1	0.06	0.03	0.63	0.09	0.01	0.33	0.19	0.07	0.03	0.06	0.36	0.12	0.11	0.17	0.09	0.42	0.74	0.2	0.1	0.14	0.08	0.54	0.03	0.06	0.08	0.09	0.27	0.23	0.33	0.04	0.22	0.06	0.23	0.06	0.46	0.07
ENSG00000073150	PANX2	0.07	0.07	0.02	0.04	0.37	0.07	0.03	0.01	0.02	0	0.02	0.01	0.01	0.01	0.07	0.05	0.01	0.1	0.03	0.05	0.02	0.01	0.09	0.04	0.05	0.02	0.02	0.05	0.09	0.03	0.22	0.04	0.05	0.1	0.08	0.01	0.03	0.03	0.09	0.12	0.03	0.01	0.02	0.01	0.03	0.01	0.07	0.02
ENSG00000073169	SELENOO	4.36	1.41	2.11	3.41	3.29	1.77	1.41	0.9	1.2	0.5	1.26	1.13	0.43	0.73	3.67	4.57	0.62	3.34	3.23	4.78	1.41	1.94	3.93	3.83	2.13	1.7	1.21	3.02	2.11	5.7	3.3	3.19	2.9	2.77	3.1	2.29	2.31	1.81	4.71	2.13	0.95	1.22	1.4	0.77	3.28	0.85	6.1	1.54
ENSG00000073282	TP63	0.06	0.02	0.01	0.02	0.05	0	0.01	0.02	0.06	0.01	0.02	0.03	0.01	0.03	0.02	0	0	0.08	0.03	0.17	0.03	0.02	0.02	0.03	0	0.04	0.01	0.02	0.02	0.03	0.04	0.3	0.01	0.01	0.01	0.2	0.03	0.09	0.03	0.03	0.13	0.01	0.01	0.01	0.24	0.03	0.05	0.01
ENSG00000073331	ALPK1	8.07	1.74	2.14	1.81	6	3.36	2.2	2.35	1.31	0.48	2.44	1.83	1.52	1.71	4.25	7.17	0.57	2.45	5.51	3.3	4.32	2.79	7.62	2.9	5.11	1.39	1.74	2.69	3.4	3.29	1.2	2.81	2	5.4	4.31	3.56	2.73	2.25	4.67	2.88	2.2	2.4	2.1	3.12	5.36	3.23	9.49	2.46
ENSG00000073350	LLGL2	41.02	14.33	13.41	28.21	8.56	23.29	18.68	15.48	11.21	4.36	12.43	12.13	8.45	5.81	22.23	42.91	5.88	24.11	22.79	39.16	35.53	29.8	46.72	38.53	30.91	17.66	11.84	14.82	16.87	37.81	12.9	8.05	23.92	34.06	62.66	37.33	22.83	13.04	28.27	21.77	17.38	8.53	13.65	9.07	18.88	13.19	43.99	24.87
ENSG00000073417	PDE8A	6.8	3.8	1.77	3.59	2.85	5.93	3.04	4.6	4.1	0.86	3.14	2.4	1.96	2.52	4.72	10.82	0.64	4.69	3.8	9.8	7.06	5.08	15.81	6.55	11.26	3.33	2.95	5.29	6.17	5.99	2.33	4.63	4.8	5.94	9.3	6.69	3.44	6.46	3.46	7.6	3.65	3.32	3.24	3.96	2.17	2.29	8	3.03
ENSG00000073464	CLCN4	0.5	0.07	0.61	0.15	0.85	0.24	0.44	0.77	0.34	0.01	0.05	0.45	0.39	0.12	0.46	0.66	0.07	0.07	0.11	0.49	0.82	0.17	0.47	0.27	0.43	0.02	0.4	0.33	0.51	1.06	0.02	0.3	0.22	2.16	5.94	2.49	0.52	0.2	0.2	0.42	0.08	0.36	0.64	0.36	1.34	0.39	0.54	0.36
ENSG00000073536	NLE1	1.46	0.64	0.57	0.89	2.51	2.21	1.18	0.79	0.94	1.37	0.62	0.62	0.82	0.68	2.31	4.24	0.24	1.48	4.16	3.22	2.08	1.46	4.25	3.61	3.96	1.7	1.97	2.53	1.26	2.14	0.9	1.81	2.55	1.08	5.49	2.11	1.26	2.45	1.62	1.3	0.65	0.73	1.42	1.32	1.78	1.34	1.4	1.87
ENSG00000073578	SDHA	8.04	3.83	2.07	5.48	11.29	17.97	15.16	17.26	5.66	7.66	9.8	4.31	32.94	7.13	6.02	16.56	1.06	7.27	9.78	15.23	17.08	5.83	15.64	13.04	27.9	6.18	11.91	6.22	5.41	10.74	5.8	17.6	9.22	8.93	15.14	32.29	8.98	9.79	13.01	6.36	11.07	4.75	8.04	3.76	16.62	17.11	12.57	9.46
ENSG00000073584	SMARCE1	4.68	2.82	1.26	2.2	8.7	11.28	5.67	7	2.96	7.93	2.45	2.35	5.75	3.42	3.69	25.8	0.63	3.76	10.41	7.81	10.92	5.68	18.39	10.97	17.03	4.97	7.23	5.26	8.88	8.88	2.72	11.07	8.58	7.95	22.92	17.14	3.9	13	4.5	3.83	4.74	1.65	4.72	6.32	11.74	6.91	4.56	6.75
ENSG00000073598	FNDC8	0.02	0.01	0	0.02	0.03	0	0	0	0.01	0	0.01	0	0	0	0.26	0	0	0.01	0.01	0	0	0	0	0.02	0.03	0	0.01	0.01	0	0.03	0.01	0.01	0	0	0	0.01	0	0.03	0.02	0.01	0	0	0	0.02	0.01	0	0.01	0.02
ENSG00000073605	GSDMB	14.94	5.15	5.51	9.52	7.73	13.25	12.22	8.17	3.16	4.06	4.79	5.24	2.27	2.79	8.72	7.94	2.01	6.66	7.03	8.77	10.54	7.14	9.11	9.38	8.06	3.57	5.39	2.38	3.31	11.03	7.75	4.76	6.82	9.14	17.21	11.09	29.66	8.12	12.32	10.44	3.52	7.48	7.73	5.62	13.23	10.87	44.04	8.93
ENSG00000073614	KDM5A	6.19	2.91	2.19	3.18	6.17	8.63	3.09	3.35	2.49	1.12	2.93	2.79	2.95	2.8	6.36	9.79	0.9	3.83	7.2	5.77	5.18	4.89	10.96	11.85	10.42	3.57	3.55	5.23	10.2	6.38	3.79	5.52	5.44	7.83	10.28	9.99	4.16	5.67	6.56	6.56	4.38	2.14	2.76	3.39	6.51	2.98	9.99	5.51
ENSG00000073670	ADAM11	0.04	0.1	0.03	0.08	0.05	0.01	0.04	0.01	0.02	0	0.01	0.03	0.02	0.01	0.06	0	0.02	0.06	0.09	0.03	0	0.01	0.03	0.02	0.01	0.01	0	0.04	0.03	0.02	0.02	0.07	0.01	0.03	0.09	0.21	0.03	0.05	0.06	0.06	0.01	0.01	0.01	0.06	0.06	0.04	1.09	0.03
ENSG00000073711	PPP2R3A	0.54	0.73	0.09	0.49	0.53	0.84	0.48	0.73	0.26	0.06	0.23	0.21	0.36	0.27	0.56	1.88	0.04	0.67	0.37	0.45	0.25	0.65	0.97	0.61	0.68	0.24	0.52	0.75	0.85	1.01	0.22	0.46	0.37	0.7	1.74	0.48	0.34	0.28	0.25	0.61	0.43	0.07	0.53	0.24	0.22	0.17	0.58	0.37
ENSG00000073712	FERMT2	1.74	0.59	0.46	1.64	1.69	2.3	0.94	1.31	0.73	0.42	0.56	0.77	1.29	0.39	2.53	1.27	0.14	3.8	1.43	1.67	0.8	0.44	3.69	0.8	1.63	0.89	1.13	4.58	3.01	1.31	1.77	2.67	1.12	1.71	1.03	1.51	0.31	1.11	1.21	1.77	1.57	0.14	1.18	0.42	1.43	0.52	1.74	0.38
ENSG00000073734	ABCB11	0.15	0.09	0.01	0.07	0	0.02	0.05	0.06	0.04	0	0.06	0.01	0	0.02	0.01	0.01	0.01	0.13	0.05	0.02	0.02	0.01	0.02	0.08	0.15	0.02	0	0.01	0.01	0	0	0.03	0.04	0.06	0.02	0.06	0.02	0	0.02	0.06	0.02	0.02	0	0.01	0.01	0.02	0.07	0.01
ENSG00000073737	DHRS9	7.44	3.39	0.05	3.29	0.23	0.2	2.77	3	1.08	0.21	0.76	0.54	0.15	0.14	0.3	1.77	0.11	5.96	1.46	0.78	1.88	1	0.14	2.28	2.15	1.09	0.2	0.04	0.08	0.13	0.09	1.63	0.71	3.44	0.09	1.4	1.01	0.08	1.91	6.08	2.08	0.64	0.36	0.14	0.21	0.19	1.71	0.02
ENSG00000073754	CD5L	0	0	0	0	0	0	0	0	0	0	0	0.02	0	0.01	0	0	0	0	0	0	0	0	0	0	0	0	0	0	0	0	0	0.03	0	0	0.01	0	0	0	0	0	0	0	0	0	0.01	0	0.06	0
ENSG00000073756	PTGS2	3.76	3.2	3.22	1.09	5.11	2.07	4.61	2.24	5.56	0.23	3.74	1.38	0.51	4.26	1.78	2.59	0.5	2.23	1.68	9.43	1.26	0.58	13.63	1.44	2.68	1.28	0.96	0.67	1.11	0.51	5.07	19.87	0.15	3.63	3.87	14.88	6.78	4.2	6.15	1.28	0.87	1.21	1.91	2.12	3.83	3.15	4.75	0.57
ENSG00000073792	IGF2BP2	6.8	1.87	2.07	3.26	4.18	6.68	3.29	1.88	1.13	1.15	1.49	1.42	2.95	1.72	2.33	9.24	1.59	5.13	4.75	6.85	11.7	6.63	14.56	6.31	19.93	3.42	3.87	8.15	11.63	14.96	3.68	6.7	6.07	6.5	9.49	12.31	2.8	4.12	4.85	8.99	3.24	3.68	1.87	2.98	8.54	2.78	15.25	6.02
ENSG00000073803	MAP3K13	8.52	2.88	2.26	2	2.61	5.26	4.76	3.57	1.42	1.76	1.55	1.69	2.9	1.44	2.48	9.76	0.68	2.01	3.2	3.68	4.66	4.52	7.07	4.04	8.21	2.32	3.93	2.16	2.87	5.03	1.3	5.69	3.37	5.74	4.05	10.72	3.33	4.11	4.06	3.65	2.32	1.53	2.28	3.3	6.14	4.12	9.63	4.17
ENSG00000073849	ST6GAL1	1.24	1.43	1.16	2.22	7.38	18.92	1.97	6.79	2.11	1.17	0.6	4.58	11.19	1.64	5.38	29.88	0.16	4.14	6.38	0.35	8.97	4.68	6.05	5.23	22.86	4.71	13.44	8.42	9.22	5.73	1.33	25.38	12.52	2.36	29.69	8.47	0.22	1.82	1.85	3.26	4.78	0.92	1.78	5.13	8.37	1.1	3.27	5.12
ENSG00000073861	TBX21	0.07	0.05	0.06	0.07	0.43	0.05	0.03	0.05	0.02	0	0.02	0.05	0.01	0.03	0.12	0.01	0	0.08	0.22	0.03	0.01	0.03	0.07	0.04	0.07	0.03	0.03	0.07	0	0.04	0.03	0.17	0.07	0.1	0.03	0.08	0.02	0.14	0.12	0.08	0.01	0.06	0.02	0.01	0.52	0.15	0.26	0
ENSG00000073905	VDAC1P1	0.01	0	0.03	0.02	0.05	0.08	0.05	0	0	0.02	0.01	0.01	0.04	0.02	0.02	0.28	0	0.03	0.06	0.06	0.11	0.04	0.07	0.02	0.23	0.01	0.03	0.02	0.03	0.05	0.02	0.09	0.1	0.1	0.05	0.26	0.04	0.08	0.02	0.03	0.03	0.03	0.01	0.01	0.13	0.03	0.09	0.07
ENSG00000073910	FRY	1.9	0.28	0.17	0.39	0.72	1.27	0.33	0.72	0.21	0.14	0.29	0.26	0.47	0.27	2.36	0.42	0.17	0.89	0.41	0.8	0.43	0.5	1.12	0.39	0.79	0.39	0.48	1.82	1.56	0.61	0.29	1.82	1.22	1.47	0.46	0.39	0.28	0.92	0.54	0.37	0.74	0.22	0.39	0.22	0.4	0.33	2.06	0.48
ENSG00000073921	PICALM	15.59	5.57	3.88	5.65	18.67	15.21	15.36	11.54	9.35	5.73	8.95	6.08	15.35	7.9	11.11	51.52	1.72	10.21	23.69	25.89	23.92	13.71	38.93	19.2	35.1	9.52	15.08	13.57	16.82	11.86	7.59	26.73	11.45	24.87	30.84	43.63	9.06	27.61	12.12	14.15	11.74	6.84	9.52	11.21	18.99	14.88	18.82	6.82
ENSG00000073969	NSF	4.64	2.51	1.07	2.46	4.58	6.12	3.53	3.51	3.41	0.94	1.57	1.86	3.81	1.45	2.97	6.83	0.44	2.35	4.68	3.9	6.43	3.77	8.64	5.86	7.03	2.71	4.38	1.8	2.76	5.15	1.84	4.02	2.91	6.38	8.11	6.18	4.52	5	4.73	3.22	4.33	1.67	2.89	3.7	5.02	3.79	5.05	2.54
ENSG00000074047	GLI2	0.8	0.21	0.2	0.38	0.66	0.82	0.25	0.21	0.17	0.05	0.24	0.19	0.19	0.05	1.5	0.22	0.04	1.82	0.35	0.08	0.08	0.15	0.86	0.22	0.37	0.31	0.13	1.46	2.66	0.68	0.88	0.33	0.74	0.62	0.04	2.17	0.26	0.44	0.69	1.16	0.5	0.11	0.42	0.09	0.21	0.12	0.93	0.35
ENSG00000074054	CLASP1	8.03	4.33	4.38	4.4	8.05	7.79	3.03	3.83	3.16	1.25	3.47	3.7	1.98	3.12	10.04	7.06	1.26	5.15	8.03	7.08	7.05	7.32	11.53	6.52	7.93	5.69	2.62	8.08	10.36	6	6.56	6.16	3.83	6.61	7.57	6.94	5.11	7.07	6.16	8.72	4.38	3.85	4.03	3.71	8.25	2.19	11.35	5.98
ENSG00000074071	MRPS34	6.9	4.81	1.92	3.31	15.59	18.17	11.95	6	5.65	6.33	4.65	2.67	14.77	4.06	3.71	19.78	0.69	5.36	14.75	8.7	22.27	9.07	16.25	14.25	21.89	6.88	10.37	6.63	7.43	13.31	2.82	14.35	14.28	11.37	20.76	17.52	5.23	11.53	5.74	3.11	13.3	2.37	10.48	5.78	11.14	11.32	5.5	6.16
ENSG00000074181	NOTCH3	4.24	1.32	0.84	0.59	5.4	2.68	1.7	0.99	0.94	0.32	1.17	0.8	0.92	0.54	2.38	2.59	0.11	2.6	2.44	2.46	1.28	0.67	3.86	1.12	2.69	1.16	2.79	6.34	3.15	1.6	1.25	2.17	2.35	3.17	2.18	2.14	1.04	1.04	1.9	3.57	1.83	0.49	1.9	0.68	2.78	0.96	2.66	0.93
ENSG00000074201	CLNS1A	8.55	4.4	3.38	4.59	14.58	16.02	11.41	9.51	5.03	9.17	4.84	5.33	21.01	6.62	7.17	38.83	1.02	6.54	21.8	12.34	18.82	12.4	26.58	22.2	32.01	11.26	16.65	10.13	12.78	15.01	3.38	21.16	13.87	14.3	24.19	27.25	8.09	11.82	7.63	8.48	10.74	2.61	8.01	13.61	15.89	12.63	9.68	14
ENSG00000074211	PPP2R2C	0.01	0.01	0.01	0.02	0.83	0.02	0.08	0.01	0.03	0.08	0	0.02	0.89	0.04	0	0	0	0.02	0.09	0.02	0.59	0.03	0.09	0.03	0.01	0.01	0	0.04	0.18	0.27	0.02	0.04	0.06	0.44	0.73	0	0.07	0.02	0	0.01	1.45	0	0.03	0.07	0.02	0.03	0.03	0.06
ENSG00000074219	TEAD2	3.08	1.07	0.93	1.49	2.5	1.06	0.97	2.4	0.44	0.14	0.5	1.56	2.4	0.56	2.91	1.38	0.43	1.73	0.79	1.59	0.97	0.79	2.83	0.68	4.38	0.52	2.15	2.56	4.48	2.29	1.4	1.76	2.23	1.18	3.1	0.87	1.79	2.38	0.99	1.07	2.21	0.43	1.63	0.45	0.82	1.07	1.94	0.97
ENSG00000074266	EED	2.76	1.98	0.88	1.32	3.91	2.07	2.35	2.62	2.03	1.27	1.48	1.6	3.21	2.11	2.06	12.2	0.25	1.64	3.81	3.47	3.81	2.21	4.75	3.9	5.54	2.12	2.51	1.88	2.28	2.44	0.97	4.37	1.99	3.06	4.55	4.41	1.83	5.04	2.57	2.4	2.27	1.05	2.21	2.51	4.24	2.75	2.65	1.67
ENSG00000074276	CDHR2	6.15	1.75	0.28	3.37	0.37	1.31	1.05	0.63	0.38	0.99	4.2	3.76	0.27	0.26	2.91	1.81	1.69	9.45	2.15	21.75	14.98	7.38	13.83	1.51	2.4	1.74	0.38	0.46	4.86	5.55	3.82	1.75	2.01	2.28	7.17	0.73	0.96	0.3	8.3	3.76	1.23	0.04	1.69	1.15	0.1	0.16	4.23	2.8
ENSG00000074317	SNCB	0	0.02	0	0	0	0	0.12	0	0	0	0	0	0	0.01	0	0	0	0.01	0.02	0.01	0.03	0	0	0	0	0	0.01	0	0	0	0	0	0	0.05	0	0.01	0	0	0	0	0.01	0	0	0	0.01	0.02	0.01	0
ENSG00000074319	TSG101	3.79	2.11	0.96	2.69	5.44	7.66	4.67	4.83	1.93	4.24	2.38	2.27	10.45	2.08	3.98	9.73	0.63	3.77	8.71	6.34	7.6	5.97	11.16	7.08	12.57	2.57	7.9	3.96	5.68	7.81	2.13	11.22	6.32	9.18	17.22	18.73	3.65	8.7	3.5	5.01	3.76	1.89	3.82	4.23	8.03	7.37	4.82	3.7
ENSG00000074356	NCBP3	6.26	3.11	3.07	4.89	5.25	6.83	3.61	3.31	2.62	0.74	2.71	2.68	1.53	2.42	5.51	5.02	0.8	7.91	4.53	6.6	2.8	3.96	6.44	6.8	7.67	3.84	2.46	3.43	6.77	6.19	3.38	3.85	4.8	5.65	4.28	10.02	3.62	4.98	7.61	4.45	4.04	2.98	3.17	2.8	7.53	3.57	6.94	4.1
ENSG00000074370	ATP2A3	11.09	8.7	5.36	10.62	3.25	5.32	3.42	5.62	2.53	0.77	1.99	5.07	0.68	1.77	13.31	4.55	1.42	12.82	2.04	12.64	2.66	4.06	2.76	2.19	3.31	2.61	1.52	5.78	2.33	10.8	2.75	5.73	3.85	14.74	1.84	5.29	9.02	6.39	3.35	5.18	2.42	1.86	3.5	1.34	3.46	6.06	6.28	1.12
ENSG00000074410	CA12	7.54	8.32	0.36	5.01	4.2	2.84	6.39	6.42	4.75	0.89	3.29	3.24	4.17	3.32	3.47	1.03	0.39	3.69	1.3	5.89	7.66	4.27	12.44	11.79	4.36	1.09	1.19	2.13	0.7	12.48	4.78	3.98	3.84	13.38	9.03	1.76	0.57	0.84	2.44	5.18	3.98	0.33	5.53	0.78	0.22	0.44	2.05	1.23
ENSG00000074416	MGLL	19.91	5.3	2.52	9.36	5.32	6.84	7.73	5.09	1.57	1.63	1.91	2.12	3.95	0.99	7.79	7.51	1.14	8.68	4.53	7.21	8.32	8.4	6.67	5.77	8.95	1.72	5.11	4.94	3.31	7.23	2.3	4.47	5.17	15.03	8.53	16.68	4.07	3.68	3.96	11.84	5.65	0.16	2.92	1.67	1.21	6.74	6.83	6.64
ENSG00000074527	NTN4	2.79	0.9	0.3	0.66	1.07	0.64	0.4	0.36	0.19	0.2	0.25	0.32	0.56	0.28	2.67	0.84	0.09	0.95	1.11	2.3	1.36	0.55	2.6	2.51	1.25	0.65	1.09	0.81	1.67	0.58	0.12	1.19	0.94	0.52	0.76	3.57	0.48	1.83	0.35	1.28	1.35	0.34	0.87	0.29	1.06	0.2	1.19	0.76
ENSG00000074582	BCS1L	3.65	2.04	2.18	2.88	4.49	4.29	3.38	3.26	3.35	2.75	2.9	2.75	4.81	1.68	4.05	9.26	0.6	2.92	5.17	6.21	4.65	4.15	9.09	6.15	5.11	3.31	4.94	4.83	4.53	7.79	1.48	4.2	4.32	2.88	5.74	4.75	3.69	3.99	4.59	2.38	2.93	1.43	2.92	2.64	3.38	2.39	4.62	4.74
ENSG00000074590	NUAK1	0.68	0.23	0.16	0.26	0.79	0.83	0.31	0.32	0.12	0.14	0.28	0.2	0.38	0.19	1.04	0.9	0.04	0.48	0.67	0.19	0.09	0.1	1.53	0.15	0.54	0.27	0.56	1.27	1.82	0.37	0.27	0.43	0.81	1.31	0.21	1.41	0.13	0.63	1.06	1.57	0.68	0.11	0.45	0.37	0.72	0.38	0.66	0.28
ENSG00000074603	DPP8	3.61	1.82	0.81	1.73	4.71	3.23	2.17	2.32	1.45	0.65	1.83	1.53	1.75	1.64	3.56	7.21	0.35	2.61	3.37	3.22	3.87	1.86	5.81	3.33	3.55	1.86	2.24	2.95	3.78	3.33	1.33	3.4	2.56	4.39	7.28	4.49	2.42	4.07	2.67	2.54	2.47	1.52	2.78	2.69	3.89	2.46	3.95	2.2
ENSG00000074621	SLC24A1	0.95	0.24	0.2	0.52	0.67	0.44	0.47	0.38	0.24	0.14	0.27	0.27	0.38	0.24	0.87	2.35	0.11	0.59	0.74	0.54	0.85	0.57	2	0.91	0.65	0.29	0.63	1.02	1.25	1.54	0.23	0.57	0.65	0.96	3.49	1.5	0.56	0.52	0.65	0.72	0.49	0.14	0.58	0.83	1.08	0.53	1.22	0.61
ENSG00000074657	ZNF532	2.46	1.37	3.19	1.26	7.31	2.4	1.33	2.52	0.79	0.27	1.19	1.34	1.33	0.85	3.62	1.67	0.18	3.6	4.68	1.63	1.43	1.5	4.17	2.58	4.22	1.39	1.37	4.49	10.58	5.69	2.04	2.92	1.3	3.31	3.01	9.26	0.59	2.02	3.93	10.82	2.28	0.88	1.34	0.98	6.74	0.7	9.06	1.72
ENSG00000074660	SCARF1	1.59	0.53	1.13	1.25	1.79	0.96	0.9	0.58	0.6	0.1	0.97	0.61	0.16	0.56	1.1	1.63	0.31	1.31	0.97	1.23	0.46	0.37	1.54	0.8	0.54	0.63	0.31	1.11	1.09	0.62	2.27	1.12	0.98	2.08	2.65	1.02	0.71	1.39	2.11	0.84	0.61	1.02	0.65	0.31	1.35	0.66	5.92	0.39
ENSG00000074695	LMAN1	4.9	3.18	3.97	2.07	12.07	7.16	8.44	4.58	3.24	1.22	5.49	2.97	3.65	2.94	4.92	10.26	1.79	4.51	7.38	10.53	3.22	1.88	7.18	8.04	9.76	2.89	4.16	3.55	6.34	4.63	5.6	4.94	2.66	3.2	8.8	18.27	5.69	5.31	8.05	4.73	2.89	3.65	3.51	3.28	6.7	1.46	6.45	3.75
ENSG00000074696	HACD3	3.68	2.57	0.5	0.91	9.38	7.49	6.11	4.47	3.09	2.4	2.44	1.44	6.98	4.16	1.83	15.61	0.23	2.64	7.93	6.98	10.13	4.02	10.47	6.01	8.67	3.93	8.16	4.45	5.28	7.05	1.3	10.77	7.65	8.79	18.13	18.26	2.79	10.71	2.76	3.42	4.85	1	3.66	5.6	5.84	9.42	1.41	5.58
ENSG00000074706	IPCEF1	0.44	0.76	0.54	0.55	0.58	0.78	0.18	0.52	0.15	0.02	0.16	0.56	0.15	0.24	1.14	0.39	0.16	0.76	1.23	0.2	0.11	0.49	1.19	0.49	0.29	0.31	0.24	0.83	0.36	0.56	0.37	1.06	0.5	0.53	0.31	0.31	0.13	0.46	0.58	0.76	0.09	0.62	0.18	0.08	1.27	0.29	1.25	0.3
ENSG00000074755	ZZEF1	8.7	5.98	2.78	5.92	6.25	6.48	4.66	4.1	3.24	0.81	5.2	3.36	1.23	1.88	6.96	8.16	1.67	8.78	3.56	11.07	4.06	5.97	9.86	7.76	5.71	3.83	2.61	4.27	6.36	8.07	3.52	4.32	5.3	11.82	5.39	5.55	4.42	4.32	8.27	7.56	5.07	3.65	4.3	3.39	6.06	4.34	13.61	4.16
ENSG00000074771	NOX3	0	0	0	0	0	0	0	0	0	0	0	0	0	0	0	0	0	0	0	0	0	0	0	0.01	0	0	0	0	0	0	0	0	0	0	0	0	0	0	0	0	0	0	0	0	0	0	0	0
ENSG00000074800	ENO1	23.94	16.22	7.8	13.18	88.31	86.22	106.24	57.34	28.47	35.45	29.66	16.63	111.41	30.87	11.45	115.53	3.57	33.22	90.02	77.97	127.07	22.54	73.4	67.96	154.53	23.26	52.37	35.58	34.5	33.33	16.87	70.44	71	65.05	112.46	200.76	39.86	91.22	34.68	18.84	33.45	19.61	23.19	17.38	96.63	70.87	37.16	39.48
ENSG00000074803	SLC12A1	0.02	0.01	0	0.01	0.02	0.01	0	0.01	0	0	0.01	0.01	0.01	0.03	0.04	0	0	0.01	0.01	0	0	0	0.02	0	0	0.01	0	0	0.01	0	0	0.01	0.04	0	0.09	0	0	0.01	0	0	0.01	0	0	0.01	0	0	0.1	0
ENSG00000074842	MYDGF	8.84	3.65	1.39	1.8	22.62	7.54	13.86	7.55	5.91	3.57	6.31	2.22	6.87	3.18	4.08	14.74	1.18	3.76	9.59	17.21	12.34	3.7	11.24	7.96	10.04	4.37	14.28	4.08	4.41	8.5	1.8	15.32	8.55	20.13	15.67	19.94	5.8	33.02	4.78	3.2	5.62	1.4	6.69	5.11	12.93	10.3	2.55	4.27
ENSG00000074855	ANO8	1.6	0.75	0.37	1.62	1.32	0.62	0.59	0.43	0.53	0.09	0.29	0.36	0.14	0.23	2.58	1.04	0.38	1.42	0.89	1.8	0.99	0.79	0.79	0.78	0.86	0.78	0.29	1.07	1.04	0.94	1.6	1.22	0.95	1.76	0.5	0.85	0.57	0.9	1.7	1.51	0.42	0.42	0.44	0.18	1.33	0.29	4.66	0.37
ENSG00000074935	TUBE1	2.45	1.08	0.85	0.78	2.72	2.65	1.49	1.35	1.64	0.89	1.37	1.01	1.47	0.78	1.55	3.73	0.17	1.51	2.72	3.34	2.25	2.07	4.85	2.82	3.35	1.29	1.41	1.88	2.5	1.38	1.07	2.01	1.65	3.44	1.76	3.43	1.69	4.58	2.01	1.01	1.34	0.85	1.27	1.93	3.43	1.07	1.9	1.32
ENSG00000074964	ARHGEF10L	11.94	4.15	5.61	7.71	4.35	8.27	5.59	4.47	4.54	1.7	4.05	3.44	3.17	3.33	10.68	12.78	1.64	6.29	7.75	13.84	10.98	7.55	15.31	8.12	8.6	4.22	3.54	10.45	8.47	7.21	6.88	3.06	7.34	8.15	7.24	5.97	6.49	3.76	12.71	7.2	5.71	1.54	3.21	3.5	4.6	3.07	20.13	6.21
ENSG00000074966	TXK	0.8	0.64	0.62	0.58	0.22	0.24	0.24	0.45	0.31	0.02	0.26	0.82	0.17	0.32	1.18	0.3	0.13	0.37	0.52	0.52	0.14	0.58	0.9	0.46	0.19	0.45	0.08	0.57	0.3	1.35	0.39	0.7	0.57	0.55	0.26	0.4	0.33	0.34	0.71	0.31	0.22	0.17	0.09	0.2	1.04	0.2	1.79	0.68
ENSG00000075035	WSCD2	0.02	0	0.03	0.01	0	0.03	0.02	0.02	0	0.01	0	0.02	0.02	0.05	0.05	0.04	0	0.12	0.02	0	0	0.01	0.01	0	0	0.01	0.01	0.19	0.05	0	0.09	0.07	0	0	0	0.01	0	0.06	0.02	0.03	0.04	0	0.01	0	0.03	0.02	0	0
ENSG00000075043	KCNQ2	0.01	0.16	0	0.01	0.03	0	0	0	0.01	0	0	0.01	0	0.01	0	0	0.02	0	0.02	0.02	0.01	0	0.02	0.01	0	0.01	0	0	0	0	0.01	0.04	0	0.09	0	0	0.01	0.03	0	0.03	0.01	0	0.01	0	0	0	0.01	0
ENSG00000075073	TACR2	0.15	0.06	0.02	0.14	0.09	0.58	0.08	0.04	0.1	0.04	0.06	0.03	0.13	0.19	0.07	0.12	0.01	1.89	0.17	0.27	0.09	0.07	0.2	0.08	1.15	0.03	0.08	1.64	0.15	0.1	0.04	0.09	0.06	0.6	0.09	0.18	0.06	0.21	0.03	0.11	0.07	0	0.06	0.11	0.22	0.24	0.05	0.23
ENSG00000075089	ACTR6	1.1	1.38	0.25	0.56	2.32	2.52	1.58	2.62	1.43	1.68	1.26	0.9	4.47	2.13	0.92	3.3	0.12	0.83	2.82	2.06	2.68	1.13	2.71	2.9	3.74	1.35	1.63	1.09	2.21	1.06	0.42	4.05	1.52	2.31	3.02	5.26	0.94	3.6	0.9	0.95	2.06	0.34	1.02	1.58	2.72	2.53	0.84	1.84
ENSG00000075131	TIPIN	1.76	0.79	0.57	0.59	2.46	1.37	1.34	1.24	0.9	0.29	0.67	0.67	0.92	0.88	1.18	3.58	0.08	0.68	1.84	2.21	2.43	0.67	2.75	1.81	1.55	0.98	1.08	0.85	0.97	1.41	0.42	2.76	1.4	1.05	3.92	3.02	0.85	3.54	1.08	0.98	0.69	0.61	0.66	1.41	3.25	1.97	1.93	0.95
ENSG00000075142	SRI	23.65	15.97	1.75	9.34	8.87	13.2	15.58	22.22	7.49	11.9	4.85	8.58	21.58	4.78	8.17	65.2	1.39	10.1	17.46	34.85	20.87	26.47	28.14	27.04	20.37	11.96	26.47	5.39	7.51	19.79	2.77	17.63	16.76	38.87	23.44	24.54	9.73	27.46	6.38	10.92	26.59	0.71	14.88	26.99	7.4	15.12	5.55	13.59
ENSG00000075151	EIF4G3	8.81	3.64	3	5.91	6.62	11.16	5.03	4.1	2.88	1.92	2.9	3.71	5.32	1.97	6.75	10.43	0.59	6.7	9.84	7.7	8.03	7.65	13.42	9.53	12.18	4.01	2.7	7.4	10.17	5.24	4.07	5.12	6.07	7.95	7.36	6.43	5.37	6.28	9.61	5.4	4.79	2.02	2.75	3.31	5.32	2.55	11.79	3.92
ENSG00000075188	NUP37	1.68	1	0.32	0.72	3.35	4.55	3.38	3.6	1.31	3.65	2.53	1.3	8.77	2.73	1.28	7	0.18	1.65	6.11	2.99	8.03	1.95	5.28	4.71	7.63	2.38	3.15	1.69	3.13	3.4	0.62	6.14	3.2	3.71	7.26	5.22	2	4.42	2.07	1.6	3.18	1	2.7	3.29	5.8	4.42	1.53	3.47
ENSG00000075213	SEMA3A	0.35	0.12	0.22	0.11	1.32	2.16	0.76	0.66	0.36	0.37	0.12	0.13	0.77	0.82	0.65	8.32	0.17	2.09	1.68	0.16	2.66	1.14	3.03	0.96	7.92	3.37	2.08	3.25	16.52	0.9	0.42	0.57	3.11	0.47	3.15	5.71	0.23	4.95	1.43	2.24	7.41	1.13	1.06	0.88	1.14	0.09	1.9	2.15
ENSG00000075218	GTSE1	1.98	0.83	0.8	1.31	2.35	0.66	1.41	0.92	0.52	0.28	0.8	0.72	0.65	0.65	1.77	5.47	0.22	0.86	1.84	1.88	1.42	1.26	3	2.23	2.93	0.96	0.93	1.26	1.11	3.47	0.68	2.21	2.04	1.95	3.87	1.58	1.55	1.68	1.34	0.82	0.71	1.11	1.01	1.02	4.01	1.62	2.58	0.47
ENSG00000075223	SEMA3C	2.42	1.24	1.08	2.71	2.29	13.16	2.43	5.72	0.79	3.96	4.57	3.72	7.78	2.1	2.39	57.24	0.54	6.78	10.59	3.17	14.7	21.15	18.79	11.98	7.63	5.02	6.58	7.21	21.11	16.14	1.94	4.24	10.33	1.58	7.43	2.68	3.9	1.22	2.4	5.61	6.65	4.17	6.6	4.48	9.91	0.31	8.97	12.08
ENSG00000075234	TTC38	6.02	3.34	2.26	5.77	8.14	5.44	6.03	7.26	4.86	3.52	4.38	2.76	4.12	2.42	5.42	10.45	1.57	5.66	6.18	7.86	5.41	5.21	13.27	8.29	9.42	3.15	7.28	5.49	6.58	16.63	5.72	3.82	8.79	5.29	11.27	11.26	6.02	4.65	5.23	3.64	3.52	2.76	4.9	2.68	6.43	2.75	10.88	4.67
ENSG00000075239	ACAT1	2.92	1.77	0.78	1.15	6.51	5.67	4.13	5.58	1.84	2.29	2.9	1.27	8.96	3.47	2.06	15.06	0.19	1.89	5.21	6.77	4.72	2.53	8.83	7.19	13.57	2.15	5.14	3.7	2.83	3.02	1.19	10.38	4.71	8.78	14.72	8.37	1.93	7.49	2.14	1.79	3.24	1.06	2.56	2.15	6.14	5.02	1.79	4.67
ENSG00000075240	GRAMD4	9	5.31	4.2	11.44	3.43	3.66	4.33	2.73	2	1.75	2.46	3.23	1.77	1.02	6.78	14.18	2.86	6.15	7.15	8.7	1.9	5.14	9.52	3.65	10.31	3.72	4.03	4.71	5.2	9.15	9.44	9.56	6.75	12.32	10.91	5.27	4.13	4.07	11.67	6.01	2.58	1.1	2.22	1.42	4.27	2.73	12.93	2.29
ENSG00000075275	CELSR1	3.77	1.43	2.05	1.32	1.85	0.84	1.17	0.45	0.73	0.17	0.61	0.22	0.44	0.58	1.34	4.67	0.45	0.74	1.99	3.64	1.41	2.28	1.23	0.41	2.53	1.47	1.5	2.25	2.91	1.79	1.38	1.54	2.28	3.29	2.01	6.05	0.52	1.94	1.03	2.25	0.31	1.04	0.68	0.8	1.11	0.5	3.36	1.13
ENSG00000075290	WNT8B	0.04	0.06	0.03	0.05	0.12	0.08	0.04	0.03	0.09	0.02	0.05	0.01	0.05	0.05	0.12	0.05	0.01	0.04	0.1	0.12	0.02	0.02	0.1	0.04	0.12	0.01	0.01	0.05	0.04	0.06	0.02	0.1	0.05	0.09	0.03	0.09	0.1	0.11	0.22	0.04	0.03	0.02	0.02	0.08	0.04	0.04	0.11	0.04
ENSG00000075292	ZNF638	22.55	13.15	12.6	12.99	16.34	21.43	11.76	11.81	8.9	4.91	10.76	11.15	9.02	12.31	21.79	62.45	3.07	14.6	18.92	22.62	18.58	21.33	39.13	22.23	28.82	14.71	8.57	18.37	34.29	18.48	9.06	17.12	17.4	21.82	16.84	24.2	15.3	18.67	18.92	18.94	21.48	12.81	13.44	13.21	27.33	9.93	29.67	17.14
ENSG00000075303	SLC25A40	3.27	1.13	0.48	1.07	3.23	3.61	1.06	1.37	1.14	1.69	1.33	1.07	3.42	1.96	1.96	9.41	0.13	0.98	3.18	2.24	4.27	3.12	5.33	2.08	2.79	1.62	2.31	1.87	1.79	1.93	0.51	2.72	2.78	3.51	4.36	3.26	2.22	2.96	1.73	1.08	3.02	1.12	1.63	3.06	3.4	2.88	2.01	1.55
ENSG00000075336	TIMM21	1.77	1.38	0.64	0.47	3.67	2.33	1.93	1.82	0.93	0.81	1.27	0.81	2.03	0.83	1.65	3.7	0.27	1.31	2.78	0.94	1.68	1.12	2.57	2.3	2.72	0.99	1.2	1.25	1.2	1.95	2.03	1.96	1.16	1.04	2.27	3.27	1.47	2.45	2.45	0.56	1.39	0.68	0.98	1.04	2.93	1.71	2.55	1.32
ENSG00000075340	ADD2	0.02	0.03	0.02	0.03	0.14	0.05	0.03	0.03	0.02	0.01	0.02	0.03	0.01	0.03	0.04	0	0	0.08	0.06	0	0	0.03	0.14	0.03	0.41	0.03	0.01	0.17	0.06	0.02	0.03	0.11	0.01	0.05	0.02	0.04	0	0.04	0.05	0.18	0.01	0.01	0.04	0.03	0.02	0.03	0.1	0.01
ENSG00000075388	FGF4	0	0.01	0	0	0	0.02	0	0	0	0	0	0	0	0	0	0	0	0	0	0	0	0.01	0	0	0	0	0	0	0.01	0.04	0	0	0	0	0	0	0	0	0	0	0	0	0	0	0.01	0	0	0
ENSG00000075391	RASAL2	2.67	0.87	0.86	1.75	1.74	2.49	1.68	1.08	0.87	0.58	1	0.88	1.59	0.68	2.18	3.03	0.19	2.11	3.15	1.98	3.79	1.96	6.52	2.15	2.69	1.34	1.51	2.24	2.99	3.44	1.46	1.76	1.64	2.65	2.1	5.44	2.42	1.18	2.82	3.41	2.23	0.77	1.38	1.37	4.39	0.74	7.64	0.93
ENSG00000075399	VPS9D1	2.22	0.91	1.14	1.78	2.52	2.66	0.87	0.72	0.74	0.18	0.95	1.05	0.36	0.6	2.02	2.47	0.59	1.82	2.38	2.08	1.72	1.97	3.02	1.87	1.39	0.79	0.6	1.54	2.14	1.61	2.01	1.63	1.95	2.74	2.44	1.19	1.28	1.26	4.85	2.99	0.75	1.05	0.93	0.71	2.55	0.74	6.4	0.64
ENSG00000075407	ZNF37A	2.03	1.56	1.26	1.02	3.64	3.39	2.06	1.68	1.39	0.47	1.28	0.81	1.15	0.87	3.05	4.86	0.28	1.48	3.25	2.12	1.91	1.94	6.17	3.06	1.78	1.6	1.52	2.34	2.77	2.24	0.82	2.28	1.77	3.21	2.87	3.34	1.71	2.6	2.14	1.91	1.69	0.93	1.27	1.34	3.18	1.19	2.8	1.89
ENSG00000075413	MARK3	13.36	5.82	4.99	6.57	15.06	7.81	6.77	7.76	5.37	2.18	6.05	4.79	2.63	4.75	13.25	13.47	1.21	8.97	12.32	15.17	11.6	6.96	12.89	12.96	19.75	5.96	3.7	9.02	12.78	5.71	4.93	12.49	6.58	13.34	8.91	18.37	6.54	15.45	10.55	9.05	6.95	5.92	6.45	4.54	14.86	4.82	15.61	5.8
ENSG00000075415	SLC25A3	31.56	14.08	3.42	10.95	42.35	52.43	45.06	37.42	21.29	29.08	26.47	11.12	73.94	28.39	11.31	91.14	2.47	25.97	57.21	56.45	51.59	21.63	69.11	47.68	64.5	16.18	27.49	26.68	36.93	40.69	8.88	55.1	47.49	39.59	65.1	67.41	23.67	50.17	16.74	23.89	28.44	10.01	22.24	25.03	49.92	42.52	15.97	29.51
ENSG00000075420	FNDC3B	25.01	11.27	16.99	15.01	42.99	20.85	11.18	9.8	10.29	2.91	9.31	11.39	6.56	4.74	19.76	29.31	4.81	23.42	11.91	21.15	15.33	23.44	31.31	16.78	34.44	14.04	9.68	16.82	27.17	24.6	20.12	27.49	15.98	21.07	24.04	29.42	8.64	14.7	25.98	21.67	12.24	7.18	7.6	9.09	21.28	4.16	42.62	15.61
ENSG00000075426	FOSL2	23.33	7.37	6.76	11.13	7.46	7.13	9.3	3.11	5.07	1.25	4.35	4.62	1.67	2.02	11.83	13.89	1.77	13.52	11.06	22.52	9.93	8.68	15	8.35	10.26	3.97	3.14	8.04	8.18	6.26	16.26	5.14	6.21	18.28	9.17	15.9	5.98	10.24	19.01	12.06	6.21	2.49	3.59	1.74	10.19	8.76	32.35	4.56
ENSG00000075429	CACNG5	0	0	0	0	0	0	0.01	0	0	0	0	0	0	0	0	0	0	0.02	0.01	0	0	0	0	0.02	0	0	0	0	0.01	0	0	0	0	0	0.01	0.01	0	0	0	0	0	0	0	0.01	0	0	0.09	0
ENSG00000075461	CACNG4	0.02	0.02	0	0.01	0	0.13	0	0	0	0.16	0	0.01	0.09	0	0.02	0.06	0	0.01	0	0	0	0.01	0.15	0.11	0.01	0.03	0.04	0.05	0.16	0	0.01	0	0.04	0.01	0.38	0.01	0.1	0.01	0.01	0.08	0.14	0	0.03	0.37	0.01	0	0.02	0.27
ENSG00000075539	FRYL	38.2	17.21	14.13	27.88	11.44	19.79	11.74	12.21	11.66	2.12	10.66	12.57	11.62	6	38.63	50.06	2.91	21.9	13.06	30.73	31.58	23.32	42.59	39.39	22.89	20.57	16.27	18.2	12.46	27.43	8.53	10.68	13.27	21.71	24.4	16.57	18.46	23.03	16.73	15.36	26.79	7.16	22.55	8.2	15.94	11.67	34.79	9.25
ENSG00000075568	TMEM131	4.94	2.61	1.28	2.03	6.22	5.5	2.3	3.56	2.49	1.39	2.21	1.4	3.76	1.91	4	6.39	0.3	2.84	4.57	4.54	6.27	4.84	9.46	3.67	4.38	2.31	3.33	3.53	4.46	4.73	1.07	3.9	3.84	6.01	5.33	6.43	2.44	6.15	2.19	2.8	5.25	0.96	3.14	2.15	4.35	3.79	3.81	4.5
ENSG00000075618	FSCN1	6.56	1.26	0.32	2.31	4.63	0.95	4.63	0.75	1.14	0.11	0.66	0.41	0.29	0.68	1.15	1.24	0.63	1.62	10.6	1.36	1.24	0.17	1.81	1.84	1.33	0.41	0.66	1.65	3.05	0.94	4.74	3.24	0.85	9.8	1.31	6.23	3.4	6.99	5.05	1.81	4.83	1.8	1.69	0.2	1.77	0.77	3.82	0.28
ENSG00000075624	ACTB	176.45	97.65	34.41	103.93	441.07	217.57	275.81	188.18	110.72	115.26	115.24	63.23	295.05	92.13	93.18	560.15	15.27	223.64	333.17	262.27	501.82	181.69	574.67	307.17	456.98	104.28	279.98	193.08	195.31	223.82	85.51	310.83	336.26	377.66	377.13	439.53	192.99	258.36	147.01	147.99	276.66	79.29	164.59	128.09	396.81	328.21	128.78	155.52
ENSG00000075643	MOCOS	1.12	0.41	0.65	0.27	1.2	0.81	1.18	0.78	0.27	0.16	0.73	0.16	0.5	0.53	0.96	1.77	0.14	0.59	0.96	2.23	0.51	0.81	1.23	1.21	1.14	0.59	0.28	0.28	0.74	0.87	0.21	1.38	0.53	2.48	1.27	1.73	1.03	3.17	0.65	0.64	0.23	0.66	0.34	0.41	2.4	1.41	3.03	0.72
ENSG00000075651	PLD1	12.87	4.13	2.95	3.67	4.93	8.83	2.82	3.12	1.65	0.91	2.12	1.73	2.22	1.37	12.54	4.61	1.44	3.8	3.53	9.44	3.66	3.85	5.75	4.89	8.4	2.67	2.71	3.81	4.15	4.11	1.37	3.37	2.05	9.63	4.38	4.97	5.2	6.29	5.06	3.59	2.39	1.14	3.29	1.29	2.82	3.14	7.72	1.92
ENSG00000075673	ATP12A	0	0	0	0	0.01	0	0	0	0	0	0	0	0	0	0	0.12	0	0.02	0	0.01	0	0	0	0	3.73	0	0.02	0	0	0.02	0	0.01	0	0	0	0	0.01	0	0	0	0	0	0	0	0	0.01	0.01	0
ENSG00000075702	WDR62	2.05	0.82	0.78	0.89	2.28	0.57	0.89	0.69	0.54	0.16	0.35	0.77	0.47	0.5	1.51	1.7	0.25	0.92	1.29	1.67	1.63	1.1	1.33	1.99	1.71	0.97	0.46	1.39	0.74	1.79	0.89	1.44	1.25	1.04	0.96	1.09	1.08	1.72	1.48	1.08	0.6	1.16	0.55	0.56	1.95	1.07	2.3	0.22
ENSG00000075711	DLG1	15.84	9.69	8.3	8.61	12.19	15.29	7.35	8.03	4.82	3.16	6.98	6.68	7.53	4.71	14.97	37.17	1.98	11.23	11.79	14.11	17.13	19.61	32.34	17.78	32	8.53	8.04	11.88	17.29	17.59	5.38	11.58	13.27	13.92	19.66	15	10.67	11.93	13.54	16.77	9.76	7.09	9.71	12.42	12.54	6.82	22.69	10.31
ENSG00000075785	RAB7A	6.16	2.97	1.2	1.6	11.26	16.01	8.28	7.14	3.21	4.75	3.38	2.84	11.42	2.98	3.18	32.59	0.64	4.04	9.88	8.85	14.47	9.55	20.38	9.28	25.23	3.67	13.85	6.32	7.5	9.46	2.48	11.44	10.43	11.84	31.95	18.71	4.09	10.2	4.16	6.77	5.93	1.87	5.23	7.17	10.67	8.1	7.19	8.6
ENSG00000075790	BCAP29	4.15	1.51	0.61	2	4.44	7.51	4.15	4.55	1.9	1.62	2.45	0.94	6.13	2.95	2.77	13.39	0.38	2.73	7.06	4.55	8.46	4.49	7.83	5.14	10.71	2.68	4.74	2.68	4.24	3.64	0.55	9.13	2.99	6.39	13.03	11.1	4.89	6.21	2.01	4.6	2.45	1.58	2.9	3.78	7.54	5.66	4	3.91
ENSG00000075826	SEC31B	1.65	1.27	1.76	2.02	1.95	1.2	1.15	0.92	1.27	0.27	1.44	1.11	0.39	0.97	3.08	2.04	0.34	2.07	1.58	3.49	1.68	1	3.77	1.06	1.86	0.7	0.12	2.03	1.51	2.36	1.32	0.96	1.72	1.47	0.96	1.53	2.33	2.6	3.57	1.38	0.89	1.09	1.09	1.11	2.31	0.55	6.65	1.02
ENSG00000075856	SART3	7.51	5.74	5.47	5.21	9.93	9.3	7.98	5.21	4.86	1.98	6.22	4.56	4.38	3.55	6.24	15.73	1.52	5.21	9.87	6.98	9.8	6.2	16.7	12.55	18.09	6.19	4.48	6.57	9.76	7.68	4.66	6.5	7.65	7.34	7.91	10.81	5.42	8.96	10.18	6.41	5.18	4.17	4.49	5.63	9.41	4.99	16.15	4.98
ENSG00000075884	ARHGAP15	1.28	1.31	0.55	0.99	2.54	1.4	0.65	1.83	0.68	0.22	0.97	1.58	0.69	1.11	2.8	1.15	0.12	1.44	2.22	0.42	0.36	0.7	2.27	0.96	0.63	1.04	0.44	1.7	0.8	0.95	0.69	4.21	0.81	2.15	1.09	0.74	0.39	1.25	1.2	0.57	0.63	0.62	0.27	0.42	2.93	0.81	2.7	0.36
ENSG00000075886	TUBA3D	0.19	0.04	0.06	0.14	0.18	0.21	0.06	0.05	0.02	0.01	0.04	0.04	0.04	0.06	0.29	0.17	0	0.23	0.15	0.12	0.13	0.14	0.24	0.42	0.56	0.09	0.03	0.11	0.21	0.08	0.1	0.27	0.15	0.24	0.14	0.11	0.15	0.32	0.19	0.09	0.12	0.05	0.06	0.08	0.28	0.02	0.18	0.11
ENSG00000075891	PAX2	0	0.03	0	0	0	0	0	0	0	0	0	0	0	0.01	0.01	0	0	0	0	0	0	0.01	0	0	0.02	0.02	0	0	0	0	0.01	0.01	0	0	0	0	0.01	0	0	0.01	0	0	0	0	0	0	0.07	0
ENSG00000075914	EXOSC7	4.9	3	3.15	3	4.35	6.95	4.64	3.2	2.28	2.94	2.88	2.79	6.95	2.35	3.46	11.08	1.19	3.21	5.43	5.9	7.13	4.45	7.86	6.2	12.55	3.75	4.87	4.38	5.24	6.06	2.81	5.13	4.98	4.6	9.34	6.66	5.17	6.25	4.91	3.21	3.26	2.53	3.65	3.4	5.4	4.93	4.9	6.27
ENSG00000075945	KIFAP3	1.54	0.8	0.27	0.73	1.73	3.95	1.1	1.78	1.43	0.81	0.38	0.82	3.36	0.67	1.38	6.1	0.18	1.06	3.43	0.95	2.22	2.07	3.09	1.68	1.29	1.56	3.04	1.43	2.49	2.03	0.38	5.21	1.97	3.61	3.73	4.06	0.68	4.22	0.67	1.45	2.15	0.75	1.28	1.98	1.82	3.48	1.96	1.52
ENSG00000075975	MKRN2	1.91	1.19	0.81	1.28	2.26	2.32	1.63	1.55	0.91	0.92	0.82	0.93	2.33	0.89	1.66	4.56	0.21	1.57	2.19	2.89	2.45	2.03	3.31	1.78	3.73	1.02	1.85	1.7	1.9	2.32	0.99	2.93	2.03	2.85	4.97	3.88	1.19	2.82	1.76	1.35	1.01	0.77	1.04	0.88	2.33	2	2.9	1.9
ENSG00000076003	MCM6	2.7	1.36	0.72	1.12	3.93	5.2	3.34	2.42	1.11	1.52	1.33	1.42	6.49	2.75	1.75	6.47	0.13	1.85	4.36	4.47	6.33	1.92	4.51	3.59	6.78	2.8	3.66	1.29	3	4.61	0.56	6.03	2.17	3.37	3.99	5.18	1.88	6.53	2.22	2.14	2.84	1.08	2.11	2.62	6.47	5.15	1.74	2.58
ENSG00000076043	REXO2	17.4	5.78	1.85	6.64	6.65	8.09	6.4	7.8	7.77	5.54	4.07	2.72	13.94	3.85	6.32	19.56	0.9	3.46	7.84	9.02	7.16	5.46	11.58	13.33	16.54	4.78	10.37	4.7	4.59	7.46	2.39	27.61	4.81	26.81	11.91	21.47	3.19	30.18	6.07	3.1	7.31	1.51	4.86	4.75	6.91	11.79	3.64	3.7
ENSG00000076053	RBM7	4.14	2.1	1.44	2.07	3.83	3.87	2.53	3	2.11	1.57	1.32	1.37	5.22	1.62	2.08	8.02	0.3	1.64	3.51	3.63	4.5	3.15	5.97	3.52	6.52	2.02	4.02	1.51	3.13	4.61	0.83	6.76	2.95	7.9	4.99	9.99	1.38	9.4	1.71	1.99	2.47	0.81	1.89	1.83	4.53	3.98	3.88	1.58
ENSG00000076067	RBMS2	2.78	1.31	0.86	1.36	2.76	3.14	1.6	1.53	1.01	0.9	1.13	1.02	1.25	1.27	2.07	2.32	0.22	1.6	3.81	1.77	1.49	1.25	4.35	2.79	2.8	1.71	1.63	2.25	3.49	2.26	1.17	1.99	1.41	3.68	1.65	4.54	1.24	1.85	2.53	2.76	1.47	0.9	0.89	1.38	4.16	1.58	4.36	2.07
ENSG00000076108	BAZ2A	11.2	5.18	4.98	6.31	9.51	8.15	6.46	4.46	4.3	1.66	5.68	4.45	2.87	3.71	8.07	11.3	1.88	7.38	9.52	9.63	9.5	7.38	15.24	9.97	17.6	5.71	3.18	8.41	9.82	8.28	7.48	7.4	8.71	10.62	8.97	10.63	4.94	7.78	10.66	10.34	5.8	5.4	3.59	3.39	9.22	5.91	15.93	4.75
ENSG00000076201	PTPN23	5.56	4.43	4.32	6.33	5.36	5.06	3.77	4.75	2.58	0.98	2.54	4.88	2.12	2.03	5.33	9.45	1.86	6.29	4.13	6.56	4.43	5.09	7.57	7.98	12.34	3.62	2.95	5.37	4.64	7.32	4.65	5.22	4.7	5.16	4.7	6.49	4.82	4.66	7.06	4.78	2.71	3.63	3.09	2.45	7.02	2.73	7.81	4.3
ENSG00000076242	MLH1	1.58	2.45	3.12	3.9	1.74	5.15	0.9	2.14	1.05	1.02	0.52	2.47	2.5	0.36	5.9	8.47	0.41	3.17	4.23	2.37	5.05	4.88	8.27	4.7	8.8	3.05	2.61	4.51	4.12	5.78	2.68	2.26	5.23	1.46	5.72	0.91	3.49	0.72	1.02	3.43	2.74	0.43	2.74	1.78	1.76	0.87	2.87	2.26
ENSG00000076248	UNG	3.31	1.63	0.89	1.34	5.25	5.15	3.4	2.2	0.74	1.34	1.18	0.89	4.53	1.74	1.53	10.31	0.3	2.38	4.69	3.7	4.4	2.22	5.74	4.7	12.01	1.42	2.89	3.53	2.82	6.23	0.71	5.84	4.08	3.48	4.21	6.64	1.61	4.83	2.18	2.47	2.27	0.67	3	1.57	6.76	3.76	2.06	3.87
ENSG00000076258	FMO4	0.35	0.16	0.03	0.12	0.22	0.62	0.2	0.3	0.04	0.43	0.07	0.09	0.7	0.05	0.19	1.62	0.06	0.11	0.25	0.14	0.47	0.44	0.91	0.17	0.22	0.11	0.36	0.17	0.35	0.19	0	0.24	0.23	0.37	0.64	0.2	0.11	0.08	0.13	0.22	0.33	0.02	0.23	0.43	0.24	0.08	0.25	0.3
ENSG00000076321	KLHL20	2.81	2.39	1.62	2.03	2.54	2.11	2.15	1.81	1.22	0.57	1.25	1.31	1.19	0.69	3.18	3.2	0.6	1.84	2.27	2.19	2.12	2.1	4.44	2.07	1.68	1.19	1.52	2.15	2.82	2.95	0.87	3.16	2.38	4.78	2.58	3.23	2.38	2.94	2.42	2.68	1.79	1.11	1.01	1.19	2.17	1.86	4.77	1.09
ENSG00000076344	RGS11	0.44	1.3	0.1	0.36	0.06	0.38	0.52	0.09	0.19	0.05	1.15	0.31	0.07	0.12	0.28	0.26	0.39	0.91	0.81	1.25	0.31	0.33	0.73	1.19	0.12	0.26	0.08	1.05	0.52	0.24	1.97	1.88	0.47	2.4	0.11	1.18	0.08	0.2	0.95	0.53	0.99	0.07	0.44	0.13	0.01	0.9	0.59	0.62
ENSG00000076351	SLC46A1	0.79	0.4	0.23	0.58	0.64	1.25	0.56	0.7	0.34	0.26	0.42	0.16	0.26	0.29	0.84	2.15	0.03	0.33	0.92	0.91	0.41	0.38	1.28	1.18	2.37	0.42	0.87	0.64	0.48	0.68	0.36	1	0.78	1.63	1.37	0.93	0.57	0.63	1.03	0.58	0.3	0.18	0.39	0.51	0.43	0.48	0.78	0.95
ENSG00000076356	PLXNA2	11.81	2.64	4.8	8.83	1.33	3.55	2.54	2.48	1.1	0.8	1.58	1.84	0.94	0.68	7.48	3.2	1.33	7.98	1.93	7.15	4.84	5.04	7.92	4.91	12.67	2.92	1.24	4.78	4.68	6.68	3.83	1.76	7.92	8.82	3.27	2.49	3.99	2.21	3.37	7.41	2.94	0.44	2.5	1	1.45	1.4	11.61	4.1
ENSG00000076382	SPAG5	4.26	4.59	2.9	4.84	4.56	3.03	3.07	4.03	2.07	1.16	2.48	2.63	2.69	2.13	3.92	8.77	0.79	2.6	4.44	5.59	6.08	4.65	7.57	7.99	9.23	2.77	2.02	4.09	2.99	8.1	3.38	5.18	4.82	3.8	6.18	4.42	4.13	6.67	5.23	4.33	2.37	3.14	2.41	2.51	6.67	4.01	9.42	1.71
ENSG00000076513	ANKRD13A	3.6	2.46	1.58	1.98	4.19	6.37	2.87	3.32	1.83	1.22	2.64	2.12	2.8	2.1	3.18	7.39	0.81	3.12	4.4	3.94	4.05	2.82	6.8	4.79	8.63	2.03	2.67	3.04	3.25	4.5	2.86	6.04	3.51	5.89	5.84	4.98	1.78	3.17	5.06	3.93	1.89	3.52	1.45	2.14	8.11	3.14	5.93	2.01
ENSG00000076554	TPD52	31.18	11.69	10.44	11.74	11.84	15.57	13.57	14.08	5.97	11.05	6.05	9.72	18.29	4.2	14.99	29.77	3.72	10.57	6.88	41.39	24.72	13.07	11.63	17.59	47.6	7.89	7.07	4.09	6.74	33.87	9.13	35.85	12.93	32.96	51.8	25.83	11.27	33.6	13.54	17.88	14.64	3.79	12.29	12.52	17.62	15.91	25.06	12.89
ENSG00000076555	ACACB	2.97	1.71	0.22	4.31	3.21	6.11	1.4	1.29	0.81	0.26	1.44	1.17	0.91	0.99	5.56	7.9	0.44	6.1	2.55	2.3	2.7	3.62	10.65	4.1	4.82	1.93	1.01	24	6.45	5.15	1.39	2.69	2.47	1.85	1.05	1.25	1.08	1.02	2.51	4.78	2.97	1.22	3.07	1.51	2.84	0.47	4.29	2.19
ENSG00000076604	TRAF4	10.25	3.5	2.19	5.6	7.2	8.07	3.05	3.42	3.26	1.96	3.43	3.74	2.48	1.97	5.97	16.53	0.91	4.57	9.07	12.18	12.32	9.5	16.77	13.78	12.55	4.27	3.4	6.88	6.45	8.4	3.96	3.75	5.87	9.59	11.59	9.16	5.69	7.17	8.34	6.23	6.23	3.82	5.65	4.59	6.34	4.01	13.47	7.88
ENSG00000076641	PAG1	2.86	0.98	0.84	0.64	2.97	2.15	0.84	2.04	1.56	0.47	2.16	0.76	0.87	0.76	2.91	3.64	0.29	1.97	1.92	2.37	1.37	2.09	2.39	2.68	7.17	1.3	0.89	1.34	2.61	1.68	1.37	5.32	1.61	3.67	2.66	4.41	0.8	2.3	2.61	2.5	2.31	1.16	0.92	1.23	2.34	1.52	4.96	1.08
ENSG00000076650	GPATCH1	1.41	0.92	0.64	0.79	0.77	1.07	0.72	0.69	0.36	0.38	0.55	0.76	0.65	0.41	1.21	1.64	0.33	1.46	1.19	1.93	1.61	1.31	2.18	1.94	2.07	0.79	0.85	1.52	1.47	1.35	1.17	1.09	1.49	1.14	1.44	1.23	0.72	1.19	1.6	1.6	0.72	1.19	0.71	0.54	1.18	1	2.32	0.89
ENSG00000076662	ICAM3	0.94	0.76	0.35	0.76	2.97	1.53	1.53	1.27	0.73	0.76	0.56	0.66	3.3	0.78	1.17	2.43	0.11	0.84	2.2	1.65	2.15	0.91	2.54	1.38	1.55	0.93	3.79	0.76	0.84	1.62	0.67	4.47	2.43	3.11	2.21	1.15	0.72	1.61	1.04	0.55	0.89	0.49	0.73	0.79	2.3	1.5	1.45	0.63
ENSG00000076685	NT5C2	8.44	4.03	2.59	4.23	6.31	8.51	7.98	5.69	4.13	2.89	4.19	3.46	12.02	4.16	5.89	16.74	1.19	4.39	8.78	8.42	11.17	4.28	14.82	9.75	12.76	4.66	7.98	4.83	6.92	6.69	3.17	8.1	7.32	13.37	8.84	15.58	6.17	11.16	7.46	5.38	7.4	4.73	5.06	4.78	10.52	7.2	10.73	5.16
ENSG00000076706	MCAM	6.49	1.66	1.02	1.43	4.37	5.45	4.12	1.87	3.54	1.31	1.65	1.48	2.16	1.08	5.49	6.84	0.14	7.08	2.47	4.43	4.41	1.36	7.03	2.62	6.02	1.74	2.9	10.51	4.24	4.41	2.83	9.54	2.83	4.88	7.38	2.94	1.9	2.16	2.5	3.83	3.81	0.84	3.02	1.05	6.66	1.92	2.08	0.77
ENSG00000076716	GPC4	2.39	0.78	0.2	0.71	3.17	4.99	1.95	2.82	1.43	0.85	0.18	0.68	3.49	0.94	1.06	8.73	0.1	0.5	0.67	2.1	7.72	2.37	7.08	2.73	6.17	1.22	5.72	2.22	2.5	6.48	0.38	2.49	0.53	1.43	3.29	3.37	0.72	2.39	0.88	1.03	1.94	0.41	1.49	1.52	6.05	1.85	1.02	3.76
ENSG00000076770	MBNL3	1.42	0.34	0.24	0.51	0.82	1.59	1.69	0.99	0.34	0.36	0.41	0.3	2.32	0.76	0.81	2.78	0.1	0.71	1.73	1.58	3.52	1.46	2.56	1.59	1.86	0.48	2.01	0.97	1.75	1.65	0.19	1.85	1.24	2.52	1.55	1.99	0.87	1.48	0.5	0.4	1.4	0.3	0.86	0.95	4.21	2.37	1.44	1.82
ENSG00000076826	CAMSAP3	3.45	1.98	1.13	2.73	1.36	2.54	1.54	1.06	0.84	0.53	0.84	0.74	0.92	0.49	2.75	4.22	0.6	2.52	3.41	3.75	2.9	3.01	4.04	4.23	6.68	2.22	1.84	2.4	2.55	3.74	1.23	1.28	4.26	1.44	2.17	3.1	2.23	1.82	3.56	3.17	1.39	1.03	1.03	0.84	2.1	0.86	3.79	1.59
ENSG00000076864	RAP1GAP	7.19	1.3	2.93	4.29	0.51	4.15	1.52	0.73	0.4	1.37	0.67	0.35	1.11	0.31	5.91	2.74	1.43	1.82	1.06	7.64	0.7	0.6	0.98	0.38	3.23	0.98	0.33	1.2	1.18	1.32	0.61	1.09	1.12	12.71	6.45	5.93	4.23	7.13	1.17	0.88	0.82	0.19	0.73	0.34	1.13	4.03	4.01	1.11
ENSG00000076924	XAB2	3.01	1.33	1.21	2.36	3.11	2.5	2.25	1.43	1.29	0.97	0.81	1.38	1.74	0.61	3.6	4.38	0.47	2.89	3.71	3.13	2.96	2.19	4.97	3.53	4.22	1.83	2.86	2.77	1.86	3.21	2.7	2.92	3.82	2.19	2.68	5.01	1.3	2.55	2.78	3.36	0.98	1.24	1.5	1.21	2.94	1.55	3.39	1.36
ENSG00000076928	ARHGEF1	15.32	8.91	10.47	18.82	13.48	6.95	5.2	5.36	3.56	1.76	4.54	8.69	3	3.4	15.56	10.75	5.04	14.96	13.48	15.4	6.54	11.41	21.16	14.72	9.49	6.93	4.36	12.58	10.64	12.84	10.66	11.88	11.29	14.74	10.67	10.19	10.32	7.31	21.4	19.56	7.45	6.74	5.03	5.29	13.18	6.05	30.2	4.95
ENSG00000076944	STXBP2	14.69	8.44	7.18	12.18	10.62	8.71	8.26	7.2	5.35	3.12	5.68	6.32	4.91	3.51	15.04	14.11	4.28	12.77	10.93	14.6	12.92	12.72	17.81	16.86	16.12	8.36	8.62	5.58	7.05	11.12	9.98	10.48	13.91	14.09	9.39	13.81	10.04	9.41	17.06	13.39	4.82	6.88	6.4	5.16	13.78	5.08	27.29	6.21
ENSG00000076984	MAP2K7	2.86	0.87	0.9	2.14	2.99	1.71	1.39	1.28	0.9	0.66	0.85	0.99	1.07	0.79	3.99	2.43	0.7	2	2.28	3.04	2.45	1.88	3.58	2.95	2.82	1.63	1.17	2.73	1.79	2.5	1.88	1.76	2.38	3.33	1.75	3.03	1.65	2	3.07	2.87	1.18	0.93	1.34	0.94	2.33	1.2	5.15	0.93
ENSG00000077009	NMRK2	0	0.01	0	0.01	0.01	0	0	0	0	0	0	0	0	0	0.03	0	0	0.07	0.01	0	0	0	0	0	0	0	0	0	0.01	0	0	0.01	0	0	0	0	0	0.01	0	0	0.02	0.01	0	0	0	0	0.02	0
ENSG00000077044	DGKD	11.13	5.97	9.8	11.68	4.37	11.36	3.68	3.88	4.27	1.73	4.57	4.65	1.34	2.14	17	13.07	5.19	12.18	6.76	33.66	6.73	8.04	20.23	12.48	13.53	5.3	2.73	10.08	7.95	11.3	15.09	5.55	11.24	8.74	6.47	4.86	10.3	6.81	15.38	8.95	5.12	2.8	7.12	3.61	5.91	2.87	12.4	6.29
ENSG00000077063	CTTNBP2	0.31	0.1	0.03	0.6	0.74	3.64	0.45	0.14	0.55	0.32	0.06	0.24	0.63	0.49	0.17	4.77	0.05	0.38	0.61	0.08	1.96	2.1	4.89	1.6	4.11	1.24	0.74	2.76	3.01	4.1	0.13	0.07	2.49	0.19	2.4	0.06	0.06	0.02	0.34	0.78	1.77	0.03	0.97	0.24	0.01	0.03	0.32	3.83
ENSG00000077080	ACTL6B	0.01	0	0	0	0	0	0	0	0	0	0	0.01	0	0.01	0	0	0	0.01	0	0.03	0	0	0.03	0.07	0.01	0	0	0.01	0	0	0	0.03	0	0.01	0	0.02	0	0	0.02	0.04	0	0	0	0	0.08	0.02	0.03	0.01
ENSG00000077092	RARB	0.4	0.09	0.06	0.1	0.52	0.23	0.16	0.21	0.14	0.05	0.1	0.05	0.25	0.1	0.28	1.09	0.02	0.15	0.34	0.15	0.22	0.1	0.48	0.11	0.3	0.12	0.52	0.28	0.55	0.07	0.09	0.3	0.46	0.41	0.37	0.22	0.12	0.19	0.21	0.14	0.23	0.08	0.19	0.33	0.39	0.14	0.24	0.09
ENSG00000077097	TOP2B	4.9	4.93	1.89	2.86	7.6	10.12	8.29	9.49	3.8	4.15	3.77	4.52	12.32	6.59	5.04	22.7	0.73	3.94	7.18	8.53	9.73	7.67	14.56	8.57	22.75	4.99	9.1	5.58	9.26	6.77	2.56	12.8	7.91	8.48	11.77	14.96	4.6	9.11	4.29	3.93	7.22	2.2	4.88	9.2	12.18	8.17	5.97	7.4
ENSG00000077147	TM9SF3	14.63	8.3	2.52	6.28	18.86	18.79	22.33	22.32	12.79	14.38	21.37	9.62	55.29	16.12	7.75	46.81	1.85	9.25	20.02	33.31	41.85	15.32	29.48	19.26	46.22	16.06	28.61	8.93	13.52	22.72	3.58	29	19.02	54.12	60.04	45.97	20.98	26.98	10.74	10.67	27.21	4	17.13	25.44	23.33	42.71	10.67	14.15
ENSG00000077150	NFKB2	8.76	3.17	3.93	3.74	7.54	3.39	4.32	2.4	3.24	0.61	2.19	4.2	1.26	1.73	4.89	3.93	1.01	5.61	3.85	8.85	3.34	1.57	5.97	4.37	5.28	2.5	2.21	3.25	3.21	1.68	5.93	3.82	2.71	6.4	5.09	10.15	2.92	5.86	5.96	4.2	1.57	1.82	1.65	1.27	5.93	3	8.1	0.96
ENSG00000077152	UBE2T	1.65	0.91	0.39	0.7	3.8	3.71	3.92	3.26	1.11	1.86	1.49	1.07	8.15	2.01	0.7	7.65	0.2	1.08	4.14	2.61	9.53	2.08	5.76	3.05	5.68	1.66	4.58	1.16	1.11	2.96	0.53	10.05	4.65	2.93	7.32	4.95	2.73	7.99	1.21	1.12	4.27	0.86	2.23	3.78	5.23	5.44	1.43	1.55
ENSG00000077157	PPP1R12B	4.06	2.67	2.55	4.37	3.15	5.67	1.85	2.93	1.7	0.85	1.75	2	1.67	1.25	4.63	5.25	0.84	6.52	3.57	4.11	3.42	5.47	10.53	4.99	5.12	2.08	1.84	5.48	3.6	5.59	2.27	3.24	5.14	3.93	5.52	4.67	4.97	3.56	6.81	4.06	3.42	1.75	2.33	2.93	2.98	1.13	9.93	1.96
ENSG00000077232	DNAJC10	8.19	4.84	4.96	2.96	11.99	13.75	6.43	5.53	4.37	2.04	6.15	2.52	7.74	4.33	7.36	12.7	1.25	3.69	8.71	11.77	6.13	5.19	11.22	7.37	8.03	4.61	6.59	6.45	9.84	9.91	2.55	11.57	6.25	22.41	11.51	10.07	8.66	23.68	5.81	4.6	4.82	2.71	5.39	4.12	13.36	4.12	5.85	6.6
ENSG00000077235	GTF3C1	4.93	3.88	2.64	2.43	5.31	5.85	4.92	2.65	2.71	1.11	2.35	2.44	1.57	1.39	3.76	7.63	0.88	4.08	6.52	7.17	6.13	4.2	6.92	8.52	10.38	2.98	2.9	4.6	5.47	5.37	5.12	5.67	4.55	6.03	7.43	9.15	3.67	5.82	6.12	3.51	4.74	2.86	4.09	2.41	5.85	3.29	9.18	2.07
ENSG00000077238	IL4R	25.06	7.26	7.57	12.73	8.43	12.86	7.34	5.11	5.01	1.32	5.23	5.62	3.04	3.35	12.91	11.14	2.76	15.09	8.7	16.67	13.4	9.05	16.42	12.28	18.3	6.05	4.39	11.3	11.37	10.64	12.29	7.51	7.23	19.78	11.92	14.84	7.92	8.9	14.38	10.13	7.41	6.36	5.82	3.39	10.5	5.69	20.51	4.18
ENSG00000077254	USP33	6.36	3.2	2.37	2.96	9.3	8.06	5.22	4.72	3.39	2.16	3.54	2.78	5.76	3.61	6.2	8.85	0.58	3.76	8.77	7.78	8.59	4.76	11.28	7.19	9.61	3.97	3.39	5.38	6.78	5.04	2.14	7.8	4.7	9.22	11	14.34	4.61	9.83	5.4	3.51	4.87	3.8	4.59	3.35	9.02	4.93	9.38	3.9
ENSG00000077264	PAK3	0.06	0.04	0.01	0.03	0.03	0.11	0.01	0.05	0.01	0	0.03	0.05	0.01	0.03	0.33	0.01	0	0.16	0.03	0.01	0.04	0.06	0.24	0.01	0.08	0.02	0.04	0.17	0.1	0.08	0.05	0.08	0.03	0.09	0.01	0.02	0.02	0.01	0.07	0.08	0.07	0	0.02	0.01	0.02	0.01	0.03	0.01
ENSG00000077274	CAPN6	0.02	0.01	0	0.01	4.11	0.09	0.01	0.01	0.01	0	0	0.01	0.02	0.01	0.23	0.01	0.02	0.08	0	0	0.04	0.01	0.08	0.12	0.01	0.01	1.15	0.1	0.18	0.29	0	0.17	0.04	0.04	2.05	0.01	0.03	0.15	0	0.01	0.57	0	1.92	0.02	0	0.01	0.01	0.29
ENSG00000077279	DCX	0	0	0	0	0.01	0	0	0	0	0	0	0	0	0.01	0	0	0	0.01	0	0	0	0	0	0	0	0	0.01	0.01	0.03	0	0	0.01	0	0	0.01	0	0	0	0	0	0.01	0	0.01	0	0	0	0	0
ENSG00000077312	SNRPA	5.43	3.43	5.01	3.22	10.36	4.91	4.84	3.37	1.72	1.69	2.4	2.37	4.19	1.7	5.05	12.32	0.6	4.23	8.42	5.52	7.56	4.93	12.32	8.18	9.34	3.54	4.18	5.22	4.27	8.65	2.43	5.76	8.63	4.42	7.95	9.67	4.2	8.3	6.55	3.61	2.68	1.92	3.75	2.77	8.78	5.16	8.06	3.7
ENSG00000077327	SPAG6	0.02	0.02	0	0.01	0.01	0.02	0	0	0	0	0.01	0.01	0	0.02	0.01	0.03	0.01	0.02	0.02	0.02	0	0.01	0.04	0	0	0.01	0	0.02	0.01	0.01	0	0.02	0	0	0.01	0.02	0	0.01	0	0	0.01	0.01	0	0	0.04	0.01	0.3	0
ENSG00000077348	EXOSC5	1.86	0.56	0.43	0.7	3.22	2.84	1.87	1.22	1.05	2.92	0.58	0.66	3.59	0.86	0.86	5.03	0.12	0.99	3.74	2	2.91	1.87	4.45	3.46	3.74	1.76	6.1	2.12	1.28	3.19	0.43	2.85	3.42	2.06	3.53	2.97	0.94	2.02	1.09	0.89	1.63	0.44	1.54	2.32	1.96	2.65	0.66	2.59
ENSG00000077380	DYNC1I2	6.74	3.68	2.62	3.89	8.53	13.51	4.76	5.92	2.73	4.1	3.1	3.81	9.93	3.34	5.86	12.53	1.04	5.05	9.64	8.81	10.48	6.47	14.38	9.55	12.25	4.43	8.09	5.19	12.62	8.72	3.36	8.2	8.11	11.69	15.67	19.87	5.4	6.7	7.56	5.87	7.94	2.25	5.56	5.63	8.67	5.4	7.73	8.48
ENSG00000077420	APBB1IP	0.47	0.34	0.24	0.44	1.25	0.49	0.22	0.71	0.27	0.06	0.33	0.53	0.18	0.34	1.06	0.44	0.07	0.47	1.11	0.14	0.19	0.23	0.97	0.43	0.28	0.34	0.28	0.68	0.21	0.33	0.27	1.61	0.49	0.78	0.35	0.51	0.11	0.71	0.8	0.26	0.28	0.36	0.13	0.13	1.32	0.6	0.99	0.05
ENSG00000077454	LRCH4	10.02	4.02	5.3	9.29	6.92	5.62	3.74	2.92	2.67	2.13	3.01	3.79	1.63	2.05	9.24	10.03	1.5	9.12	8.97	6.48	5.16	7.08	12.73	8.41	9.72	3.89	1.34	8.07	6.59	6.62	9.31	6.91	6.03	7.99	5.43	6.83	6	5.34	13.49	7.82	3.77	3.67	4.23	3.84	7.19	1.65	19.1	3.06
ENSG00000077458	FAM76B	5.12	2.18	1.98	3.64	3.6	2.7	2.17	2.08	0.99	0.82	2.06	2.49	2.21	1.75	5.02	8.8	0.51	3.14	4.4	3.78	4.32	4.69	7.72	5.57	6.15	2.9	1.51	3.22	5.44	5.45	2.41	4.4	2.86	4.43	6.09	7.04	1.87	4.08	3.79	3.5	2.41	1.91	1.72	2.78	5.02	2.17	6.39	1.66
ENSG00000077463	SIRT6	4.66	1.95	1.28	3.24	3.61	2.23	2.4	2.15	1.23	1.17	2.13	1.28	0.81	0.77	2.53	4.13	0.83	4.09	2.68	3.27	4.12	3.82	4.86	3.82	4.78	3.24	2.67	2.51	2.08	2.34	2.29	2.38	4.17	6.41	2.14	3.11	1.47	2.69	4.13	3.41	1.81	1.02	1.8	1.21	1.72	1.55	4.05	1.99
ENSG00000077498	TYR	0.01	0	0	0	0.01	0	0	0.01	0	0	0	0	0	0.01	0.01	0.01	0	0	0	0	0	0	0.01	0.01	0	0	0.01	0.01	0	0	0	0	0	0.01	0.01	0	0	0	0	0	0.01	0	0.01	0	0	0	0	0
ENSG00000077514	POLD3	7.72	3	3.12	2.43	3.52	2.83	3.13	2.29	2.32	1.2	1.79	2.61	2.38	2.07	5.09	5.67	0.57	2.63	3.18	8.59	4.34	2.4	5.69	4.84	5.15	2.63	2.18	1.87	2.51	3.9	1.04	4.23	2.21	3.57	4.51	4.66	6.33	4.29	5.59	2.03	2.76	2.33	2.24	3.1	5.34	2.57	5.83	1.29
ENSG00000077522	ACTN2	0.04	0.04	0.05	0.02	0.02	0.03	0.01	0.02	0	0	0.02	0.04	0.01	0.02	0.12	0	0	0.02	0.03	0	0.02	0	0.06	0.02	0.01	0	0.03	0.11	0.09	0.02	0.03	0.01	0.09	0	0	0.01	0	0.02	0.02	0.08	0.03	0.01	0.02	0.01	0.03	0.02	0.05	0.03
ENSG00000077549	CAPZB	11.45	5.59	4.22	5.05	15.35	13.68	12.95	9.57	5.85	5.61	6	4.25	17.78	4.74	8.17	16.44	1.2	7.34	13.86	14.44	16.72	6.43	16.7	10.29	18.22	5.05	9.86	8.68	11.51	8.97	4.86	11.69	9.11	15.44	15.67	19.47	7.04	18.69	8.43	7.67	7.81	3.73	4.59	4.72	13.92	14.65	10.49	4.68
ENSG00000077585	GPR137B	1.23	0.76	0.49	1.49	1.77	2.8	1.52	1.91	0.7	0.35	0.67	0.5	1.66	0.66	1.61	2.02	0.16	0.92	2.18	1.7	0.9	0.74	2.81	0.66	0.76	0.64	1.67	1.29	1.31	1.07	1.42	2.53	1.11	1.17	4.62	3.83	0.63	1.73	1.47	0.93	0.65	0.41	0.65	0.74	2.06	1.33	2.72	0.57
ENSG00000077616	NAALAD2	0.04	0.03	0	0.04	0.19	0.12	0.05	0.04	0.06	0.02	0.02	0.02	0.03	0.04	0.06	0.32	0.01	0.07	0.07	0.05	0.05	0.05	0.23	0.02	0.08	0.02	0.05	0.1	0.17	0.08	0.02	0.09	0.06	0.06	0.09	0.06	0.05	0.11	0.05	0.02	0.08	0.02	0.03	0.1	0.04	0.04	0.04	0.05
ENSG00000077684	JADE1	1.64	0.68	0.84	0.67	2.68	1.57	1.01	0.9	0.5	0.2	0.58	0.54	0.66	0.53	1.75	2.54	0.24	1.12	1.44	2.34	1.06	0.76	1.12	0.89	0.57	0.62	0.82	1.9	1.41	1.18	0.74	1.88	1.18	1.69	1.46	2.62	0.56	2.62	1.54	0.53	0.61	0.48	0.57	0.53	2.65	1.29	1.81	0.56
ENSG00000077713	SLC25A43	1.85	0.45	0.34	0.9	1.66	2.68	0.79	0.75	0.34	0.4	0.58	0.24	1.55	0.37	1.21	6.25	0.1	0.97	3.22	1	3.79	2.99	6.87	4.41	4.68	0.66	1.94	1.46	2.39	2.11	0.25	1.93	2.83	2.73	5.02	2.06	0.49	0.9	1.1	1.52	1.18	0.24	0.79	0.66	3.54	1.24	1.75	2.92
ENSG00000077721	UBE2A	4.5	1.62	0.48	1.88	5.08	9.82	4.91	4.34	2.32	2.74	2.04	1.66	9.56	2.34	1.93	10.56	0.21	2.4	8.06	5.4	15.03	6.23	9.55	6.73	9.55	2.3	8.75	2.74	5.93	4.3	1.2	10.73	4.68	7	13.53	9.82	2.21	7.27	2.68	3.19	7.16	1.12	2.74	4.11	12.16	5.13	2.31	5.27
ENSG00000077782	FGFR1	7.74	3.86	0.54	1.81	1.5	2.57	1.14	1.23	2.73	0.55	1.25	1.05	0.7	0.68	4.7	1.01	0.48	6.43	1.7	1.97	0.92	0.77	4.88	1.83	2.54	1.12	1.57	7.56	7.22	1.88	4.12	4.71	1.42	3.36	0.77	1.18	0.55	0.9	2.89	4.01	3.75	0.81	2.08	0.78	0.92	0.72	3.5	0.81
ENSG00000077800	FKBP6	0	0	0.01	0.03	0.02	0.02	0	0	0	0	0.01	0.01	0	0	0.02	0.01	0.01	0	0.01	0	0	0.01	0.01	0	0.01	0	0	0.01	0.01	0.01	0	0	0.01	0	0	0.03	0.01	0	0.01	0	0.01	0	0	0	0.01	0.01	0.21	0.01
ENSG00000077809		17.84	13.1	11.81	11.91	29.53	22.07	11.12	13.97	8	8.76	10.09	9.45	12.1	11.75	20.63	53.31	2.34	15.9	36.41	20.34	25.1	16.72	66.93	34.86	39.12	13.22	13.83	19.37	36.38	22.33	10.86	20.57	24.25	21.84	29.92	32.49	18.64	23.21	21.73	15.56	18.28	10.53	22.43	21.74	31.01	12.08	44.22	20.57
ENSG00000077935	SMC1B	0.05	0.01	0	0.02	0.04	0.01	0.09	0	0.02	0	0.02	0.01	0.53	0.02	0.02	0.05	0	0.02	0.03	0.01	0.01	0.01	0.03	0.01	0.04	0.02	0.02	0.02	0.03	0.02	0	0.16	0.01	0.03	0.03	0.72	0.02	0.14	0.01	0.01	0.03	0.01	0.01	0.02	0.03	1.07	0.03	0.01
ENSG00000077942	FBLN1	1.28	0.42	0.24	0.41	5.15	3.53	0.83	1.31	0.27	0.67	0.52	0.43	2.66	0.37	3	2.39	0.01	3.4	3.11	0.23	0.32	0.51	5.04	0.62	1.38	0.88	3.13	8.9	8.06	1.45	0.26	2.09	4.38	2.46	1.91	1.37	0.12	0.85	1.04	2.19	3.59	0.28	2.42	0.62	1.48	0.63	1.1	0.34
ENSG00000077943	ITGA8	0.21	0.26	0.04	0.1	0.15	0.29	0.08	0.38	0.12	0.09	0.04	0.13	0.2	0.09	0.47	0.23	0	0.23	0.13	0.37	0.37	0.16	0.19	0.36	0.46	0.11	0.09	0.25	0.68	0.45	0.08	0.64	0.19	0.34	0.12	0.06	0.15	0.05	0.02	0.1	0.19	0.04	0.12	0.02	0.35	0.03	0.05	0.12
ENSG00000077984	CST7	0.16	0.17	0.05	0.1	1.67	0.49	0.33	0.41	0.34	0.15	0.14	0.12	0.37	0.12	0.6	0.27	0.03	0.29	1.73	0.13	0.09	0.1	0.71	0.15	0.24	0.26	0.23	0.28	0.68	0.09	0.04	1.01	0.41	0.33	0.68	0.5	0.05	0.6	0.2	0.08	0.05	0.09	0.11	0.13	1.38	0.81	0.25	0.03
ENSG00000078018	MAP2	0.2	0.05	0.08	0.07	0.14	0.19	0.15	0.14	0.13	0.03	0.05	0.12	0.06	0.11	0.33	0.26	0.24	0.26	0.11	0.07	0.15	0.05	0.38	0.28	0.15	0.04	0.09	0.48	0.53	0.19	0.26	0.14	0.09	0.29	0.36	0.2	0.46	0.08	0.23	0.28	0.98	0.05	0.06	0.08	0.31	0.04	0.39	0.19
ENSG00000078043	PIAS2	2.96	1.91	1.85	1.19	2.7	2.73	2.33	2.26	1.57	0.28	1.18	2.08	0.84	1.3	3.51	3.79	0.54	2.09	2.53	3.9	1.78	1.11	3.75	3.03	4	1.36	1.05	1.77	2.93	2.18	1.33	3.02	1.17	3.03	2.35	4.62	2.24	3.04	3.38	1.47	1.1	1.17	1.08	1.11	3.85	1.61	5.49	0.82
ENSG00000078053	AMPH	0.18	0.07	0.07	0.09	0.2	0.12	0.13	0.08	0.07	0.01	0.04	0.06	0.05	0.03	0.2	0.1	0.01	0.24	0.15	0.06	0.07	0.08	0.22	0.21	0.24	0.09	0.05	0.24	0.31	0.28	0.22	0.23	0.02	0.28	0.04	0.15	0.04	0.11	0.2	0.2	0.26	0.05	0.14	0.04	0.13	0.02	0.18	0.05
ENSG00000078061	ARAF	6.18	2.39	1.59	4.63	5.81	5.98	3.78	3.68	1.13	1.47	2.23	2.17	2.68	1.8	4.78	7.81	0.82	4.9	4.99	7.9	7.23	5.54	8.93	6.97	7.76	2.06	6.21	4.91	5.69	6.08	2.36	3.46	4.34	5.82	10.91	6.74	3.38	3.67	3.84	5.59	3.58	2.21	2.69	3.29	5.3	3.96	4.73	4.06
ENSG00000078070	MCCC1	2.34	1.99	2.47	2.7	2.81	4.03	2.91	3.07	1.53	0.79	1.5	2.28	4.55	1.52	4.09	6.69	0.58	2.08	2.54	4.02	2.4	3.63	5.92	3.81	7.12	1.84	1.88	3.95	3.39	4.52	1.93	3.81	3.29	2.08	6.53	4.7	2.42	1.36	4.44	2.47	1.81	1.38	2.76	2.93	4.78	1.45	4.71	3.99
ENSG00000078081	LAMP3	0.34	0.18	0.18	0.11	2.28	0.39	0.29	0.34	0.05	0.03	0.13	0.18	0.17	0.2	0.23	0.31	0	0.1	0.54	0.52	0.3	0.28	0.4	0.12	0.18	0.09	0.24	0.2	0.46	0.22	0.22	0.77	0.21	0.31	1.32	0.74	0.05	0.37	0.18	0.33	0.03	0.16	0.06	0.08	1.73	0.31	0.43	0.16
ENSG00000078098	FAP	1.77	0.24	0.59	0.1	3.89	1.67	1.87	2.01	0.97	0.55	1.71	0.66	1.57	1.27	2.71	1.24	0.06	1.93	3.22	0.53	0.62	0.28	7.07	0.52	0.83	1.75	2.43	2.74	4.65	0.37	0.36	2.8	0.84	2.85	1.24	2.5	0.27	3.52	1.88	3.8	2.08	0.52	1.68	0.78	2.15	1.36	2.48	0.28
ENSG00000078114	NEBL	6.25	2.48	2.88	4.14	1.03	22	2.99	4.34	3.65	2.21	1.66	1.81	6.5	3.56	6.61	22.66	0.81	1.61	7.38	11.88	11.71	6.99	26.95	7.99	19.14	3.35	6.73	6.72	7.14	7.67	1.09	2.98	7.82	12.96	13.48	9.44	4.32	7.23	5.74	2.48	4.17	1.67	4.94	5.89	0.14	8.49	9.29	6.25
ENSG00000078124	ACER3	4.02	2.38	2.37	2.01	2.71	1.57	2.36	2.01	1.06	0.47	1.16	1.17	1.81	0.85	2.06	2.02	0.32	1.76	1.94	2.76	2.43	2.22	3.13	3.22	4.09	1.65	1.36	1.94	2.06	2.56	1.07	3.82	1.73	3.77	2.93	4.65	1.94	5.16	1.51	2.31	1.65	1.26	1.15	0.52	3.16	2.97	3.08	1.09
ENSG00000078140	UBE2K	2.87	1.67	1.7	0.72	4.74	4.34	3.94	5.44	2.13	3.43	2.46	1.58	11.1	2.51	1.64	10.43	0.6	1.82	6.67	4.02	9.33	2.8	5.59	4.55	9.77	2.37	5.33	2.76	4.06	4.68	0.87	6.57	4.66	5.01	9.6	8.41	2.51	6.6	1.66	1.62	4.17	0.75	3.62	3.36	6.57	4.92	2.15	3.5
ENSG00000078142	PIK3C3	7.95	3.44	3.08	3.3	7.11	5.67	2.72	5.01	2.45	1.33	2.82	3.6	3.48	2.7	8.13	6.87	1	4.99	8.99	5.5	2.79	5.14	8.94	8.44	6.99	4.43	2.88	4.47	6.91	5.02	3.67	9.51	4.33	8.09	5.89	13.11	4.22	7.5	7.02	5.08	2.85	2.79	2.42	2.61	6.82	4.76	13.21	5.96
ENSG00000078177	N4BP2	1.82	0.73	0.53	0.41	1.23	0.6	0.56	0.61	0.37	0.21	0.56	0.75	0.74	0.42	1.99	2.92	0.22	0.95	1.29	1.38	1.18	0.97	1.49	1.11	1.51	0.58	0.42	1.25	2.19	1.21	0.2	1.22	0.83	1.16	1.05	2.19	0.62	2.94	0.87	0.64	0.91	0.36	0.84	0.56	1.4	1.2	1.72	0.57
ENSG00000078237	TIGAR	1.11	0.73	0.21	0.47	3.06	2.23	1.33	3.21	0.93	1.27	0.75	0.7	2.36	0.88	0.81	2.86	0.05	0.9	2.09	1.6	4.09	0.91	2.04	3.52	3.03	0.87	2.03	0.8	2.12	2.85	1.01	2.11	1.1	1.2	2.65	2.64	0.51	1.93	0.65	1.6	2.31	0.33	2.04	0.81	2.17	1.26	1.15	1.1
ENSG00000078246	TULP3	1.26	0.69	0.61	0.71	2.1	2.06	0.82	0.95	0.59	0.4	0.8	0.42	1.22	0.74	1.3	2.65	0.16	1.1	1.66	1.77	1.44	0.91	3.09	2.41	2.75	0.77	1.07	1.4	1.85	1.42	1.17	1.74	1.43	1.65	2.54	2.12	0.75	1.74	1.17	1.24	0.86	1.04	0.74	0.69	1.81	0.85	2.19	0.97
ENSG00000078269	SYNJ2	5.09	1.81	2.14	2.29	3.47	6.02	3.31	2.34	1.24	1.04	1.38	1.81	1.61	1.18	2.59	5.62	0.55	4.39	4.61	5.87	7.89	4.19	10.15	4.32	13.73	1.83	1.79	3.23	4.95	5.42	3.62	2.57	4.93	3.93	7.6	8.07	4.61	2.81	6.32	6.37	2.66	2.35	2.46	1.73	3.9	1.83	7.52	2.21
ENSG00000078295	ADCY2	0.22	0.04	0.05	0.07	0.33	0.4	0.05	0.11	0.04	0.02	0.12	0.07	0.08	0.03	0.34	0.11	0.01	0.36	0.17	0.05	0.05	0.01	0.38	0.06	0.14	0.14	0.15	0.49	0.53	0.16	0.12	0.09	0.18	0.27	0.01	0.1	0	0.13	0.03	0.18	0.59	0.02	0.2	0.03	0.07	0.05	0.6	0.02
ENSG00000078304	PPP2R5C	10.63	5.39	3.85	7.87	19.16	16.12	19.43	10.31	5.18	5.74	5.27	5.11	11.4	5.46	11.98	13.37	0.95	8.56	15.87	22.58	24.47	7.21	19.12	15.99	33.78	5.17	9.22	7.97	8.99	7.18	4.26	18.44	10.75	22.85	16.67	38.36	7.78	24.62	9.2	7.92	7.78	3.86	9.65	5.64	15.14	14.38	11.15	8.27
ENSG00000078319	PMS2P1	1.53	0.81	0.83	1.23	1.29	4.33	0.75	1.18	0.65	0.89	0.67	0.88	1.31	0.79	1.98	9.54	0.09	0.91	3.4	1.74	4.8	3.45	7.69	3.21	4.27	1.56	1.71	1.86	2.4	3.54	1.02	2.67	2.79	1.77	5.14	2.41	2.36	1.63	1.81	1.96	1.57	0.6	2.19	2.45	2.55	1.17	4.21	2.19
ENSG00000078328	RBFOX1	0.12	0.06	0	0.1	0.05	0.22	0.03	0.04	0	0	0.02	0.03	0.04	0.02	0.15	0.12	0.02	0.15	0	0.04	0.22	0	0.11	0	0.02	0.01	0.03	0.01	0	0.01	0	0.07	0.01	0.02	0.06	0	0.02	0	0	0.05	0.04	0	0.17	0	0	0	0	0.01
ENSG00000078369	GNB1	9.74	4.89	2.25	5.26	21.28	19.27	10.98	9.52	4.29	5.37	5.69	3.79	18.23	4.71	7.34	23	1.01	7.55	17.73	17.3	19.97	7.84	20.76	12.02	25.16	5.52	9.67	9.44	13.65	6.43	3.99	16.79	12.85	20.68	28.77	30.23	6.13	19.29	7.68	5.92	10.22	3.29	7.35	4.82	19.24	8.78	9.08	9.06
ENSG00000078399	HOXA9	14.55	1.47	1.73	5.11	3.93	4.99	3.08	1.94	0.13	0.03	0.25	1.87	7.58	2.45	2.68	6.19	0.58	1.07	4.7	4.95	5.51	12.19	1.86	0.43	1.53	2.45	0.1	5.86	8.69	5.39	1.8	3.03	5.82	8.37	7.85	11.66	2.95	6.39	1	4.16	3.89	1.21	1.1	7.22	7.32	1.07	5.08	1.66
ENSG00000078401	EDN1	1.72	0.38	0.43	1.4	0.55	2.02	0.79	1.2	0.22	0.32	0.54	0.68	1.46	0.3	0.69	1.1	0.09	0.77	2.01	0.5	0.7	1.8	2.14	2.53	2.92	4.32	1.58	0.91	1.43	0.75	0.34	0.65	0.27	2.06	0.71	0.69	0.53	0.33	2.1	4.83	0.47	0.41	0.35	0.61	3	0.38	2.08	0.56
ENSG00000078403	MLLT10	7.76	4.46	4.08	4.37	5.17	7.7	2.91	2.32	2.82	1.14	2.76	2.94	2.34	1.83	7.39	8.98	1.2	3.83	5.86	6.4	3.89	4.71	9.49	8.44	6.34	3.34	1.75	5.42	6.46	7.88	3.77	4.78	5.19	6.07	6.38	6.06	3.64	5.91	6.62	4.31	3.85	2.9	2.12	2.87	5.22	2.41	10.73	2.24
ENSG00000078487	ZCWPW1	0.69	0.26	0.1	0.29	0.5	0.7	0.23	0.17	0.07	0.22	0.07	0.2	0.22	0.08	0.29	1.29	0.02	0.3	0.7	0.11	0.26	0.56	1	0.33	0.46	0.18	0.27	0.51	0.34	0.26	0.27	0.46	0.52	0.37	1.47	1.01	0.11	0.26	0.42	0.11	0.42	0.04	0.28	0.39	1.09	0.61	0.74	0.47
ENSG00000078549	ADCYAP1R1	0	0	0	0	0	0.01	0	0	0	0	0	0	0	0.01	0	0.01	0	0.13	0	0	0	0.01	0.04	0	0	0	0	0.12	0.01	0	0	0.01	0	0	0.02	0	0	0	0.04	0	0.01	0	0.01	0	0	0	0	0
ENSG00000078579	FGF20	0.05	0	0	0	0.04	0	0.15	0	0	0.02	0	0.02	0.19	0.08	0.01	0	0	0	0.09	0	0	0.01	0.07	0.02	0.2	0.01	0	0.16	5.79	0.01	0.01	0	0.01	0	0	0	0	0	0.02	0	0.8	0.07	0.03	0.04	0	0	0.01	0.74
ENSG00000078589	P2RY10	0.16	0.18	0.06	0.1	0.78	0.13	0.07	0.37	0.08	0.01	0.09	0.16	0.06	0.13	0.36	0.08	0.01	0.13	0.66	0.03	0.15	0.08	0.15	0.19	0.08	0.2	0.08	0.22	0.08	0.07	0.06	1.17	0.21	0.14	0.1	0.14	0.02	0.14	0.04	0.03	0.08	0.06	0.01	0.04	0.77	0.32	0.39	0.01
ENSG00000078596	ITM2A	0.16	0.11	0.02	0.34	1.45	0.47	0.21	0.59	0.13	0.07	0.13	0.18	0.32	0.9	0.98	0.15	0.02	0.25	1.65	0.04	0.11	0.08	0.41	0.21	0.41	0.17	0.24	0.66	0.19	1.01	0.02	1.67	0.41	1.38	0.08	0.37	0.03	3.77	0.04	0.09	0.15	0.08	0.1	0.11	0.93	1.19	0.34	0.04
ENSG00000078618	NRDC	8.95	5.17	4.58	6.2	9.49	8.47	6.94	7.44	5.03	2.72	4.25	4.39	8.75	3.43	7.72	13.41	1.29	5.79	11.59	9.34	11.09	5.24	13.57	8.65	13.29	5.38	5.86	7.07	7.44	6.47	7.04	9.47	6.94	10.85	11.33	9.05	5.7	9.75	8.51	4.1	6.15	3.34	5.05	3.52	12.12	5.74	13.16	4.39
ENSG00000078668	VDAC3	6.72	4.64	1.12	2.2	15.17	12.81	9.96	7.85	4.33	5.79	4.4	3.04	30.1	5.02	3.49	27.31	0.57	4.78	8.67	11.33	17.88	7.23	11.23	9.25	14.82	8.56	11.66	5.38	6.86	9.5	2.27	23.12	10.48	12.91	24.81	20.45	6.12	15.56	4.61	3.11	10.7	2.66	6.42	7.51	13.57	10.35	5.52	12.36
ENSG00000078674	PCM1	22.55	7.96	10.84	13.8	24.73	18.46	8.15	10.82	5.58	3.04	6.97	7.13	4.95	6.52	19.39	30.4	3.47	12.42	12.61	16.15	12.73	11.64	24.22	13.71	7.4	7.6	5.49	15.59	17.69	20.67	9.21	21.14	15.31	18.11	12.55	22.16	6.73	19.14	16.42	8.08	13.62	8.36	9.78	4.2	23.42	10.98	33	17.13
ENSG00000078687	TNRC6C	2.21	1.19	0.84	1.98	3.61	2.54	0.77	1.16	0.48	0.17	0.82	1.08	0.25	0.62	2.91	3.05	0.35	2.09	1.41	1.48	1.43	2.26	4.21	1.45	2.46	1.01	1.18	3.59	2.93	2.39	0.76	1.56	2.36	1.54	3.71	1.99	0.74	2.36	1.48	2.15	1.34	0.74	0.81	1.08	2.25	1	4.24	0.96
ENSG00000078699	CBFA2T2	5.85	1.4	3.1	4.56	1.73	5.18	1.12	1.28	0.85	0.71	0.63	1.33	0.84	0.47	4.45	7.58	0.36	2.19	4.04	2.73	3.63	5.54	6.69	3.5	5.33	2.84	2.44	3.3	3.86	3.81	1.35	1.93	3.51	2.01	5.06	1.94	1.95	3.11	1.76	2.16	1.94	0.67	1.91	1.76	2.37	0.79	4.43	1.65
ENSG00000078725	BRINP1	0.01	0	0	0.18	0.01	0.08	0.04	0	0	0.01	0.02	0.01	0.02	0.02	0	0.18	0.01	0.02	0.01	0	0.01	0.01	0.04	0.12	0.07	0	0.06	0.03	0.03	0.04	0.01	0	0.02	0	0.03	0.01	0	0	0	0.03	0.04	0	0.01	0.03	0	0	0.01	0
ENSG00000078747	ITCH	7.28	4.97	3.25	3.24	6.22	11.91	6.46	6.44	4.14	2.95	4.88	4.66	7.76	2.96	5.84	20.75	0.74	5.42	14.45	8.71	15.86	12.64	18.58	12.09	19.97	15.91	12.01	6.59	9.46	5.77	2.72	8.41	7.59	9.36	21.98	12.51	4.35	6.23	5.88	6.63	9.57	4.13	6.51	9.26	7.6	5.21	9.83	4.3
ENSG00000078795	PKD2L2	0.06	0.07	0.02	0.02	0.07	0.04	0.04	0.05	0.04	0.01	0.08	0.03	0.02	0.06	0.09	0.06	0	0.03	0.05	0.05	0.09	0.03	0.09	0.09	0.08	0.03	0.02	0.07	0.09	0.02	0.03	0.06	0.04	0.07	0.05	0.06	0.07	0.05	0.07	0.03	0.07	0.04	0.06	0.09	0.1	0.03	0.1	0.03
ENSG00000078804	TP53INP2	3.49	0.66	0.08	0.55	0.54	1.18	1.03	1.23	0.39	0.18	0.32	0.3	0.47	0.23	0.62	1.16	0.16	1.47	1.31	2.14	1.28	1.11	1.41	0.69	1.41	0.75	0.54	0.78	1.19	0.42	0.27	0.76	0.38	2.4	1.25	1.68	0.57	1.06	0.68	1.64	0.86	0.15	0.5	0.32	0.91	0.49	0.6	0.17
ENSG00000078808	SDF4	16.28	7.21	5.43	7.97	16.93	15.65	14.46	7.18	6.81	3.96	5.63	4.37	10.22	3.32	6.73	21.86	1.82	10.24	12.85	19.05	13.83	8.95	15.77	11.46	18.94	5.53	7.27	10.94	10.14	10.67	5.91	18.72	13.61	21.54	23.78	27.52	7.17	17.16	13.78	8	8.76	4.03	8.69	4.05	18.08	6.45	14.49	5.41
ENSG00000078814	MYH7B	0.41	0.11	0.26	0.45	0.23	0.65	0.15	0.15	0.18	0.09	0.14	0.1	0.09	0.13	0.36	0.96	0.04	0.4	0.68	0.38	0.32	0.76	0.87	0.57	0.92	0.47	0.2	0.33	5.32	0.65	1.17	0.21	0.42	0.35	0.64	0.13	0.38	0.25	0.46	0.5	0.35	0.12	0.34	0.68	0.27	0.13	1.25	0.31
ENSG00000078898	BPIFB2	0	0	0	0	0	0	0	0	0	0	0	0	0	0	0	0	0	0	0	0	0	0	0	0	0.01	0	0	0	0	0	0	0.03	0	0	0.46	0	0	0.19	0	0	0	0	0.02	0	0.01	0	0	0
ENSG00000078900	TP73	0.24	0.27	0.12	0.15	1.02	0.66	0.03	0.14	0.11	0.01	0.11	0.09	0.09	0.08	0.3	0.99	0.03	0.13	0.27	0.76	0.66	0.33	0.51	0.09	0.08	0.16	0.12	0.34	0.09	0.04	0.1	0.59	0.3	0.35	0.01	0.65	0.11	0.5	0.64	0.16	0.17	0.41	0.14	0.09	0.86	0.51	1.11	0.05
ENSG00000078902	TOLLIP	2.96	1.16	0.75	1.58	4.46	2.13	2	1.32	1.22	0.72	1.67	0.87	2.07	0.77	2.13	4.83	0.37	1.77	3.75	6.09	3.91	2.53	4.93	2.63	7.34	1.15	1.96	2.98	2.86	2.41	1.52	3.43	3.21	4.34	5.74	5.58	1.85	2.62	2.43	2.52	1.59	0.97	1.36	1.37	2.73	2.08	3.6	2.27
ENSG00000078967	UBE2D4	0.71	0.59	0.09	0.5	1.35	2.1	0.61	0.59	0.69	0.8	0.33	0.28	1.29	0.48	0.73	3.81	0.07	0.76	1.9	1.7	1.78	1.03	2.95	1.48	1.65	0.69	1.65	1.09	1.25	1.11	0.25	1.26	1.73	1.26	2.77	2.19	1.01	1.87	0.58	0.72	0.73	0.11	0.7	1.03	1.11	0.65	0.89	1.14
ENSG00000079101	CLUL1	0.05	0.06	0	0.01	0.13	0.02	0	0.02	0.01	0.02	0.01	0.04	0	0.04	0.03	0.17	0	0.01	0.05	0.13	0.03	0	0	0.01	0.01	0.03	0	0	0.2	0	0.01	0.04	0.02	0	0.04	0.03	0.01	0.02	0	0.01	0.02	0	0.03	0.08	0.05	0.02	0.05	0.03
ENSG00000079102	RUNX1T1	0.57	0.31	0.54	0.53	1.08	1.64	0.29	0.32	0.11	0.13	0.42	0.26	0.43	0.18	1.58	0.42	0.05	1.42	0.86	0.14	0.18	0.5	1.65	0.39	0.3	0.34	0.98	2.57	2.76	0.91	0.56	0.56	1.2	1.23	0.25	0.45	0.07	0.4	0.83	1.63	1.39	0.18	0.89	0.37	0.37	0.23	1.57	0.38
ENSG00000079112	CDH17	13.47	5.17	1.76	5.31	0.64	46.3	24.88	15.34	4.5	17.7	15.54	4.9	65.32	5.24	4.05	68.32	1.11	11.04	10.22	37.52	43.35	48.44	39.56	35.36	57.04	19.39	39.98	5.55	20.8	14.67	3.81	30.99	23.74	26.62	63.99	29.81	8.42	9.21	9.51	20.78	41.43	0.87	11.48	26.79	0.67	12.34	15.74	23.77
ENSG00000079134	THOC1	5.84	3.62	2.47	3.48	5.99	4.92	3.58	3.33	3.11	1.71	2.99	3.22	2.44	2.73	5.46	7.95	0.67	3.91	6.76	7.61	4.15	2.5	8.53	10.09	7.03	3.93	2.03	5.26	6.48	3.05	2.49	5.96	3.39	5.3	5.86	9.91	3.58	7.01	5.18	3.09	2.77	2.87	3.75	2.79	7.79	3.69	7.52	3.84
ENSG00000079150	FKBP7	0.38	0.38	0.15	0.15	0.84	1.42	0.65	1.08	0.43	0.56	0.13	0.33	1.4	0.25	0.64	1.71	0.02	0.17	0.81	0.74	0.5	0.22	1.23	0.57	0.58	0.66	0.84	0.81	1.74	0.49	0.16	1.82	0.62	0.99	1.13	0.74	0.41	2.08	0.13	0.27	1.17	0.11	0.66	0.33	0.64	0.35	0.31	0.48
ENSG00000079156	OSBPL6	0.15	0.14	0.01	0.09	0.15	0.09	0.03	0.04	0.18	0.01	0.02	0.02	0.04	0.02	0.07	0.04	0.01	0.11	0.04	0.1	0.02	0.03	0.11	0.09	0.04	0.03	0.01	0.1	2.07	0.11	0.12	0.33	0.03	0.13	0.03	0.28	0.09	0.08	0.11	0.09	0.09	0.02	0.03	0.01	0.07	0.05	0.05	0.02
ENSG00000079215	SLC1A3	0.41	0.15	0.64	0.11	2.35	0.61	0.76	0.27	0.81	0.05	0.7	0.21	0.24	0.37	0.26	0.74	0.05	0.89	1.25	0.38	0.18	0.1	3.82	0.26	0.69	0.62	0.83	2	1.39	0.96	1.1	1.18	0.51	1.21	0.64	0.58	0.19	1.95	1.26	1.51	0.15	1.53	0.23	0.35	1.33	0.42	2.47	0.1
ENSG00000079246	XRCC5	14.89	6.15	2.47	6.7	20.31	33.29	13.22	18.97	9.08	10.17	7.18	7.03	31.61	13.24	11.13	42.9	1.02	8.53	25.8	21.29	34.53	14.93	30.14	17.29	35	13.83	20.99	15.09	37.59	16.81	3.69	30.29	19.53	21.98	36.05	30.93	10.1	35.13	12.19	12.52	18.97	5.55	11.81	14.23	23.29	18.75	9.37	19.78
ENSG00000079257	LXN	1.41	1.13	0.55	0.95	2.07	2.71	3.16	1.78	1.23	1.13	1.17	0.85	2.45	0.95	2.08	1.52	0.16	1.69	2.08	5.34	1.1	0.62	2.46	0.88	2.06	0.82	2.42	0.94	1.17	1.79	0.65	3.25	1.69	2.37	2.67	1.07	0.29	4.45	4.21	1.63	0.83	0.21	1.17	1.32	3.16	6.77	1.47	1.32
ENSG00000079263	SP140	0.92	1.06	1	1.32	2.05	0.88	0.58	1.57	0.47	0.08	0.69	2.14	0.22	0.73	1.88	1.31	0.25	1.06	1.95	0.72	0.71	0.79	1.6	1.17	0.51	0.82	0.2	1.01	0.53	1.59	0.71	4.25	0.78	1.22	1.13	0.65	0.61	1.29	1.35	1	0.23	1.13	0.32	0.26	3.69	0.55	4.77	0.14
ENSG00000079277	MKNK1	5.69	3.23	2.41	4.09	5.95	6.31	3.55	3.29	2.11	1.23	3.02	2.25	2.53	1.78	5.22	5.34	0.46	3.84	4.86	4.8	3.69	3.67	8.41	5.65	6.06	2.67	1.91	5.01	5.32	4.7	4.46	4.5	3.6	6.29	6.83	6.9	3.17	4.3	6.62	3.89	3.35	2.5	1.89	1.63	5.32	2.54	10.69	2.82
ENSG00000079308	TNS1	5.72	1.34	2.72	2.1	5.19	11.64	3.55	2.08	2.02	0.77	4.06	1.47	1.97	2.19	8.29	5.1	0.41	28.42	4.62	2.79	2.03	1.63	14.87	2.19	11.52	2.61	4.13	30.9	13.38	5.21	11.84	4.65	4.47	5.86	7.38	8.4	1.2	4.01	7.7	10.83	4.69	1.72	4.12	1.82	4.29	1.85	10.08	1.67
ENSG00000079313	REXO1	5.27	2.36	2.15	4.08	3.39	1.98	1.31	1.4	1.23	0.52	1.03	1.54	0.29	0.87	5.46	3.29	0.92	4.4	3.24	4.51	2.7	3.11	4.78	6.66	5.84	2.53	1.32	4.12	2.56	4.94	4.72	2.11	4.12	2.9	1.76	2.73	2.1	2.35	5.08	4.15	1.15	1.37	1.56	1.16	3.02	1.01	5.98	1.41
ENSG00000079332	SAR1A	7.52	4.45	2.55	3.52	9.13	7.3	7.56	6.19	4.81	3.5	3.74	3.98	10.26	3.55	4.55	12.73	1.16	4.87	6.82	10.85	9.66	3.76	10.31	8.56	11.41	4.78	7.77	5.62	7.52	8.94	3.85	13.58	6.26	12.6	11.44	14.21	5.55	15.33	6.51	7.67	5.55	3.31	5.16	5.29	11.05	6.89	4.91	3.87
ENSG00000079335	CDC14A	1.32	0.75	0.17	0.81	1.72	0.76	0.57	0.66	0.48	0.11	0.5	0.44	0.33	0.51	2.05	1.62	0.16	1	1.01	0.8	0.62	0.86	1.22	0.99	1.17	0.52	0.24	1	1.94	1.17	0.44	1.14	0.55	1.52	0.87	1.34	0.19	0.93	0.59	0.81	0.72	0.41	0.66	0.28	1.17	0.55	1.34	0.7
ENSG00000079337	RAPGEF3	2.67	0.84	1.49	1.71	0.61	1.19	1.26	0.62	0.47	0.31	1.94	0.72	0.69	0.52	2.3	0.95	0.48	3.14	0.88	3.61	0.56	0.96	4.24	0.66	1.72	0.43	0.34	3.97	2.01	1.8	0.98	0.91	1.03	4.98	1.15	0.41	1.43	0.79	1.32	2.13	1.1	1.2	0.77	0.78	1.02	0.51	3.05	1.71
ENSG00000079385	CEACAM1	32.69	14.52	1.82	27.04	9.5	16.93	10.66	16.12	7.36	4.4	3.97	3.06	4.63	2.1	8.64	61.93	2.58	23.03	16.65	20.34	88.25	26.68	44.44	35.11	67.35	11.34	25.04	4.63	9.27	9.87	3.21	5.95	26.19	30.09	14.14	73.72	5.23	7.46	11.69	32.69	18.7	2.15	8.31	2.7	11.44	5.63	32.18	12.09
ENSG00000079387	SENP1	2.69	1.15	0.51	0.93	2.58	2.69	1.25	1.59	0.61	0.57	1.05	0.93	1.96	1.2	2.16	5.67	0.24	1.06	3.38	1.79	3.29	1.9	4.01	3.09	4.45	1.66	1.47	1.61	3.46	2.02	0.53	3.14	1.82	1.88	3.09	3.01	1.02	3.75	1.78	1.62	1.46	1.13	1.09	1.55	2.93	1.28	2.67	1.79
ENSG00000079393	DUSP13	0	0	0	0.01	0.01	0	0	0.01	0.01	0	0.01	0	0	0	0	0.03	0.01	0	0	0	0	0	0	0.04	0	0.02	0	0.01	0	0	0.02	0	0	0.04	0.05	0	0	0	0.01	0	0	0	0.01	0	0	0	0.02	0.01
ENSG00000079432	CIC	6.8	2.15	1.86	3.71	5.14	1.96	3.25	2.49	1.54	0.55	1.44	1.56	0.68	1.05	4.1	3.62	0.97	4.56	2.93	4.48	3.07	2.43	5.87	3.65	6.75	1.44	2.03	4.45	3.36	5.14	4.02	3.12	4.08	3.84	3.36	5.55	2.14	2.51	5.64	4.36	2.23	1.26	2.36	0.85	4.1	1.66	8.08	1.61
ENSG00000079435	LIPE	1.04	0.87	0.55	1.23	1.5	0.87	0.91	0.62	0.9	0.16	0.29	0.36	0.4	0.45	1.2	1.7	0.11	0.77	0.93	1.2	1.34	1.05	6.46	1.56	1.69	1.84	1.12	10.18	0.97	0.94	0.93	1.5	1.65	1.01	1.51	0.95	0.75	1.67	1.2	0.75	0.7	0.45	0.79	0.51	1.36	0.5	0.68	0.71
ENSG00000079459	FDFT1	19.68	6.08	3.99	10.03	34.84	20.24	13.37	15.51	5.14	7.55	7.25	6.41	14.53	8.97	9.15	47.34	1.49	10.71	17	13.69	35.69	17.77	34	12.37	12.32	7.03	12.19	31.1	14.36	31.22	10	31.94	30.18	30.24	11.88	28.72	15.78	22.31	7.89	10.72	28.13	3.36	10.16	4.02	21.94	10.15	30.18	20.39
ENSG00000079462	PAFAH1B3	3.14	1.39	0.32	1.83	5.13	2.76	3.42	2.69	0.71	2.17	0.84	1.57	5.18	1.09	1.67	13.46	0.38	1.87	5.3	3.55	7.34	3.08	9.29	4.46	7.87	2.97	9.12	3.08	3.51	4.47	0.85	7.2	6.56	4.82	7.02	5.62	1.87	6.41	1.49	2.14	2.13	1.19	1.83	2.34	6.73	8.32	1	2.43
ENSG00000079482	OPHN1	1.23	0.87	0.55	0.76	1.24	1.47	0.39	0.4	0.41	0.36	0.27	0.32	0.53	0.21	1.66	1.72	0.2	0.97	1.52	1.96	2.17	1.69	2.36	1.42	2.02	0.76	1.03	1.14	2.44	1.05	0.51	0.99	0.85	1.28	1.52	2.04	1	1.52	0.85	1.26	1.44	0.47	0.65	0.74	0.62	0.43	1.32	0.74
ENSG00000079557	AFM	0	0	0	0	0	0	0	0	0	0	0	0	0	0.01	0	0	0	0	0	0	0	0	0	0	0	0	0	0.01	0	0	0	0	0	0	0.01	0	0.01	0	0	0	0	0	0	0	0	0	0	0
ENSG00000079616	KIF22	8.58	4.09	2.92	3.42	7.37	5.54	4.97	6.43	2.45	2.07	2.26	2.51	6.03	2.17	8.87	13.97	0.72	3.95	6.24	6.94	12.15	5.86	8.22	9.43	18.58	4.11	4.67	4.67	3.93	8.43	2.23	7.76	7.17	5.24	9.04	8.1	5.04	7.51	4.96	2.83	5.28	3.92	5.35	3.13	9.42	6.33	11.47	1.93
ENSG00000079689	SCGN	0.02	0	0	0	0	0.01	0	0.04	0.01	0	0	0	0	0.01	0.01	0	0	0.1	0.01	0.03	0	0	0	0.02	0	0.02	0	0.03	0.5	0	0	0.02	0.03	0.04	0.01	0	0.02	0.01	0	0	0.02	0	0.09	0	0	0	0.01	0
ENSG00000079691	CARMIL1	3.68	2.26	1.78	1.99	2.85	2.93	1.75	2.51	1.6	1.21	1.64	1.25	2.13	1.53	2.07	4.83	0.57	1.97	3.69	8.36	5.82	5.51	7.36	3.81	4.38	2.95	2.46	2.03	2.63	3.39	1.18	4.49	2.09	5.1	3.6	5.77	4.65	4.37	4.02	3.42	1.78	1.34	2.15	2.12	3.83	3.69	7.79	1.78
ENSG00000079739	PGM1	2.74	1	0.43	1.79	1.42	6.77	4.44	2.84	2.58	0.17	2.51	0.83	1.75	1.7	1.61	9.29	0.42	2.56	2.59	4	4.31	0.29	4.22	4.64	5.53	1.36	2.8	3.4	2.14	5.76	1.67	3.58	3.11	3.42	5.94	4.03	2.22	5.7	2.09	1.32	1.44	1.05	3.53	0.75	4.1	1.05	3.3	1.39
ENSG00000079785	DDX1	3.9	2.31	1.07	1.88	8.35	10.01	5.28	6.09	3.85	5.79	3.37	2.47	14.19	4.18	3.26	21.48	0.39	3.28	8.92	8.15	10.52	5.16	12.82	6.99	12.38	4.48	7.25	4.64	8.96	7.89	1.82	13.05	8.7	9.2	16.26	14.6	4.22	12.7	3.65	3.92	6.32	1.77	4.31	4.73	9	8.03	2.97	6.81
ENSG00000079805	DNM2	34.6	11.02	13.48	23.27	20.28	17.96	13.74	14.66	11.37	4.87	15.48	9.72	8.75	7.15	28.27	31.21	4.07	25.48	27.05	41.41	37.75	20.97	46.85	34.93	36.37	12.31	12.94	14.25	20.78	33.03	24.92	18.67	27.23	50.69	23.52	36.95	17.77	20.79	46.97	27.71	15.5	13.41	12.77	8.58	28.93	17.95	87.38	18.22
ENSG00000079819	EPB41L2	10.55	5.29	10.26	13.29	4.51	22.91	11.82	13.52	5.47	5.19	6.46	9.5	11.32	7.71	11.84	17.77	3.61	13.96	12.63	12.69	43.22	24.51	33.1	43.35	89.23	14.18	16	18.82	22.28	65.56	19.7	7.68	45.91	18.97	19.26	15.4	14.88	11.5	22.62	19.45	24.57	6.06	13.23	7.78	12.4	2.03	34.38	8.36
ENSG00000079841	RIMS1	0.02	0.01	0	0.01	0.01	0.06	0.01	0.01	0.01	0.01	0	0	0.01	0.02	0.02	0	0	0.11	0	0	0	0	0.01	0.01	0	0	0	0.04	0	0.02	0	0.12	0.01	0	0	0.01	0.01	0.01	0	0.01	0.03	0	0	0.01	0	0.01	0	0
ENSG00000079931	MOXD1	0.26	0.2	0.07	0.13	0.33	1.31	0.18	0.48	0.17	0.14	0.22	0.15	0.41	0.15	0.78	0.22	0.01	0.38	0.57	0.06	0.17	0.1	1.04	0.17	0.4	0.39	0.32	0.82	0.61	0.19	0.01	0.68	0.56	0.33	0.07	0.36	0.05	0.18	0.09	0.2	0.46	0.01	0.32	0.21	0.43	0.1	0.23	0.04
ENSG00000079950	STX7	4.61	1.41	1.19	1.88	5.31	7.76	3.86	4.13	1.97	2.1	3.03	2.28	5.94	1.95	3.11	7.13	0.64	2.21	7.53	4.33	7.2	4.08	10.02	4.33	7.78	1.97	4.83	2.69	5.46	4.57	1.75	7.45	6.49	8.44	13.43	15.42	4.99	7.04	4.29	4.27	2.91	1.7	2.93	3.16	6.69	6.27	5.91	2.91
ENSG00000079974	RABL2B	3.52	2	1.27	3.38	2.72	2.58	1.72	2.36	1.49	0.88	1.67	1.6	0.75	0.79	4.16	8.44	0.52	2.87	3.93	4.71	1.57	2.02	5.58	2.68	2.92	1.62	2.03	3.87	4.1	5.97	1	4.03	2.53	3.15	5.03	4.48	2.8	3.8	3.65	1.59	1.39	1.18	2.07	1.44	4	1.52	5.11	2.76
ENSG00000079999	KEAP1	4.12	2.23	1.23	2.54	6.84	4.97	3.65	2.99	1.68	1.78	1.66	1.78	5.85	1.63	4.23	7.16	0.51	2.44	4.37	4.3	3.51	4.21	6.62	4.35	6.41	2.6	6.47	3.46	3.41	6.36	2.11	6.03	6.57	6.16	5.13	9.88	2.46	6.03	2.88	2.79	2.55	1.7	2.69	2.37	7.6	5.92	3.18	2.82
ENSG00000080007	DDX43	0.02	0.21	0.06	0.08	0.07	0.07	0.32	0.02	0	0.01	0.01	0.41	0.01	0.01	0.1	2.81	0	0.12	0.05	0.01	0.03	0.05	0.03	0.02	0.01	0.01	0.24	0.86	0.02	0.02	0.5	0.03	0.04	0.04	0.02	0.05	0.63	0.04	0.03	0.01	0.36	0.07	0.05	0.01	0.07	0.03	1.07	0.02
ENSG00000080031	PTPRH	9.97	3.16	1.24	4.35	2.04	1.6	3.88	2.67	0.9	0.39	2.35	2.11	0.93	0.61	0.82	3.53	1.39	5.79	2.98	10.05	6.95	5.33	4.96	2.97	4.24	2.39	1.61	0.63	0.76	4	3.77	2.08	3.94	6.26	1.88	14.23	3.03	1.36	7.16	7.9	1.99	2.48	1.41	0.64	2.97	2.18	11.12	0.77
ENSG00000080166	DCT	0.01	0.01	0	0	0	0.01	0	0.01	0.02	0	0.01	0.03	0.01	0.02	0.01	0.03	0	0.01	0.03	0	0	0	0.05	0.03	0.02	0.01	0	0.02	0.06	0.1	0.05	0	0.04	0.01	0	0.01	0.03	0.03	0.01	0	0.01	0	0.03	0.02	0.01	0	0.11	0
ENSG00000080189	SLC35C2	5.77	1.63	1.61	3.48	4.14	10.1	2.77	1.89	1.26	1.96	1.32	1.49	3.16	1.03	4.94	13.86	0.49	3.55	7.56	4.81	5.13	6.62	10.31	4.81	9	4.64	5.66	6.58	4.58	4.96	1.87	3.54	5.67	6.21	12.69	4.86	3.1	3.19	3.62	3.81	2.3	1.14	2.98	4.38	3.95	1.94	3.89	3.52
ENSG00000080200	CRYBG3	1.43	0.94	0.52	0.62	1.06	2.01	1.11	1.15	0.84	0.36	0.81	0.5	1.67	0.73	1.31	2.24	0.17	1.19	1.09	1.19	1.49	1.37	3.19	0.91	0.41	0.66	1.61	1.28	1.09	1.81	0.69	2.48	1.19	2.33	1.35	4.92	1.09	1.87	0.95	0.86	0.83	0.56	1.05	1.1	2.13	1.43	2.13	0.75
ENSG00000080224	EPHA6	0.01	0.02	0	0	0.01	0.28	0.01	0	0	0.01	0.01	0.01	0	0.02	0.01	0.03	0	0.65	0.01	0	0	0	0.05	0	0	0.01	0	0.16	0.06	0	0.01	0.02	0.01	0.02	0	0.02	0	0.04	0	0.06	0.01	0	0.02	0.02	0	0	0.04	0
ENSG00000080293	SCTR	0.04	0.02	0	0.05	0.03	0.06	0.04	0.04	0.02	0.02	0.09	0	0.04	0.08	0.03	0.18	0.08	0.04	0.17	0	0.03	0.05	0.16	0.03	0.12	0.07	0.04	0.01	0.19	0	0	0.05	0.02	0	0	0.02	0.04	0.01	0.02	0	0.01	0	0.01	0.01	0	0.01	0.02	0.05
ENSG00000080298	RFX3	2.66	0.84	2.04	0.9	2.45	1.43	0.78	0.82	0.75	0.32	0.46	0.98	0.71	0.43	2.2	1.85	0.28	1.25	1.66	1.56	0.97	1	2.24	1.19	1.57	0.89	1.58	1.21	1.98	1.92	0.7	2.87	1.14	1.2	2.83	2.17	0.75	1.84	1.28	0.92	0.9	1.51	0.86	0.77	3.86	0.83	2.61	1.13
ENSG00000080345	RIF1	5.82	2.39	2.34	2.42	5.55	5.93	3.57	3.14	2.16	1.73	2.31	1.75	4.35	3.26	4.96	12.39	0.51	3.4	7.47	5.96	6.45	4.94	11.19	6.46	10.71	3.98	4.69	2.9	7.29	5.92	1.81	6.84	5.89	6.12	8.54	7.92	3.29	6.84	4.79	4.3	4.13	2.64	2.99	3.66	7.42	3.95	6.66	4.85
ENSG00000080371	RAB21	3.83	2.05	1.2	1.56	4.77	7.44	4.64	4.97	2.13	1.84	2.99	1.79	4.98	3.27	2.49	12.99	0.37	2.32	6.16	6.62	7.65	3.28	9.38	6.37	14.45	3.46	4.53	3.26	5.9	4.19	1.45	8.36	4.74	6.86	8.73	11.86	2.52	8.21	3.08	3.27	5.47	1.11	2.68	3.48	6.13	5.7	3.67	3.22
ENSG00000080493	SLC4A4	2.64	0.94	0.42	1.16	0.03	0.05	0.47	1.44	0.27	0.16	0.71	0.38	0.04	0.47	0.29	0.08	0.24	1.82	0.04	0.55	0.02	0.11	0.09	0.04	0.1	0.38	0.02	0.21	0.19	1.3	0.23	3.27	0.33	0.43	0.05	1.83	0.63	0.68	0.32	1.67	0.78	0.01	0.34	0.03	0.14	0.01	0.52	0.02
ENSG00000080503	SMARCA2	8.6	1.98	3.38	2.77	4.89	8.24	2.82	2.58	1.75	1.41	1.38	1.73	6.27	1.14	4.15	8.03	0.59	2.81	3.41	3.17	3.83	5.51	9.44	3.37	4.24	1.61	10.33	3.89	3.36	5.44	2.8	4.72	4.18	6.91	15.11	7.21	3.02	3.85	6.03	2.42	2.27	1.55	2.11	1.95	4.97	6.44	7.07	2.64
ENSG00000080511	RDH8	0	0	0	0	0	0.01	0.02	0.05	0	0	0.02	0.51	0	0	0	0	0	0	0.01	0	0	0	0	0	0	0.01	0	0	0	0	0.38	0	0	0.01	3.47	0	0	0	0	0	0.01	0	0	0	0	0	0.01	0
ENSG00000080546	SESN1	1.86	2.15	1.02	0.71	2.68	13.76	1.26	7.45	1.46	8.16	0.8	3.11	8.15	1.29	2.55	7.44	0.12	1.1	7.67	3.38	5.74	4.57	3.69	1.13	8.45	4.64	3.2	4.47	14.17	5.1	0.59	1.59	4.8	1.83	6.34	3.19	3.99	1.61	1.22	6.85	5.48	0.44	4.05	11.19	2.31	0.89	2.44	5.54
ENSG00000080561	MID2	0.56	0.48	0.28	0.33	0.45	1.1	0.44	0.39	0.46	0.14	0.12	0.19	0.25	0.14	0.99	0.09	0.02	0.49	0.24	1.25	0.14	0.14	0.7	0.33	1.43	0.18	0.19	0.66	1.16	0.36	0.21	1.23	0.21	0.93	0.67	2.15	0.13	1.02	0.26	1.07	0.44	0.13	0.24	0.08	0.72	0.4	0.18	0.67
ENSG00000080572	PIH1D3	0	0	0	0	0	0.01	0	0	0	0	0	0	0.01	0	0	0	0	0	0.01	0.01	0.01	0	0.01	0	0	0	0	0	0	0	0	0	0	0	0	0.02	0	0	0	0	0.01	0	0	0	0.01	0	0	0
ENSG00000080573	COL5A3	2.03	0.67	0.46	0.59	2.11	0.8	1.69	0.59	0.57	0.13	0.71	0.94	0.14	0.15	1.28	1.05	0.14	1.95	0.53	0.75	0.59	0.52	1.39	0.48	1.42	0.81	0.81	2.3	2.04	0.74	1.55	1.79	0.67	2.26	1.48	0.44	0.53	0.46	1.77	2.16	0.84	0.38	0.93	0.22	1.52	0.48	1.34	0.28
ENSG00000080603	SRCAP	9.7	3.24	2.48	6.75	7.04	7.23	4.35	3.29	1.36	1.12	1.9	2.65	2.04	1.46	7.38	10.9	1.08	5.97	5.72	7.53	6.83	6.1	8.85	7.62	15.61	2.89	5.11	6.2	5.69	8.56	4.19	4.67	8.75	7.05	6.71	6.71	3.72	4.05	7.3	4.64	4.61	2.43	4.26	2.76	6.91	2.51	9.04	2.96
ENSG00000080608	PUM3	8.31	2.8	4.54	3.32	5.56	10.87	4.28	3.73	3.24	3.4	3.53	3.3	9.93	2.69	5.64	20.06	0.82	5.12	9.36	6.36	9.54	9.32	16.76	12.71	15.25	5.03	16.51	7.74	6.51	11.5	3.03	6.69	8.27	4.92	30.31	6.7	9.99	8.29	10.61	5.32	6.38	2.47	4.54	5.34	8.03	4.65	7.43	8.03
ENSG00000080618	CPB2	0.01	0	0	0	0.01	0.01	0.02	0	0.01	0	0	0	0.01	0	0.01	0.1	0	0.02	0.02	0.01	0.01	0	0.05	0.01	0.02	0.01	0.03	0.01	0.02	0.01	0	0.03	0	0.01	0.06	0	0.01	0.02	0.01	0	0.01	0	0.01	0.03	0	0	0.01	0
ENSG00000080644	CHRNA3	0.28	0.14	0.16	0.23	0.15	0.19	0.31	0.09	0.13	0.01	0.21	0.09	0.06	0.33	0.74	0.21	0.02	0.5	0.27	0.21	0.26	0.02	0.5	0.2	0.18	0.18	0.05	0.61	0.38	0.31	0.13	0.17	0.22	0.2	0.05	0.24	0.66	0.35	0.14	0.25	0.16	0.34	0.19	0.24	0.08	0.11	0.53	0.06
ENSG00000080709	KCNN2	0.36	0.02	0.04	0.09	0.21	0.05	0.09	0.02	0.12	0.02	0.01	0.02	0.04	0.12	0.12	0.06	0.02	0.17	0.01	0.05	0.05	0.02	0.11	0.08	0.08	0.04	0.02	0.05	0.08	0.01	0.12	0.07	0.08	0.26	0.05	0.4	0.04	0.25	0.35	0.1	0.01	0.01	0.03	0.01	0.12	0.03	0.05	0.03
ENSG00000080802	CNOT4	3.46	1.57	1.68	1.57	2.2	2.87	1.39	1.32	0.88	0.49	1.06	1.14	1.09	0.95	2.16	6.11	0.44	2.21	3.35	3.04	3.32	3.16	5.82	3.5	3.34	1.72	1.62	1.68	3.58	3.17	1.27	2.11	2.66	2.37	2.84	3.88	2.02	2.42	2.49	2.44	1.71	1.27	1.53	1.73	2.64	1.27	5.41	1.91
ENSG00000080815	PSEN1	7.04	2.54	1.18	3.14	5.52	6.41	4.62	4.81	2.69	2.85	3.22	1.94	4.22	2.08	4.03	8.62	0.57	3.72	7.95	7.13	8.75	5.25	7.09	6.15	13.34	3.07	4.82	2.85	4.79	2.99	1.87	7.09	4.34	9.82	7.4	13.36	4.03	6.99	4.94	5.67	4.39	1.36	2.97	3.29	7.17	6.69	7.22	2.94
ENSG00000080819	CPOX	1.83	1.59	1.54	1.73	2.72	2.77	1.63	1.89	1.23	0.9	1.42	0.75	2.72	1.48	1.77	4.44	0.52	1.71	2.3	3.8	3.46	1.86	3.65	2.08	4.21	1.61	2.25	2.42	1.96	2.06	2.13	3.34	3.09	3.55	3.76	9.37	2.36	3.27	2.69	1.31	1.85	1.16	1.71	2.35	3.94	2.18	4.6	1.85
ENSG00000080822	CLDND1	5.73	3.23	1.97	2.6	6.74	7.35	3.13	4.28	2.89	2.24	2.98	2.93	5.65	2.13	5.51	10.33	0.64	4.58	5.98	11.6	6.05	4.76	9.35	4.78	7.07	2.76	4.27	4.69	4.59	3.69	1.73	14.36	4.13	10.74	10.58	14.66	3.35	8.36	3.29	3.63	4.41	1.66	3.15	3.07	7.76	5.26	5.75	3.78
ENSG00000080823	MOK	2.04	1.4	1.2	1.1	2.17	0.96	1.45	1.6	1.42	0.96	0.7	1.07	1.38	0.82	2.5	1.41	0.35	3.47	1.57	5.01	1.97	1.93	1.96	4.12	4.86	0.8	0.59	1.65	2.14	3.34	1.13	2.25	0.91	1.64	1.58	3.22	3.34	3.91	1.3	1.27	0.92	1.5	1.15	0.84	1.42	0.52	5.1	0.82
ENSG00000080824	HSP90AA1	22.01	23.79	17.34	12.44	102.76	48.73	102.36	46.33	24.77	29.65	30.99	21.04	48.02	35.36	9.42	66.48	5.58	15.63	61.4	70.69	190.53	27.6	43.17	56.97	118.98	27.13	45.52	21.33	37.4	20.44	12.16	107.99	48.61	76.35	66.61	155.4	30.85	155.99	28.92	28.4	49.2	16.57	35.26	33.02	71.48	79.41	43.98	42.51
ENSG00000080839	RBL1	2.12	1.24	1.08	1.57	2.13	3.39	1.1	0.98	0.68	0.44	0.78	0.81	1.74	0.98	2.53	9.34	0.16	1.26	4.22	1.68	4.12	4.57	4.93	4.55	5.16	4.82	2.34	2.78	2.03	2.87	0.64	3.06	2.95	1.72	6.24	2.46	1.73	2.64	2.47	2.38	1.87	1.2	1.66	2.36	2.67	1.59	3.89	1.05
ENSG00000080845	DLGAP4	11.72	2.62	4.46	9.24	4.99	7.12	4.41	2.8	3.41	1.54	2.17	2.34	2.89	1.7	9.77	10.5	1.44	7.31	9.27	9.82	9.96	11.8	14.3	6.08	15.05	7.1	4.81	6.35	9.85	10.13	5.99	5.47	8.6	6.7	10.21	6.76	5.47	5.75	5.45	9.89	4.47	2.22	5.49	3.44	5.52	4.12	15.35	4.31
ENSG00000080854	IGSF9B	2.02	0.79	1.46	0.87	4.05	0.78	1.1	0.6	1.53	0.14	0.58	0.58	0.08	0.3	2.32	0.49	0.41	3.08	0.69	17.31	0.25	0.2	1.19	0.36	5.95	0.67	0.64	3.08	0.57	0.51	1.53	1.16	0.27	1.86	0.47	4.27	0.8	2.27	3.56	1.77	0.31	0.03	0.49	0.63	1.38	0.38	3.3	0.43
ENSG00000080910	CFHR2	0	0	0	0	0	0	0	0	0	0	0	0	0	0.01	0	0	0	0	0	0	0	0	0	0	0	0	0	0.02	0	0	0	0	0	0	0	0	0	0	0	0	0	0	0	0	0	0	0	0
ENSG00000080947	CROCCP3	1.78	0.99	1.66	2.25	2.64	2.04	0.84	0.94	0.66	0.21	0.75	1.56	0.6	0.43	4.14	2.89	0.39	1.6	2.44	1.94	0.97	1.99	2.15	1.06	0.85	1.24	0.64	3.11	3.93	1.47	1.96	1.88	1.25	2.25	1.99	2.51	2.2	0.98	2.12	1.87	1.03	1.37	1.32	0.86	2.56	0.76	5.09	1.27
ENSG00000080986	NDC80	1.87	0.94	0.47	0.53	2.88	1.21	1.77	1.42	0.69	0.4	0.7	0.8	2.01	1.04	1.11	3.56	0.1	0.82	1.75	1.92	1.85	0.75	1.87	2.29	2.64	1.02	0.79	1.11	1.13	1.07	0.25	2.76	1.3	2.24	3.02	2.78	1.24	2.45	1.57	0.63	0.7	1.05	1.23	1.27	4.37	3.83	2	0.58
ENSG00000081014	AP4E1	1.05	0.71	0.31	0.41	1.22	0.86	0.5	0.72	0.45	0.12	0.43	0.47	0.49	0.44	1.21	1.32	0.08	0.75	1.02	0.96	1.09	0.61	1.68	1.25	0.87	0.55	0.42	0.99	1.43	1.26	0.41	0.93	0.7	0.97	1.98	1.61	0.62	1.04	0.59	1.02	0.66	0.44	0.54	0.67	1.19	0.63	1.15	0.48
ENSG00000081019	RSBN1	1.65	0.75	0.39	0.66	1.63	2.16	0.88	1.16	0.82	0.66	0.76	0.62	2.27	0.85	1.39	2.19	0.14	1.03	1.79	1.61	2.03	1.26	2.65	1.72	3.27	0.77	0.93	1.33	1.34	1.69	0.65	1.8	1.24	1.28	3.15	3.64	0.67	2.09	0.89	0.57	1.2	0.4	0.87	0.88	1.72	1.51	1.25	0.95
ENSG00000081026	MAGI3	4.62	2.56	1.12	2.57	2.79	3.4	2.07	1.56	1.24	0.7	2.34	0.9	1.85	1.22	2.49	5.1	0.37	2.3	2.35	3.58	4.59	3.31	5.29	2.2	5.91	1.29	1.16	1.69	2.62	3.88	0.9	2	2.07	2.24	3.8	3.76	2.12	2.2	3.14	1.81	1.97	0.71	1.65	1.28	2.47	2.15	4.4	1.85
ENSG00000081041	CXCL2	9.44	7.67	18.02	10.49	37.03	6.57	14.39	11.71	22.64	0.56	11.29	8.16	1.15	9.5	6.95	17.26	9.37	3.93	6.26	9.98	7.64	4.09	8.63	9.85	24.97	5.67	4.28	4.32	5.7	4.61	17.91	8	2.04	7.39	15.07	3.13	7.67	8.5	31.3	4.11	2.73	4.05	3.02	3.33	20.89	5.12	29.08	3.12
ENSG00000081051	AFP	0	0	0	0.01	0	0.09	0	0.01	0	0.01	0	0.04	0.02	0.01	0	0.51	0	0	0	0	0.02	0.01	0.02	0.07	0.07	0.09	0.07	0.01	0.04	0.06	0	0.02	0	0	0.03	0	0.02	0	0	0	0.01	0	0	0.08	0	0	0	0.1
ENSG00000081052	COL4A4	0.19	0.5	0.2	0.51	0.13	0.12	0.08	0.13	0.36	0.02	0.05	0.1	0.02	0.03	0.69	0.1	0.03	0.28	0.06	2.01	0.02	0.06	0.13	0.05	0.04	0.34	0.04	0.34	0.04	0.09	0.05	0.42	0.13	0.05	0.06	0.04	0.05	0.03	0.05	0.14	0.1	0.02	0.02	0.04	0.1	0.03	0.08	0.03
ENSG00000081059	TCF7	1.81	0.94	0.47	1.7	2.64	6.01	1	1.1	0.92	0.69	0.73	1.27	1.99	0.98	1.84	7.96	0.3	1.63	4	4.11	6.26	3.26	8.3	2.8	6.22	1.64	2.95	3.63	3.61	3.29	1.08	2.26	4.52	1.98	5.6	2.57	1.87	2.04	2.23	2.27	2.49	0.78	2.73	1.32	1.46	1.46	2.04	3.73
ENSG00000081087	OSTM1	3.06	0.79	0.71	1.13	4.12	3.18	1.15	1.65	0.77	0.74	0.86	0.69	2.58	0.81	1.83	4.23	0.27	1.95	3.15	1.82	2.88	3	4.32	1.69	4.41	0.9	1.36	2.39	2.26	1.27	0.53	4.2	2.31	2.18	5.75	3.49	1.78	2.93	1.29	1.76	1.05	0.64	0.85	1.71	2.45	1.28	2.33	1.76
ENSG00000081138	CDH7	0	0	0	0	0	0	0.01	0.05	0	0	0.02	0.01	0.02	0.03	0	0.09	0	0	0.01	0.01	0	0	0	0	0	0	0	0	0.1	0	0.03	0.03	0.03	0	0	0	0.02	0	0.01	0	0	0	0.01	0.03	0	0	0.02	0.01
ENSG00000081148	IMPG2	0.02	0.02	0.01	0.01	0.03	0.02	0.01	0.02	0.02	0	0.01	0.02	0.01	0.01	0.06	0.01	0.01	0.02	0.02	0.01	0	0.03	0.05	0.01	0.01	0.01	0.01	0.02	0.02	0.04	0.01	0.05	0.02	0.06	0.03	0.02	0.02	0.01	0.02	0.02	0.02	0.01	0.02	0.01	0.02	0.02	0.04	0.06
ENSG00000081154	PCNP	5.86	3.63	2.17	2.22	10.22	11.13	7.55	6.39	4.34	4.32	4	3.9	16.57	5.04	6.13	25.29	0.74	4.11	8.99	8.35	12.11	8.73	21.82	7.68	18.41	5.56	9.35	5.9	7.91	8.58	3.49	13.1	8.55	8.92	15.07	20.56	5.56	12.35	5.43	5.86	8.52	2.52	6.33	8.49	9.52	9.67	7.97	10.18
ENSG00000081177	EXD2	1.55	0.92	0.57	1.05	2.22	1.43	1.06	1.12	0.86	0.52	0.56	0.66	0.54	0.53	1.47	1.91	0.29	1.13	1.63	1.56	1.4	0.97	1.62	1.67	1.98	0.96	0.98	1.03	1.43	1.27	0.47	2.49	1.6	2.58	2.3	2.76	1.03	2.05	1.28	1.49	0.82	0.56	1.08	0.57	1.74	1.69	2.05	1.26
ENSG00000081181	ARG2	0.6	0.65	0.04	0.35	1.23	1.21	0.14	0.51	0.67	0.3	0.36	0.26	0.39	0.45	0.25	0.47	0.03	0.38	0.46	2.98	0.99	0.51	0.72	0.97	7.65	0.49	0.48	0.66	2.57	0.23	0.3	2.75	1.41	1.69	0.54	0.81	0.37	3.93	0.32	0.28	0.5	0.15	0.4	0.52	0.79	0.65	0.15	0.5
ENSG00000081189	MEF2C	1.65	1.71	0.7	1.58	1.43	2.33	0.99	1.88	1.28	0.22	0.76	2.1	0.62	0.79	2.42	2.43	0.1	2.34	1.35	0.6	0.65	1.29	2.55	1.44	5.98	1.02	0.6	3.25	1.28	1.84	2.07	4.1	1.16	2.12	1.21	1.03	0.28	0.67	1.57	2.13	1.34	0.36	0.78	0.42	2.26	0.6	2.39	0.25
ENSG00000081237	PTPRC	2.61	2.37	1.92	2.83	12.56	3.13	2.06	5.68	2.64	0.6	2.56	3.81	1.45	3.51	7.9	3.79	0.42	4.02	10.17	1.41	1.44	1.46	5.17	2.78	2.37	3.26	2.04	3.14	1.31	1.54	1.58	14.81	2.48	5.53	2.32	3.82	0.78	6.33	3.01	1.34	1.76	2.58	0.82	1.22	14.04	5.72	7.11	0.47
ENSG00000081248	CACNA1S	0.01	0	0	0	0	0.01	0	0	0	0	0	0	0	0	0.01	0.01	0	0	0	0	0	0.01	0.01	0	0	0	0	0	0.03	0.01	0	0	0	0.01	0	0	0	0	0	0.01	0	0	0	0	0	0	0	0
ENSG00000081277	PKP1	0.12	0.47	0.23	0.09	0.01	0.07	0.01	0	0.02	0.07	0	0.01	0.68	0.04	1.06	0.1	0.02	0.04	2.26	1.33	0.11	0.15	0.72	0.13	0.71	0.05	1.26	0.26	0.28	0.27	0.01	0.01	0.24	1.16	1.04	1.7	0.13	0.16	0.02	0.87	0.15	0.02	0.07	1	0.01	1.36	0.31	0.14
ENSG00000081307	UBA5	4.37	1.81	2.43	3.2	6.27	3.73	2.4	2.51	2.1	1.15	2.01	1.38	3.34	1.92	3.82	8.95	0.96	3.37	3.32	6.88	4.7	3.55	7.97	4.57	9.47	1.84	3.11	3.24	3.57	5.8	4.43	6.24	3.67	6.09	6.82	6.32	1.95	6.55	4.95	4.05	2.71	1.66	2.93	3.21	7.59	2.83	4.76	2.87
ENSG00000081320	STK17B	4.97	1.88	0.74	1.16	6.2	4.83	3.07	4.6	2.07	1.45	1.77	1.6	3.92	2.34	3.71	6.73	0.21	2.26	6.75	2.62	5.21	2.31	6.67	3.46	5.46	2.42	2.28	2.6	2.68	1.97	1.54	10.35	1.82	5.98	3.8	8.36	1.58	5.84	2.17	1.82	3.06	1.6	1.8	1.21	8.32	5.42	4.01	1.63
ENSG00000081377	CDC14B	1.42	1.15	1.4	0.83	1.56	3.94	1.41	1.04	0.81	0.63	0.72	0.67	1.1	0.75	1.31	3.7	0.19	0.95	2.44	2.73	2.03	2.81	5.81	1.65	4.26	0.92	1.46	2.08	1.77	1.42	0.86	1.88	1.25	2.34	2.22	4.44	1.68	2.02	2.47	1.76	1.36	1.15	1.31	1.88	1.79	1.79	2.38	1.1
ENSG00000081386	ZNF510	2.14	0.8	1.08	1.29	1.37	1.97	0.78	0.8	0.45	0.39	0.58	0.85	0.88	0.55	2.15	3.09	0.25	0.96	1.83	1.7	1.43	1.73	2.15	1.43	1.33	0.83	0.9	1.16	1.74	1.27	0.59	1.28	1.07	1.45	1.64	2.13	1.09	1.2	1.23	1.48	0.81	0.57	0.73	0.75	1.4	1.01	1.66	1.29
ENSG00000081479	LRP2	0	0	0	0	0	0.02	0	0.03	0	0	0	0	0	0	0	0.08	0	0	0.01	0	0.01	0	0	0.01	0.03	0	0	0.01	0	0	0	0.01	0.02	0	0	0	0.02	0	0	0	0	0	0	0	0	0.01	0.04	0
ENSG00000081665	ZNF506	3.5	1.76	1.23	1.9	2.57	2.59	3.94	2.6	0.83	1.28	1.05	1.11	3.21	2.05	4.62	7.7	0.19	1.94	1.85	5.17	2.68	4.82	8.39	4.09	5.45	3.24	3.97	3.86	6.04	3.67	0.73	3.47	1.85	4.61	3.97	1.95	2.16	1.78	3.43	3.1	2.29	1.46	1.63	3.03	1.86	1.53	3.21	3.16
ENSG00000081692	JMJD4	2.23	0.73	0.93	1.65	1.83	2.11	0.85	0.8	0.78	0.67	0.72	0.83	1.22	0.66	1.74	5.99	0.47	1.33	2.74	2.24	1.79	1.84	3.34	1.89	3.41	1.32	1.85	2.57	1.91	2.59	1.09	3.36	2.73	2.43	4.75	1.63	1.96	1.36	2.27	1.92	1.28	0.79	1.1	1.85	2.1	1.34	1.71	1.52
[truncated: 56,265 more rows]
[truncated: 72 more columns]
