# Supplementary material for: HERVs establish a distinct molecular subtype in stage II/III colorectal cancer with poor outcome
Source: NPJ Genom Med. 2021 Feb 15;6:13. doi: 10.1038/s41525-021-00177-w (PMC7884730; doi:10.1038/s41525-021-00177-w)
Supplement: Supplementary file 7 — Supplementary Data 6 [file 41525_2021_177_MOESM7_ESM.xlsx]

## Sheet: Legend
Supplementary Data 6: summary of all features used for survival analysis

## Sheet: Sheet1
Sample	non.syn.TMB	all.TMB	MSI	HLA.A.normal	HLA.B.normal	HLA.C.normal	HLA.A.tumor	HLA.B.tumor	HLA.C.tumor	purity	ploidy	MATH.score	Dead	Sex	Stage	Malignancy.Grade	sidedness	Matastasis	relapse	RFS	OS	Metastasectomy	Adj	Age
CR245	42.23	48.93	MSH	0	50.18	52.22	0	50.18	52.22	0.49	2.1	0.970646	0	F	IIIB	G3	right	0	0	893	926	NA	1	62
CR256	108.61	129.78	MSH	31.23	46.22	52.22	31.23	46.22	52.22	0.25	2	33.4069	0	F	IIA	G3	right	0	0	198	198	NA	0	71
CR308	29.92	34	MSH	62.3	28.59	38.28	62.3	28.01	38.28	0.36	2	0	0	F	IIA	G3	right	0	0	186	186	0	0	36
CR310	55.26	63.27	MSH	52.19	68.12	64.48	52.19	68.12	64.48	0.47	2.1	0	1	F	IIA	G2	right	0	0	115	247	0	0	87
CR318	4.68	5.45	MSS	36.55	48.83	70.02	36.55	48.83	70.02	0.53	3	37.2362	0	M	IIA	G2	left	0	0	923	943	NA	1	63
CR326	43.5	59.59	MSH	62.3	32.07	55.65	62.3	32.07	55.65	0.35	1.9	0	1	M	IIIA	Muc	right	0	0	1022	1037	NA	0	91
CR330	36.44	52.88	MSH	45.71	51.55	31.38	45.71	51.55	31.38	0.32	1.9	2.37276	0	F	IIB	G2	right	0	0	2733	2782	0	1	40
CR331	125.09	171.42	MSH	37.18	90.26	44.27	37.18	90.26	44.27	0.52	2	10.1031	0	M	IIA	G3	right	0	0	2973	2980	0	1	55
CR335	5.68	8.26	MSS	50.45	59.98	77.08	50.45	59.98	77.08	0.82	3.5	0	0	M	IIA	G2	rectum	0	0	2552	2565	0	1	70
CR336	37.27	51.56	MSH	0	90.67	0	0	90.67	0	0.37	2.1	0	0	F	IIA	Muc	right	0	0	2470	2478	NA	0	68
CR337	245.05	347.16	MSH	33.14	58.58	39.31	33.14	52.92	39.31	0.35	1.9	37.3183	0	M	IIA	G1	right	0	0	2722	2722	0	0	75
CR339	5.25	7.42	MSS	39.14	26.47	58.69	39.14	26.47	58.69	0.82	1.8	86.9781	0	F	IIA	G2	right	0	0	2861	2890	0	0	51
CR340	41.38	57.71	MSH	45.71	28.59	23.9	45.71	28.59	23.9	0.55	2.1	0	0	M	IIIA	G2	right	0	0	2890	2906	0	1	77
CR350	19.4	29.62	MSH	31.23	86.53	38.28	31.23	86.53	38.28	0.58	1.9	4.85069	1	F	IIIC	G2/Mucinous	right	0	0	108	306	NA	1	62
CR353	4.67	5.17	MSS	26.5	23.66	65.9	0	23.66	65.9	0.68	3.9	53.2082	1	M	IIA	G1/2	right	0	0	769	1223	NA	0	75
CR354	76.61	88.97	MSH	58.59	83.02	0	59.51	83.02	0	0.28	2.1	0	0	M	IIB	Mucinous	right	0	0	2603	2603	0	0	86
CR359	5.15	5.66	MSS	50.45	0	0	50.45	8.19	0	0.39	4.2	0	0	F	III	G2/3	rectum	1	0	2398	2398	NA	1	61
CR362	63.43	74.18	MSH	68.64	0	23.9	68.64	0	23.9	0.51	2	0	0	F	IIA	G2	left	0	0	2247	2265	0	1	74
CR366	3.26	4.29	MSS	63.29	76.02	36.47	63.29	76.02	36.47	0.84	2.2	9.89835	1	F	IIIb	G2	right	0	1	616	857	NA	1	78
CR368	3.76	4.59	MSS	0	51.55	39.31	0	51.55	39.31	0.44	5.7	0	0	M	II	G2	right	0	0	2482	2497	NA	0	72
CR371	3.06	4.61	MSS	58.59	29.85	74.24	58.59	29.85	74.24	0.5	2.2	4.15416	1	F	IIIb	G2	right	0	0	158	193	NA	1	66
CR376	3.77	4.77	MSS	0	40.06	48.8	0	0	0	0.62	2.5	0.357987	0	F	IIA	G2	right	0	0	2548	2548	0	0	69
CR379	4.71	5.46	MSS	60.49	28.59	41.65	60.49	28.01	41.65	0.8	3.4	75.8029	1	F	III	G2	left	1	1	253	807	0	0	81
CR389	4.12	5.88	MSS	36.55	28.01	71.43	36.55	28.01	71.43	0.37	2	15.7232	0	F	IIA	G2	left	0	0	1307	1307	NA	0	71
CR390	6.1	8.49	MSS	74.95	69.37	41.65	74.95	69.37	41.65	0.69	1.8	86.9781	0	M	IIA	G2	left	0	0	2462	2526	0	0	76
CR401	56.78	66.09	MSH	45.71	54.31	81.1	45.71	54.31	81.1	0.69	2	5.02348	0	F	IIIA	G2/Muc	right	0	0	1247	1254	0	1	40
CR407	2.14	2.53	MSS	67.54	90.26	47.17	67.54	90.26	47.17	0.49	2.3	17.3547	0	F	IIIB	G2	left	0	0	2268	2273	0	1	71
CR418	3.6	4.13	MSS	56	29.85	33.31	56	29.85	33.31	0.52	1.9	0	0	F	IIA	Muc	left	0	0	2149	2149	NA	0	65
CR421	33.74	40.33	MSH	35.23	25.6	82.37	35.23	25.6	82.37	0.22	1.9	7.38947	1	M	IIIA	Muc	right	0	0	837	1756	0	0	72
CR428	92.89	129.68	MSH	36.55	85.88	33.31	36.55	85.88	41.65	0.21	1.9	0	1	F	III	G3	right	0	NA	NA	19	NA	1	80
CR431	5.97	7.92	MSS	31.55	41.24	77.08	31.55	41.24	77.08	0.34	3.8	0	1	F	IIA	G2	left	0	0	1363	2057	NA	0	64
CR438	55.11	79.03	MSH	63.29	0	0	63.29	0	0	0.34	1.9	0	1	M	IIA	G2	right	1	1	235	1979	1	0	74
CR440	4.55	5.15	MSS	0	61.4	28.71	0	61.4	28.71	0.49	3.5	38.2016	0	F	IIA	G2	left	0	0	2284	2284	NA	0	75
CR446	52.95	73.48	MSH	33.14	64.17	0	33.14	64.17	0	0.71	2	0	0	F	III	G2/3	right	0	0	2196	2205	NA	1	78
CR454	3.61	5.35	MSS	26.5	0	0	26.5	0	0	0.66	2.2	26.7898	0	F	IIIC	G1	left	0	0	2123	2162	NA	1	60
CR455	161.01	224.98	MSH	45.71	43.68	87.25	45.71	43.68	87.25	0.3	2.2	0	1	M	IIC	G3	right	0	0	188	285	NA	0	81
CR479	52.05	74.77	MSH	81.24	55.74	72.82	81.24	55.74	72.82	0.34	2.1	0	0	M	IIA	G3	right	0	0	2192	2206	0	1	63
CR512	3.26	4.68	MSS	77.81	37.82	42.95	77.81	37.82	42.95	0.41	1.8	0	1	F	IIIB	G3	left	1	1	324	520	0	1	87
CR525	4.89	6.8	MSS	0	35.69	42.95	0	43.68	42.95	0.15	4.7	45.189	0	M	IIIB	G1	rectum	0	1	827	2272	1	1	59
CR535	39.05	44.09	MSH	79.57	80.56	36.47	79.57	80.56	36.47	0.6	2	13.8934	0	M	IIA	G1	right	0	0	2107	2107	NA	0	77
CR539	2.48	2.84	MSS	5.51	73.99	77.08	5.51	73.99	77.08	0.57	2.1	13.0651	0	F	IIIB	G2	right	0	0	NA	NA	0	1	71
CR543	52.51	78.03	MSH	61.42	59.98	77.08	61.42	59.98	77.08	0.48	2.1	2.51879	0	F	IIA	G2	right	0	0	1920	1943	0	0	70
CR559	64.5	92.54	MSH	30.9	48.83	65.9	30.9	48.83	65.9	0.11	2.3	0	0	F	IIA	G3	right	0	0	251	251	0	0	88
CR560	36.12	41.81	MSH	39.14	83.02	42.95	39.14	83.02	42.95	0.29	2.1	0	0	F	IIIB	G2	right	0	0	1633	1527	0	0	85
CR562	2.99	4.45	MSS	45.71	26.95	28.71	45.71	26.95	28.71	0.33	3.1	0	0	F	IIA	G2	left	0	0	201	230	0	0	60
CR563	53.25	73.01	MSH	36.55	32.9	28.71	36.55	32.9	28.71	0.27	2	6.71497	1	F	IIIB	Muc	left	1	1	442	632	0	1	85
CR564	32.42	49.25	MSH	29.84	69.37	48.8	29.84	69.37	48.8	0.3	2	0	0	M	IIA	G2	right	0	0	1871	1830	0	0	81
CR566	5.52	7.96	MSS	60.49	26.47	77.08	0	26.47	77.08	0.45	4.5	27.6513	1	F	IIA	G2	left	1	1	353	400	0	0	86
CR567	81.77	117.54	MSH	44.22	31.28	61.59	44.22	0	61.59	0.31	2.2	0	1	F	IIA	G3	right	0	NA	NA	7	0	0	74
CR568	38.06	56.82	MSH	77.81	70.6	86.07	77.81	70.6	86.07	0.11	2.4	0	0	F	IIA	Muc	right	0	0	868	988	0	0	53
CR574	2.68	3.6	MSS	52.19	44.93	0	27.36	44.93	0	0.76	3.4	41.6756	0	F	IIIC	G2	left	0	1	1015	1914	0	1	69
CR581	3.01	4.11	MSS	65.44	88.29	86.07	65.44	88.29	86.07	0.38	5.5	0	0	F	IIIB	G2	left	0	0	1848	1848	0	1	65
CR585	3.36	4.7	MSS	65.44	26.47	77.08	65.44	26.47	77.08	0.24	3.5	0	1	M	IIA	G2	right	0	1	278	1635	1	0	56
CR592	48.26	71.28	MSH	20.95	42.45	30.68	20.95	42.45	30.68	0.72	2	6.96361	0	M	IIA	G2	right	0	0	194	206	0	0	81
CR593	101.89	146.92	MSH	81.24	57.18	77.08	81.24	50.18	77.08	0.68	2	11.2749	1	M	IIA	G2/3	right	0	0	262	953	0	0	74
CR600	2.33	3.52	MSS	62.3	32.9	74.24	62.3	32.9	74.24	0.17	3.1	58.5297	0	F	II	G2	left	0	0	1965	1981	0	0	86
CR607	4.96	7.04	MSS	79.57	91.07	0	79.57	91.07	0	0.29	3.2	57.1508	1	M	IIA	G2	right	0	0	NA	942	NA	0	62
CR613	3.52	4.48	MSS	56.93	73.99	40.43	56.93	73.99	40.43	0.59	1.7	0	0	M	IIA	G1	left	0	0	1856	1856	0	0	68
CR616	42.3	60.92	MSH	55.03	38.92	48.8	55.03	38.92	48.8	0.51	2	20.7944	1	F	IIA	G2	right	0	0	868	1532	0	0	86
CR617	2.1	3.14	MSS	82.03	48.83	0	82.03	48.83	0	0.55	2.2	15.5561	0	M	IIIB	G2	right	0	0	0	0	0	0	57
CR622	4.89	7.26	MSS	77.81	54.31	0	77.81	54.31	0	0.55	2.1	13.0651	0	F	IIIB	G2	left	0	0	1854	1854	NA	1	75
CR626	53.54	73.74	MSH	84.29	55.74	77.08	84.29	55.74	77.08	0.39	1.9	0	0	F	IIIC	G3	right	0	0	1922	1953	NA	1	70
CR631	72.04	84.18	MSH	63.29	41.24	30.68	63.29	41.24	30.68	0.51	2	12.0011	0	F	IIA	G2	right	0	0	1597	1612	NA	0	75
CR633	71.18	82.58	MSH	35.23	28.59	23.9	0	0	0	0.79	2.2	10.5457	1	F	IIIB	G3	left	0	NA	NA	193	NA	0	89
CR643	55.65	64.03	MSH	0	86.53	38.28	0	86.53	38.28	0.57	2	0	0	M	IIIB	G2	left	0	0	1553	1553	NA	0	84
CR649	3.29	3.79	MSS	40.57	29.85	74.24	40.57	29.85	74.24	0.44	4.1	0	0	F	IIA	G2	right	0	0	1576	1595	NA	0	73
CR655	59.6	67.61	MSH	85.03	41.24	77.08	85.03	41.24	77.08	0.42	2	0	1	F	IIB	NA	right	0	NA	NA	135	NA	0	78
CR662	45.7	67.63	MSH	45.71	29.85	0	45.71	29.85	19.56	0.58	2	7.60412	0	M	IIA	G1	right	0	0	1386	1401	NA	0	79
CR663	36.06	51.23	MSH	36.55	68.12	42.95	36.55	68.12	42.95	0.13	2.3	0	1	F	IIA	G2	right	0	1	170	173	NA	0	81
CR666	2.15	2.63	MSS	0	44.93	60.15	0	44.93	60.15	0.49	3.6	20.5023	0	F	IIA	G2	left	0	0	1490	1490	NA	0	47
CR667	4.69	5.66	MSS	76.92	32.9	58.69	76.92	32.9	58.69	0.71	3.2	33.4055	1	M	IIIC	G1	left	0	0	31	1117	NA	0	81
CR671	3.78	5.55	MSS	58.59	91.07	74.24	58.59	91.07	74.24	0.55	4.8	0	0	M	IIA	G2	rectum	0	0	1939	1989	NA	0	79
CR674	2.08	2.54	MSS	0	22.21	34.04	25.64	22.21	34.04	0.53	2	0	0	F	IIIB	G2	transverse	0	0	1247	1254	NA	0	38
CR677	2.67	4.08	MSS	22.01	76.02	61.59	22.01	76.02	61.59	0.65	1.9	0	0	F	IIA	G2	left	0	0	1180	1180	NA	0	58
CR678	2.76	4.03	MSS	27.72	0	0	27.72	0	0	0.86	2.2	6.33776	1	F	IIIB	G2	left	0	1	565	682	NA	0	69
CR682	51.27	57.71	MSH	90.46	59.98	74.24	90.46	59.98	74.24	0.83	2	16.3559	1	F	IIIB	G2	right	0	0	588	600	NA	1	61
CR694	5.52	6.11	MSS	75.96	83.02	71.43	0	0	0	0.77	3.9	0	0	M	IIA	G2	right	0	0	1189	1217	NA	0	60
CR697	2.77	3.43	MSS	88.28	83.02	70.02	88.28	83.02	70.02	0.2	1.8	0	0	M	IIIB	G2	left	0	0	1328	1328	NA	0	57
CR698	67.29	79.45	MSH	60.49	17.46	36.47	60.49	0	36.47	0.27	2.1	3.91317	1		IIIB	G3	right	0	1	55	420	NA	1	72
CR714	29.27	32.95	MSH	0	55.74	65.9	26.5	55.74	65.9	0.57	3.6	0	0	M	IIIB	G2	right	0	0	1071	1107	0	1	39
CR719	11.12	14.59	MSS	79.57	47.51	78.49	79.57	47.51	78.49	0.32	2	0	0	F	IIA	G2	right	0	0	1180	1207	0	0	83
CR722	6.28	7.65	MSS	79.57	94.58	77.08	79.57	94.58	0	0.79	2.9	36.8969	0	F	IIA	G2	right	0	0	1161	1188	NA	0	63
CR724	57.64	66.96	MSH	45.71	43.68	81.1	0	0	0	0.52	2.1	5.99047	0	F	IIIC	G3	left	0	0	90	148	NA	0	85
CR725	58.78	69.34	MSH	31.23	22.21	86.07	31.23	22.21	86.07	0.21	1.8	0	1	M	IIIB	G2	NA	1	1	662	216	0	0	37
CR727	53.59	59.32	MSH	77.81	35.69	39.31	77.81	35.69	39.31	0.54	2	9.05221	0	F	IIA	G3	right	0	0	1124	1124	NA	0	91
CR728	3.73	4.75	MSS	56.93	85.88	50.5	56.93	85.88	50.5	0.52	3.1	12.8993	0	F	IIIB	G1	right	0	0	1125	1126	0	1	64
CR733	45.25	52.48	MSH	65.44	46.22	52.22	65.44	46.22	52.22	0.42	2	7.00285	1	F	IIIB	NA	right	0	1	561	1157	NA	1	66
CR735	44.58	51.6	MSH	0.61	25.22	37.34	0.61	25.22	37.34	0.25	1.9	0	0	F	IIIB	G2	right	0	0	NA	NA	NA	0	73
CR736	32.27	36.69	MSH	55.03	83.02	42.95	0	0	0	0.51	2	6.12641	0	F	IIB	G2	right	0	1	197	NA	NA	1	78
CR741	62.59	78.75	MSH	89.01	42.45	42.95	89.01	42.45	42.95	0.73	2	36.0881	0	M	IIB	NA	left	0	0	NA	NA	NA	1	52
CR745	27.47	31.68	MSH	64.37	79.69	0	64.37	79.69	0	0.23	2	2.60755	0	F	IIIB	G3	right	0	0	933	987	NA	1	73
CR747	2.57	3.17	MSS	77.81	88.29	37.34	77.81	88.29	37.34	0.69	1.9	0	0	M	IIA	G2	right	0	0	1100	1136	NA	1	61
CR751	2.07	2.58	MSS	21.61	32.9	72.82	21.61	32.9	72.82	0.64	2.2	0	0	F	IIA	G1	left	0	0	984	1045	NA	1	69
CR758	6.28	7.72	MSS	41.28	28.01	36.47	41.28	28.01	36.47	0.26	5.2	37.9397	0	F	IIIB	G2	left	0	1	302	1042	NA	1	47
CR761	5.18	6.53	MSS	39.86	42.45	45.66	39.86	42.45	45.66	0.61	2	31.1046	0	F	IIB	G2	left	0	0	941	982	NA	1	68
CR764	48.69	56.21	MSH	45.71	73.99	0	0	73.99	0	0.48	2.1	6.56612	0	F	IIIB	G2	right	0	0	867	925	NA	1	80
CR766	1.81	2.06	MSS	0	65.53	36.47	0	65.53	36.47	0.13	2.2	0	0	M	IIIB	G2	right	0	1	322	500	NA	0	91
CR781	10.2	12.48	MSS	60.49	44.93	48.8	60.49	44.93	48.8	0.78	1.8	0	1	M	IIIB	G3	colostomy	0	1	0	573	NA	0	49
CR790	48.89	55.79	MSH	62.3	48.83	55.65	62.3	48.83	55.65	0.22	1.8	0	0	M	IIB	G2	right	0	0	839	863	NA	1	75
CR791	3.83	4.47	MSS	22.01	57.18	74.24	0	57.18	74.24	0.56	2.2	9.51802	0	M	IIA	G2	right	0	0	668	694	NA	1	45
CR794	0.31	0.48	MSS	65.44	59.98	78.49	65.44	59.98	78.49	0.78	2	0	0	M		G1	right	0	0	807	813	NA	0	57
CR798	3.3	4.2	MSS	0	41.24	77.08	0	41.24	77.08	0.32	2.8	24.2303	0	F	IIIB	G1	right	0	0	762	784	NA	1	55
CR799	188.5	203.45	MSS	0	32.07	55.65	0	32.07	55.65	0.21	1.9	0	0	M	IIA	G2	right	0	0	497	519	NA	0	69
CR800	4.31	5.25	MSS	45.71	91.07	38.28	45.71	91.07	38.28	0.69	3.1	30.1397	1	M	IIA	G2	right	0	0	150	204	NA	0	48
CR801	2.04	2.24	MSS	68.64	31.28	78.49	68.64	31.28	78.49	0.29	2.1	0	0	F	IIA	G2	left	0	0	687	725	NA	0	50
CR802	54.43	61.79	MSH	75.96	84.49	0	75.96	84.49	0	0.52	1.9	5.62315	0	M	IIIB	G3	left	0	0	728	860	NA	0	77
CR804	35.7	38.57	MSH	82.79	82.23	74.24	82.79	82.23	74.24	0.77	1.9	10.4744	0	F	IIA	G2	right	0	0	690	786	NA	0	78
CR808	46.93	55.35	MSH	86.84	25.22	37.34	86.84	25.22	37.3	0.53	2	4.31146	0	F	IIA	G2	right	0	0	503	556	NA	0	74
CR816	28.42	40.33	MSH	0	28.01	60.15	0	28.01	60.15	0.81	2	32.9822	0	F	IIA	G2	right	0	0	777	890	0	0	64
CR818	3.14	4.02	MSS	0	55.74	32.03	0	55.74	32.03	0.81	1.9	0	0	F	IIA	G1	right	0	0	738	778	0	0	58
CR820	2.67	3.83	MSS	36.55	69.37	31.38	36.55	69.37	31.38	0.63	2.1	22.2365	0	M	IIA	G1	right	0	0	725	724	0	0	74
CR827	71.18	97.51	MSH	33.14	41.24	77.08	33.14	41.24	77.08	0.63	2	0	0	F	IIIB	G2	right	0	0	746	772	0	1	73
CR836	3.61	5.48	MSS	68.64	43.68	21.98	68.64	43.68	26.11	0.37	2	0	0	F	IIB	G3	right	0	0	462	462	0	1	74
CR840	75.92	108.23	MSH	60.49	89.82	68.63	60.49	89.82	68.63	0.24	2.2	0	0	M	IIA	G2	right	0	0	422	489	0	0	51
