# Supplementary material for: HERVs establish a distinct molecular subtype in stage II/III colorectal cancer with poor outcome
Source: NPJ Genom Med. 2021 Feb 15;6:13. doi: 10.1038/s41525-021-00177-w (PMC7884730; doi:10.1038/s41525-021-00177-w)
Supplement: Supplementary file 8 — Supplementary Data 7 [file 41525_2021_177_MOESM8_ESM.xlsx]

## Sheet: Legend
Supplementary Data 7: summary of TSO500 assay sequencing analysis data

## Sheet: Sheet1
SampleID	SCID	Source	Tissue	MSI PCR	ContaminationScore	ContaminationLevel	Fragment length median	MEDIAN_EXON_COVERAGE	PCT_EXON_50X	TotalMicrosatelliteSitesAssessed	TotalMicrosatelliteSitesUnstable	PercentageUnstableSites	AdjustedTmbPerMb
CR245BA	8408	Colon	Normal	MSI-H	136.9	0.00410739	116	731	99.4003	118	3	0	1.56581
CR245DT	8246	Colon	Tumor	MSI-H	160	0.0134537	114	563	99.3008	116	79	0.7	47.8
CR256BA	8412	Colon	Normal	MSI-H	55.1	0.00435004	122	605	99.4005	122	1	0	0.78324
CR256DT	8250	Colon	Tumor	MSI-H	105.1	0.00851733	112	479	99.2075	114	58	0.5	166.279
CR258BA	8414	Colon	Normal	MSS	116.3	0.00484169	106	549	99.3741	107	1	0	0
CR258DT	8252	Colon	Tumor	MSS	90.2	0.00482386	118	535	99.3455	110	3	0	6.26952
CR308BA	8421	Colon	Normal	MSI-H	7.1	0.00393	116	569	99.3517	118	2	0	0.783336
CR308DT	8259	Colon	Tumor	MSI-H	82.3	0.00578585	112	570	99.4203	117	54	0.5	38.3614
CR310BA	8422	Colon	Normal	MSI-H	42.7	0.00407592	119	641	99.4816	123	5	0	0
CR310DT	8260	Colon	Tumor	MSI-H	92.5	0.0065154	111	507	99.2438	116	79	0.7	64.2917
CR350BA	7193	Colon	Normal	MSI-H	36.9	0.00466355	110	516	99.2646	111	4	0	0
CR350DT	7031	Colon	Tumor	MSI-H	95.6	0.00560242	114	692	99.4835	121	53	0.4	21.1329
CR352DB	7194	Colon	normal	MSS	38.4	0.00446015	118	550	99.332	119	3	0	0
CR352DT	7032	Colon	tumor	MSS	34.9	0.00500819	116	476	99.2165	103	2	0	5.49021
CR354DB	7196	Colon	normal	MSI-H	277	0.00729489	114	508	99.2358	119	7	0.1	0
CR354DT	7034	Colon	tumor	MSI-H	269.7	0.00958457	112	529	99.2165	117	80	0.7	95.6636
CR355DB	7197	Colon	normal	MSS	164.9	0.00824456	116	456	99.3247	104	5	0.1	0.783569
CR355DT	7035	Colon	tumor	MSS	187.9	0.00663603	121	511	99.1679	109	4	0	9.41655
CR357DB	7199	Colon	normal	MSS	157	0.0088267	106	356	98.9942	86	3	0	3.92817
CR357DT	7037	Colon	tumor	MSS	1221.6	0.0178647	123	612	99.3228	118	5	0	9.40513
CR359DB	7201	Colon	normal	MSS	70.2	0.00765654	102	290	98.9793	79	3	0	0.785681
CR359DT	7039	Colon	tumor	MSS	2158.7	0.0478402	115	511	99.1198	109	8	0.1	7.84784
CR362DB	7203	Colon	normal	MSI-H	130.5	0.00786182	105	462	98.8852	107	4	0	2.35769
CR362DT	7041	Colon	tumor	MSI-H	607	0.019776	101	320	98.1656	81	59	0.7	87.7691
CR365DB	7205	Colon	normal	MSS	101.8	0.00632094	107	384	99.1148	97	5	0.1	0.785113
CR365DT	7043	Colon	tumor	MSS	268.2	0.0127092	122	478	99.0299	107	5	0.1	10.9924
CR370DB	7208	Colon	normal	MSS	113.8	0.00478851	115	575	99.2828	122	4	0	0
CR370DT	7046	Colon	tumor	MSS	3002.5	0.0623109	122	512	99.1813	109	4	0	3.13769
CR374DB	7210	Colon	normal	MSS	55.9	0.00545926	109	433	99.3589	104	3	0	3.9168
CR374DT	7048	Colon	tumor	MSS	151.4	0.00436632	125	626	99.28	114	7	0.1	8.62127
CR377DB	7212	Colon	normal	MSS	120.9	0.00503468	113	543	99.2423	123	6	0.1	0
CR377DT	7050	Colon	tumor	MSS	81.3	0.00534495	120	470	99.1971	110	7	0.1	0
CR378DB	7213	Colon	normal	MSS	134.7	0.00501971	113	583	99.4079	121	5	0	0.783429
CR378DT	7051	Colon	tumor	MSS	253.5	0.00867182	115	473	99.19	106	4	0	7.84252
CR381DB	7215	Colon	normal	MSS	92.2	0.00523835	111	543	99.1817	110	5	0.1	1.56886
CR381DT	7053	Colon	tumor	MSS	1590.8	0.0415954	109	318	97.4418	78	3	0	7.96396
CR401DB	7218	Colon	Normal	MSI-H	71	0.00545789	115	614	99.3825	119	2	0	1.56666
CR401DT	7057	Colon	Tumor	MSI-H	343	0.0163488	104	416	99.2145	103	71	0.7	73.6943
CR421DB	7229	Colon	normal	MSI-H	47.3	0.00475365	110	507	98.9403	103	6	0.1	2.35729
CR421DT	7067	Colon	tumor	MSI-H	165.1	0.00511379	116	781	99.3555	119	36	0.3	43.0796
CR428BA	7234	Colon	Normal	MSI-H	24.2	0.00484821	109	452	99.1397	112	3	0	3.13815
CR428DT	7072	Colon	Tumor	MSI-H	656.5	0.0118137	111	576	99.2799	118	92	0.8	118.321
CR438DB	7239	Colon	Normal	MSI-H	84	0.00810895	101	257	98.2521	55	1	0	1.57973
CR438DT	7076	Colon	Tumor	MSI-H	24.6	0.00543851	112	400	99.3297	109	67	0.6	63.4812
CR446BA	7244	Colon	Normal	MSI-H	78	0.00475781	112	542	99.2774	113	3	0	1.56733
CR446DT	7082	Colon	Tumor	MSI-H	920.3	0.0205517	121	704	99.4395	123	83	0.7	72.021
CR455BA	7247	Colon	Normal	MSI-H	63.5	0.00619418	109	582	99.4837	116	4	0	1.5652
CR455DT	7085	Colon	Tumor	MSI-H	158.5	0.00648997	121	773	99.528	123	107	0.9	194.807
CR468DB	7258	Colon	normal	MSI-H	76.9	0.0036026	121	700	99.4208	120	4	0	1.56632
CR468DT	7096	Colon	tumor	MSI-H	158.1	0.00734339	117	622	99.3293	120	85	0.7	84.6063
CR513BA	7287	Colon	Normal	MSS	15.4	0.00392573	114	588	99.417	118	3	0	0.783014
CR513DT	7125	Colon	Tumor	MSS	1353.9	0.0989374	114	418	99.2374	106	4	0	7.84039
CR535BA	7292	Colon	Normal	MSI-H	50	0.00469477	121	758	99.4401	122	4	0	0
CR535DT	7130	Colon	Tumor	MSI-H	55.5	0.00532863	115	626	99.3651	117	61	0.5	48.5689
CR543BA	7296	Colon	Normal	MSI-H	61.6	0.00571914	113	445	99.1799	111	2	0	1.56925
CR543DT	7134	Colon	Tumor	MSI-H	163.6	0.0117759	112	440	99.2227	118	81	0.7	65.8817
CR560DB	7262	Colon	normal	MSI-H	107.7	0.00632189	103	422	99.1602	109	1	0	3.13864
CR560DT	7100	Colon	tumor	MSI-H	221.5	0.00842661	117	618	99.3849	118	66	0.6	54.0598
CR563BA	7265	Colon	Normal	MSI-H	84.6	0.00687156	106	396	99.0558	103	3	0	3.14167
CR563DT	7103	Colon	Tumor	MSI-H	137.6	0.0120602	109	286	98.9394	87	41	0.5	78.623
CR564DB	7266	Colon	Normal	MSI-H	67.8	0.00551303	118	509	99.3733	120	1	0	3.91711
CR564DT	7104	Colon	Tumor	MSI-H	2092.2	0.0123759	112	507	99.402	122	66	0.5	50.9167
CR567DB	7268	Colon	Normal	MSI-H	49.2	0.0048811	111	493	99.3519	116	4	0	0
CR567DT	7106	Colon	Tumor	MSI-H	41.4	0.00546013	113	417	99.2144	115	92	0.8	105.081
CR568DB	7269	Colon	Normal	MSI-H	73.3	0.00438741	115	565	99.2893	116	3	0	0
CR568DT	7107	Colon	Tumor	MSI-H	94.8	0.00460189	116	552	99.2825	121	70	0.6	45.4552
CR579BA	7276	Colon	Normal	MSS	82.9	0.00590809	112	446	99.1191	108	2	0	0.784766
CR579DT	7114	Colon	Tumor	MSS	3040.9	0.0906148	113	480	99.2713	102	2	0	4.70314
CR631BA	7327	Colon	Normal	MSI-H	64	0.00757018	97	303	98.7997	68	2	0	0.786384
CR631DT	7165	Colon	Tumor	MSI-H	503	0.0183952	107	600	99.284	88	76	0.9	87.02
CR633BA	7329	Colon	Normal	MSI-H	549.4	0.00532351	122	620	99.4084	124	6	0.1	0
CR633DT	7167	Colon	Tumor	MSI-H	861.4	0.00854214	125	1182	99.4348	118	88	0.8	84.5359
CR643BA	7336	Colon	Normal	MSI-H	163.9	0.00487474	113	561	99.3236	115	6	0.1	0.783573
CR643DT	7174	Colon	Tumor	MSI-H	39	0.00469239	123	502	99.4275	121	75	0.6	68.9138
CR649BA	7341	Colon	Normal	MSS	308.8	0.0149548	113	166	98.2452	56	1	0	0.790969
CR649DT	7179	Colon	Tumor	MSS	503.3	0.0244516	120	557	99.3944	120	3	0	5.48444
CR655BA	7346	Colon	Normal	MSI-H	56.3	0.00507366	109	492	99.2521	114	7	0.1	0.783934
CR655DT	7184	Colon	Tumor	MSI-H	55	0.00562625	114	598	99.4353	124	93	0.8	77.5185
CR662BA	7304	Colon	Normal	MSI-H	67	0.00433286	114	554	99.3974	120	1	0	0
CR662DT	7142	Colon	Tumor	MSI-H	578.2	0.0265208	128	617	99.4345	122	78	0.6	54.8096
CR663BA	7305	Colon	Normal	MSI-H	4.9	0.00427053	114	550	99.3733	119	5	0	2.34991
CR663DT	7143	Colon	Tumor	MSI-H	701.1	0.00452447	136	1048	99.543	122	55	0.5	45.371
CR664BA	7306	Colon	Normal	MSS	32.8	0.00800786	102	250	97.8724	65	1	0	0.793437
CR664DT	7144	Colon	Tumor	MSS	216.4	0.0127505	129	516	99.4201	121	3	0	8.61495
CR666DB	7308	Colon	Normal	MSS	111.7	0.00556242	105	454	99.2341	104	5	0.1	1.56748
CR666DT	7146	Colon	Tumor	MSS	2548.2	0.122447	120	540	99.3564	116	3	0	4.69857
CR682BA	7319	Colon	Normal	MSI-H	52.8	0.00733906	109	480	99.2209	109	2	0	0
CR682DT	7157	Colon	Tumor	MSI-H	616.8	0.0214991	122	585	99.446	122	92	0.8	69.6663
CR691BA	8403	Colon	Normal	MSI-H	64	0.00615339	106	389	99.0199	91	2	0	0
CR691DT	8241	Colon	Tumor	MSI-H	234.2	0.0156363	105	329	98.8691	84	39	0.5	25.1507
CR697BA	8404	Colon	Normal	MSS	85.1	0.00734936	104	406	98.9129	82	2	0	0.785826
CR697DT	8242	Colon	Tumor	MSS	172.9	0.00906194	105	348	98.8834	84	2	0	7.07519
CR698BA	7348	Colon	Normal	MSI-H	91.4	0.00589588	107	415	99.1785	107	5	0.1	0
CR698DT	7186	Colon	Tumor	MSI-H	100.1	0.00638116	116	422	99.214	106	55	0.5	79.2194
CR705BA	7350	Colon	Normal	MSS	103.6	0.00564196	117	438	99.3035	103	8	0.1	2.35163
CR705DT	7188	Colon	Tumor	MSS	20.2	0.00433757	119	518	99.4182	117	9	0.1	7.04814
CR714BA	7353	Colon	Normal	MSI-H	78.0527	0.00509137	109	516	99.4324	118	1	0	0
CR714DT	7191	Colon	Tumor	MSI-H	2587.7	0.0645185	125	581	99.4651	119	64	0.5	43.0638
CR724BA	8399	Colon	Normal	MSI-H	56	0.00412913	120	584	99.3581	117	4	0.03	2.3501
CR724DT	8237	Colon	Tumor	MSI-H	543.6	0.0172695	119	565	99.3867	121	86	0.71	69.6912
CR725BA	8400	Colon	Normal	MSI-H	43.9	0.00428207	115	577	99.2341	116	9	0.08	0.784078
CR725DT	8238	Colon	Tumor	MSI-H	84.1	0.00493808	112	514	99.2172	116	60	0.52	79.1937
CR727BA	8401	Colon	Normal	MSI-H	105.1	0.00960562	103	353	98.9361	85	2	0.02	0.785242
CR727DT	8239	Colon	Tumor	MSI-H	642.6	0.0414738	106	329	98.7643	80	58	0.73	59.7492
CR733BA	8374	Colon	Normal	MSI-H	373.7	0.00581304	120	564	99.2862	114	4	0.04	0
CR733DT	8212	Colon	Tumor	MSI-H	69.7	0.00473215	108	509	99.3583	118	63	0.53	55.6095
CR735BA	8375	Colon	Normal	MSI-H	13.5	0.00497024	110	430	99.1709	112	5	0.04	2.35284
CR735DT	8213	Colon	Tumor	MSI-H	35.7	0.00570844	110	403	99.094	106	52	0.49	48.6568
CR736BA	8376	Colon	Normal	MSI-H	162.7	0.00684315	110	479	99.4026	118	3	0.03	1.56598
CR736DT	8214	Colon	Tumor	MSI-H	724.2	0.0706073	105	223	97.9282	62	39	0.63	34.9186
CR741BA	8381	Colon	Normal	MSI-H	82.5	0.0067121	113	509	99.2752	113	5	0.04	0
CR741DT	8219	Colon	Tumor	MSI-H	692.2	0.0199013	106	468	99.2262	101	36	0.36	101.141
CR745BA	8384	Colon	Normal	MSI-H	54.4	0.00968619	99	229	97.329	41	1	0.02	0.796608
CR745DT	8222	Colon	Tumor	MSI-H	73.7	0.00825757	103	299	98.3345	61	22	0.36	41.0505
CR764BA	8395	Colon	Normal	MSI-H	94.1	0.00543953	113	452	99.2454	102	1	0.01	1.56752
CR764DT	8233	Colon	Tumor	MSI-H	450.1	0.0255682	119	500	99.3662	112	75	0.67	55.6046
CR790BA	8356	Colon	Normal	MSI-H	75.8	0.00490356	115	521	99.3764	119	6	0.05	0
CR790DT	8194	Colon	Tumor	MSI-H	127.4	0.00798586	111	416	98.9984	106	71	0.67	57.3491
CR802BA	8365	Colon	Normal	MSI-H	35.7	0.00638651	104	328	98.7292	90	1	0.01	1.5745
CR802DT	8203	Colon	Tumor	MSI-H	284.3	0.0131445	119	522	99.2834	115	55	0.48	68.9791
CR803BA	8366	Colon	Normal	MSS	36.3	0.00472313	122	493	99.3559	119	3	0.03	2.35016
CR803DT	8204	Colon	Tumor	MSS	446.8	0.0219579	117	588	99.4347	122	6	0.05	8.61173
CR804BA	8367	Colon	Normal	MSI-H	34.8	0.00523567	110	451	99.1464	108	4	0.04	0.784413
CR804DT	8205	Colon	Tumor	MSI-H	1057.5	0.0238455	115	454	99.2523	113	84	0.74	44.6953
CR808BA	8371	Colon	Normal	MSI-H	85.5	0.00836128	103	284	98.5207	58	1	0.02	0.787777
CR808DT	8209	Colon	Tumor	MSI-H	251.2	0	100	382	98.9875	83	51	0.61	66.7222
