# Supplementary material for: HERVs establish a distinct molecular subtype in stage II/III colorectal cancer with poor outcome
Source: NPJ Genom Med. 2021 Feb 15;6:13. doi: 10.1038/s41525-021-00177-w (PMC7884730; doi:10.1038/s41525-021-00177-w)
Supplement: Supplementary file 9 — Supplementary Data 8 [file 41525_2021_177_MOESM9_ESM.xlsx]

## Sheet: Legend
Supplementary Data 8: correlation between immune check point molecules and median.hERV across patients.

## Sheet: Sheet1
Checkpoint Molecule	Spearman rho
PD1	0.3 (P = 0.003)
PDL1	0.3 (P=0.004)
CTLA4	0.2 (P=0.02)
TIM3	0.3 (P=0.0007)
LAG3	0.3 (P = 0.001)
VISTA	0.25 (P = 8e-7)
